# Supplementary material for: Influenza A H1N1 Induced Disturbance of the Respiratory and Fecal Microbiome of German Landrace Pigs – a Multi-Omics Characterization
Source: Microbiol Spectr. 2021 Oct 6;9(2):e00182-21. doi: 10.1128/Spectrum.00182-21 (PMC8510242; doi:10.1128/Spectrum.00182-21)
Supplement: SUPPLEMENTAL FILE 2 — Supplemental material. Download SPECTRUM00182-21_Supp_2_seq11.xlsx, XLSX file, 0.1 MB [file spectrum00182-21_supp_2_seq11.xlsx]

## Sheet: Summary_Phylum
Table S1: Phyla of the respiratory tract microbiota, identified by 16S rRNA gene sequencing of nasal swabs from healthy and IAV H1N1 infected pigs over 30 days.
	control					infected
	d04	d07	d21	d25	d30	d04	d07	d21	d25	d30
Proteobacteria	0.736	0.755	0.737	0.655	0.733	0.743	0.864	0.8	0.893	0.879
Bacteroidetes	0.148	0.188	0.165	0.208	0.155	0.212	0.106	0.122	0.033	0.035
Firmicutes	0.111	0.055	0.094	0.125	0.11	0.04	0.014	0.064	0.069	0.085
Actinobacteria	0.003	0.001	0.001	0.001	0.002	0.004	0.015	0.001	0.005	0.001
rare phyla	0.002	0.001	0.003	0.011	0	0.001	0.001	0.014	0	0

## Sheet: Phylum
Phylum
Condition	day	animal	Acidobacteria	Actinobacteria	Bacteroidetes	Chlamydiae	Chloroflexi	Crenarchaeota	Cyanobacteria	Deferribacteres	Elusimicrobia	Epsilonbacteraeota	Euryarchaeota	Firmicutes	Fusobacteria	Kiritimatiellaeota	Lentisphaerae	Not_assigned	Patescibacteria	Planctomycetes	Proteobacteria	Spirochaetes	Tenericutes	Verrucomicrobia	WPS.2
healthy	0	7936	0	0.00038845	0.210151	0	0	0	0	0	0	0.000323708	0	0.0550304	0	0.000194225	0	0	0	0	0.733459	0.000258967	0.000194225	0	0
healthy	0	7460	0	0.000262881	0.120873	0	0	0.000157729	0	0	0	0	0.000105152	0.0570452	0	0	0	0.000157729	0	0	0.821399	0	0	0	0
healthy	0	7444	0	0.00386698	0.0763083	0	0	0	0.000257798	0	0	0.00103119	0.00103119	0.0738163	0	0	0	0.000171866	0	0	0.842571	0.000343731	0.00060153	0	0
healthy	2	7936	0	0.00184207	0.206189	0	0	0	0	0	0	0.000368415	0.000583323	0.105643	6.14024e-05	0.000153506	0	0	0	0	0.684821	0.00024561	0	9.21036e-05	0
healthy	2	7460	0	0	0.125195	0.00010661	0	0	0	0	0	0	0	0.0386283	0	7.10732e-05	0	0	0	0	0.835892	0.00010661	0	0	0
healthy	2	7444	0	0.00375626	0.100897	0.000469533	0.000104341	0	0.000678214	0.000208681	0.000104341	0.000730384	0.00135643	0.141747	0	0.000730384	0	0.000521703	0	0	0.745513	0.00208681	0.00109558	0	0
healthy	4	7936	0	0.000560748	0.167364	0	0	0	0	0	0	0	0.000299065	0.0919626	0	0.000149533	0	0.000336449	0	0	0.738841	0.000411215	7.47664e-05	0	0
healthy	4	7460	0	0.00042822	0.158227	0	0	0	8.02912e-05	0	0	0	0.00021411	0.0537951	0	8.02912e-05	0	5.35275e-05	0	0	0.78688	0.000160582	0	8.02912e-05	0
healthy	4	7444	0	0.00898057	0.117274	0.000105241	0	0	0.000105241	0	0	0.000561285	0.0021399	0.186171	0	0	0	0	0	0	0.683751	0.000666526	0.000245562	0	0
infected	4	7964	0	0.0129546	0.374629	0	0	0	0	0	0	0.000156079	0.000117059	0.023568	0	0.000117059	0	0	0	0.000195099	0.587834	0	0.000273139	0.000156079	0
infected	4	7477	0	0.000281992	0.143421	0	0	0	0	0	0	0	0	0.0137612	0	0	0	0.000281992	0	0	0.842254	0	0	0	0
infected	4	7470	0	0	0.11795	0	0	0	0	0	0	0	0	0.0839652	0	0.000221398	0	0.000166049	0	0	0.797421	0.000276748	0	0	0
healthy	7	7936	0	7.20669e-05	0.238878	0	0	0	4.80446e-05	0	0	0	0.000240223	0.0431921	0	0	0	0	0	0	0.71757	0	0	0	0
healthy	7	7460	0	0.000331071	0.219307	0	0	0	0	0	0	0	0.000110357	0.0508194	0	0.000110357	0	0	0	0	0.729129	0	0.000193125	0	0
healthy	7	7444	0.000170882	0.00307587	0.107143	0	0	0	0.000170882	0	0	0	0.000598086	0.0698906	0	0	0	0	0	0	0.818438	0.000256323	0.000256323	0	0
infected	7	7468	0	0.000663539	0.139438	0	0	0	0	0	0	0	0	0.00791507	0	0	0	0.000142187	0	0	0.851841	0	0	0	0
infected	7	7410	0	0.0448412	0.0359145	0	0	0	0	0	0	0	0	0.0159851	0	0	0	0.000882292	0	0	0.902377	0	0	0	0
infected	7	7370	0	0.000240703	0.142797	0	0	0	0	0	0	0	0	0.0191961	0	0.000240703	0	0.000962811	0	0	0.836382	0.000180527	0	0	0
healthy	14	7936	0	0.00178385	0.252838	0	0	0	0	0	3.60373e-05	3.60373e-05	0.000450467	0.0547047	0	3.60373e-05	0	7.20747e-05	5.4056e-05	3.60373e-05	0.689466	0.000162168	0.000216224	0	0.000108112
healthy	14	7460	0	0.00141718	0.253675	0	0	0	0.000362534	0	0	0.000395491	0.00082394	0.0743853	0	0.000560279	0	6.59152e-05	0	0	0.666535	0.00121943	0.000560279	0	0
healthy	14	7444	0	0.00113876	0.193162	0	0	0	0.000113876	0	0	0	0.000740192	0.120623	0	0.000170814	0	0	8.54068e-05	0	0.683653	0.000142345	0.000170814	0	0
healthy	21	7936	0	0.000406103	0.239949	0.000174044	0	0	0.000116029	0	0	0.000464118	0	0.0449034	0	0.000174044	0	0.000348088	0	0	0.713291	0.000174044	0	0	0
healthy	21	7460	0	0	0.132162	0	0	0	0.000481464	0	0	0.000320976	0.000320976	0.0934039	0	0	0	0	0	0	0.772508	0.000802439	0	0	0
healthy	21	7444	0	0.00285964	0.121681	0	0	0	0.00035016	0	0	0.00180916	0.000408521	0.14485	0	0.0002918	0.00023344	0.000525241	0	0	0.72635	0.0002918	0.00035016	0	0
infected	21	7970	0	0.00147814	0.0677068	0	0	0	0	0	0	8.21187e-05	0.000123178	0.117265	0	8.21187e-05	0	0.000369534	0	0	0.810758	0.000123178	0.00201191	0	0
infected	21	7478	0	0	0.0906468	0	0	0	0	0	0	0	0	0.0370188	0	0	0	0	0	0	0.872194	0.000140756	0	0	0
infected	21	7403	0	0.000296868	0.207065	0	0	0	0.000118747	0	0	0	0.000237494	0.0370788	0	5.93736e-05	0	0	0	0	0.717382	0.000148434	0.0376132	0	0
healthy	22	7936	0	0.000477543	0.242391	0	0	0	0	0	0	0	0	0.0680373	0	5.02677e-05	0	0	0	0	0.689044	0	0	0	0
healthy	22	7460	0	0	0.247451	0	0	0	0	0	7.3515e-05	0	0	0.0770927	0	0	0	4.901e-05	0	0	0.675211	0.000122525	0	0	0
healthy	22	7444	0	0.0060241	0.0530563	0	0	0	0	0	0	0.000525036	0.000663203	0.160716	5.52669e-05	0.000138167	0	0.000221068	0	0	0.778048	0.000331602	0.000165801	5.52669e-05	0
healthy	23	7936	0	0.00030495	0.096466	0	0	0	0	0	0	6.77667e-05	0.000237184	0.140447	0	0	0	0.000169417	0	0	0.761698	0.000271067	0.0002033	0.000135533	0
healthy	23	7460	0	0.00174766	0.206074	0	0	0	0.00152216	0.000225505	9.39602e-05	0.00125907	0.000883226	0.110121	0	0.00127786	5.63761e-05	0.000864434	0	0.000488593	0.669936	0.00383358	0.0014282	0.000150336	3.75841e-05
healthy	23	7444	0	0.00714924	0.0484361	0	0	0	0.000178731	0	0	0.000655347	0.00250223	0.21263	0	0.000238308	0	0.000893655	0	0.000297885	0.724695	0.00119154	0.00113196	0	0
healthy	25	7936	0	0.000648625	0.11578	0	0	0	0	0	0	0	0	0.076718	0	0	0	0.000108104	0.000108104	0	0.806457	0.000180174	0	0	0
healthy	25	7460	0	0.000473082	0.221232	0	0	0	3.78465e-05	0	0	0	3.78465e-05	0.115053	0	0.000151386	0	0.000227079	0	0	0.662655	3.78465e-05	0	9.46163e-05	0
healthy	25	7444	0	0.00178085	0.28766	0	0	0	0.00527271	6.98373e-05	0.00052378	0.00396327	0.00192053	0.184458	0	0.00256652	0	0.00129199	0	0.000349186	0.494623	0.0150499	0.000471402	0	0
infected	25	7443	0	0	0.0111041	0	0	0	0	0	0	0	0	0.0561548	0	0	0	0	0	0	0.932741	0	0	0	0
infected	25	7402	0	0.00718595	0.0033896	0	0	0	0	0	0	0	0	0.102976	0	0	0	0.000203376	0	0	0.885906	0.00033896	0	0	0
infected	25	7367	0	0.00772509	0.0847629	0	0	0	0	0	0	0	0	0.0466702	0	0	0	0.000106553	0	0	0.860629	0	0.000106553	0	0
healthy	30	7936	0	0.00348464	0.0971114	0	0	0	0	0	0	0	0	0.103164	0.000458505	0	0	0.000183402	0	0	0.795048	0.000550206	0	0	0
healthy	30	7460	0	0.000229896	0.241069	0	0	0	0	0	0	0	0	0.148513	0	0	0	0	0	0	0.610189	0	0	0	0
healthy	30	7444	0	0.00210798	0.125893	0	0	0	0	0	0	0	0	0.077878	0	0	0	0.000234219	0	0	0.793887	0	0	0	0
infected	31	7991	0	0.000204729	0.0279967	0	0	0	0	0	0	0	0	0.0885454	0	0	0	0.000153547	0	0	0.882946	0	0.000153547	0	0
infected	31	7408	0	0.000641277	0.0513021	0	0	0	0	0	0	0.000178132	0	0.0928426	0	0.000142506	0	0	0	0	0.854893	0	0	0	0
infected	31	7407	0	0.000677449	0.025489	0	0	0	0	0	0	0	0	0.0736726	0	0	0	0	0	0	0.900161	0	0	0	0

## Sheet: Genus
Genus
Condition	day	animal	Acetitomaculum	Achromobacter	Acidaminococcus	Acinetobacter	Actinobacillus	Aerococcus	Aeromonas	Agathobacter	Akkermansia	Alistipes	Allisonella	Allofustis	Alloprevotella	Allorhizobium.Neorhizobium.Pararhizobium.Rhizobium	Anaerofilum	Anaeroplasma	Anaerostipes	Anaerovibrio	Angelakisella	Arcanobacterium	Arcobacter	Asteroleplasma	Azospirillum	Bacillus	Bacteroides	Bergeyella	Blautia	Bordetella	Bosea	Brachybacterium	Brevundimonas	Brucella	Butyricicoccus	Butyrivibrio	CAG.56	Campylobacter	Candidatus_Methanomethylophilus	Candidatus_Soleaferrea	Capnocytophaga	Caproiciproducens	Catenibacterium	Catenisphaera	Cellvibrio	Chelatococcus	Chlamydia	Christensenellaceae_R.7_group	Chryseobacterium
healthy	0	7936	0.000194225	0	0	0	0.119578	0	0	0.000647417	0	0	0	0	0.000517933	0	0	0	0	0	0	0	0	0.000194225	0	0	0	0.204778	0.000517933	0	0	0	0	0	0	0	0	0.000323708	0	0	0	0	0	0	0	0	0	0	0
healthy	0	7444	0.000343731	0	0	0	0.470568	0.000343731	0	0.00335138	0	0	0	0	0.000773395	0	0.000429664	0	0	0.00189052	0	0	0	0	0	0	0	0.0593796	0.00455444	0	0	0	0	0.000773395	0	0	0	0.00103119	0	0	0	0	0.000343731	0	0	0	0	0	0.000343731
healthy	0	7460	0	0	0	0	0.200683	0	0	0.000525762	0	0	0	0	0.000210305	0	0	0	0	0	0	0	0	0	0	0	0	0.115825	0.000525762	0	0	0	0	0	0	0	0	0	0	0	0	0	0	0	0	0	0	0.000157729	0
healthy	2	7444	0	0	0.000886895	0.000260851	0.239775	0	0	0.00213898	0	0	0	0	0.00344324	0	0.000156511	0	0.000365192	0.00182596	0	0	0	0	0	0	0	0.0609349	0.00239983	0	0	0	0	0	0.000260851	0	0	0.000573873	0	0	0	0	0.000365192	0.000260851	0	0	0.000469533	0.000521703	0
healthy	2	7936	0	0	0	0.000276311	0.103739	0	0.000214909	0.000644726	0	0	0	0	0.000429817	0	0	0	0	0.00024561	0	0	0.000214909	0	0.000122805	0	0	0.200847	0.000460518	0	6.14024e-05	0	0	0	0	0	0	0.000153506	0	0	0	0	0	0	0	0	0	0.000214909	0
healthy	2	7460	0	0	0	0	0.298898	0	0	0	0	0	0	0	0	0	0	0	0	0.000284293	0	0	0	0	0	0	0	0.123561	0	0	0	0	0	0	0	0	0	0	0	0	0	0	0	0	0	0	0.00010661	0	0
healthy	4	7444	0	0	0.000666526	0	0.232162	0	0.000175402	0.00750719	0	0.000140321	0	0	0.00371852	0	0.000105241	0	0.000491125	0.00434996	0	0	0.000315723	0.000385884	0	0	0	0.0572862	0.00364835	0	0	0.000210482	0.000140321	0	0.000245562	0	0	0.000245562	0	0	0	0	0.000947169	0.000947169	0	0	0.000105241	0.000947169	0.000666526
healthy	4	7460	0	0	0	0	0.355851	0	0	0.000776148	8.02912e-05	0	0	0	0.00042822	0	0	0	0	0.000454983	0	0	0	0	0	0	0	0.150519	0.000562038	0	0	0	0	0	0	0	0	0	0	0	0	0	0.00021411	0.000107055	0	0	0	0	0
healthy	4	7936	0	0	0	0	0.220374	0	0	0.00261682	0	0	0	7.47664e-05	0.000299065	0	0	0	0.000373832	0.00100935	0	0	0	0	0	0	7.47664e-05	0.150093	0.00138318	0	0	0	0	0	0	0	0	0	0	0	0	0	0.000373832	0	0	0	0	0.000149533	0
infected	4	7470	0	0	0	0.00105164	0.403277	0	0.00210328	0.00160514	0	0	0	0	0.000830243	0	0	0	0.000221398	0.00188188	0	0	0	0	0	0	0	0.0946477	0.000553495	0	0	0	0	0	0	0	0	0	0	0	0	0	0.000221398	0	0	0	0	0.000221398	0
infected	4	7477	0	0	0	0	0.388585	0	0	0	0	0	0	0	0	0	0	0	0	0	0	0	0	0	0	0	0	0.143421	0	0	0	0	0.000112797	0	0	0	0	0	0	0	0	0	0	0	0	0	0	0	0
infected	4	7964	0.000117059	0	0	0.000507258	0.3328	0.000351178	0.000351178	0	7.80396e-05	0	0	0	0.000351178	0	0	0	0	0.000468238	0	0	0	0	0	0	0	0.367918	0.000585297	0	0	0	0	0	0	0	0	0.000156079	0	0	0	0	0	0	0	0	0	0.000312159	0
healthy	7	7444	0	0	0.000512645	0	0.235219	0	0	0.00162338	0	0	0	0	0.00102529	0	0.000256323	0	0.000854409	0	0	0	0	0	0	0	0	0.0937286	0.000683527	0.00674983	0	0	0	0	0	0	0	0	0	0	0	0	0.000427204	0	0	0	0	0	0
healthy	7	7460	0	0	0.000193125	0.000165536	0.195249	0	0	0.00074491	0	0	0	0	0.000275893	0	0.000137946	0	0	0.000275893	0	0	0	0	0	0	0	0.215693	0.000469017	0	0	0	0	0	0	0	0	0	0	0	0	0	0	0.000137946	0	0	0	0	0
infected	7	7370	0	0	0	0	0.344025	0	0	0.000661933	0	0	0	0	0.000180527	0	0	0	0	0.000541581	0	0	0	0	0	0	0	0.138404	0	0	0	0	0	0	0	0	0	0	0	0	0	0	0	0	0	0	0	0	0
infected	7	7410	0	0	0	0	0.364283	0	0	0.000518995	0	0	0	0	0	0	0	0	0	0.000207598	0	0	0	0	0	0	0	0.035136	0	0	0	0	0	0	0	0	0	0	0	0	0	0	0	0	0	0	0	0	0
infected	7	7468	0	0	0	0	0.641642	0	0	0.00075833	0	0	0	0	0	0	0	0	0	0	0	0	0	0	0	0	0	0.138585	0	0	0	0	0	0	0	0	0	0	0	0	0	0	0	0	0	0	0	0	0
healthy	7	7936	0	0	0	0	0.162199	0	0	0	0	0	0	0	0.000288268	0	0	0	0	0.000168156	0	0	0	0	0	0	0.000144134	0.235202	0.000240223	0	0	0	0	0	0	0	0	0	0	0	0	0	0	0	0	0	0	0	0
healthy	14	7444	0	0	0.000170814	0.000512441	0.00891078	0	0	0.000654786	0	0	0	0	0.000427034	0.000284689	0	0	0	0.000398565	0	0	0	8.54068e-05	0	0	5.69379e-05	0.184621	0.000711724	0.00079713	0	0	0	0	0	0	0	0	0	0	0	0	8.54068e-05	0	0	0	0	0	0
healthy	14	7460	0	0	0.00082394	0.00013183	0.175466	0	0	0.00141718	0	6.59152e-05	0.000164788	0	0.00121943	0	0	0	0	0.000461407	0	0	0	0.000296619	0	0	0	0.227078	0.00168084	0	0	0	0.000296619	9.88728e-05	9.88728e-05	0	0	0.000395491	0	0	0	0	0.000296619	0.000197746	0	0	0	0.000230703	0
healthy	14	7936	0	5.4056e-05	7.20747e-05	0.00054056	0.0107391	0	0	0.000306317	0	7.20747e-05	0	0	0.000324336	0.000288299	0	0	0	0.000306317	0	0	0	0	7.20747e-05	0	3.60373e-05	0.245576	0.000504523	0	0	0	0.000234243	0.00027028	0	0	0	3.60373e-05	0	0	0	0	0.000108112	9.00933e-05	0	5.4056e-05	0	0.000144149	0
healthy	21	7444	0	0	0	0.000992121	0.0240444	0	0	0.00134228	0	0	0	0	0.000525241	0	0	0	0	0.000758681	0	0	0.00140064	0	0	0	0	0.108842	0.00198424	0.0017508	0	0	0	0	0	0	0	0.000408521	0	0	0	0	0.000875401	0	0	0	0	0.0002918	0
healthy	21	7460	0	0	0	0.00040122	0.334216	0	0	0.00144439	0	0	0	0	0.000320976	0	0	0	0	0	0	0	0	0	0	0	0	0.122773	0.000722195	0	0	0	0	0	0	0	0	0.000320976	0	0	0	0	0.000240732	0.000160488	0	0	0	0	0
infected	21	7970	0	0	0	0	0.364032	0	0	0	0	0	0	0	0.000164237	0	0	0	0	0.000533771	0	0	0	0	0	0	0.000246356	0.0632314	0.000821187	0	0	0	0	0	0	0	0	8.21187e-05	0	0	0	0	0	0	0	0	0	0.000287415	0
infected	21	7403	0	0	0	0	0.0689031	0	0	0	0	0	0	0	5.93736e-05	0	0	0	0	0.000207808	0	0	0	0	0	0	0	0.202197	0.000682796	0	0	0	0	0	0	0	0	0	0	0	0	0	0	0	0	0	0	0	0
infected	21	7478	0	0	0	0	0.247027	0	0	0	0	0	0	0	0.000281512	0	0	0	0	0	0	0	0	0	0	0	0	0.0893096	0.000140756	0	0	0	0	0	0	0	0	0	0	0	0	0	0	0	0	0	0	0	0
healthy	21	7936	0	0	0	0	0.00336485	0	0	0	0	0	0	0	0.000174044	0	0	0	0	0	0	0	0	0	0	0	0	0.2367	0	0	0	0	0	0	0	0	0	0.000464118	0	0	0	0	0	0.000174044	0	0	0.000174044	0	0
healthy	22	7444	0	0	0	0.000967171	0.0256715	0	0	0.000690837	0	0	0	0	0.000303968	0	0	0	0	0.00071847	0	0.000110534	0.000276335	0	0	0	0.000110534	0.0439649	0.000663203	0	0	0	0	0	0	0	0	0.000248701	0	0	0	0	0.000221068	8.29004e-05	0	0	0	5.52669e-05	0
healthy	22	7460	0	0	0	0	0.109415	0	0	0	0	0	0	0	0.000122525	0	0	0	0	0.00014703	0	0	0	0	0	0	0	0.245663	0	0	0	0	0	0	0	0	0	0	0	0	0	0	0	0	0	0	0	0	0
healthy	22	7936	0	0	0	0	0.00562998	0	0	0.000251338	0	0	0	0	0.000100535	0	0	0	0	0	0	0	0	0	0	0	5.02677e-05	0.241109	0	0	0	0	0	0	0	0	0	0	0	0	0	0	0	0	0	0	0	0	0
healthy	23	7444	0	0	0.000238308	0	0.0243074	0	0	0.00226393	0	0	0	0	0.00059577	0	0	0.000119154	0	0.00196604	0	0	0	0.000119154	0	0	0	0.0167411	0.00387251	0.00059577	0	0	0	0	0	0	0	0.000655347	0	0.000357462	0	0	0.000655347	0.000357462	0	0	0	0.00178731	0.000655347
healthy	23	7460	0	3.75841e-05	0.000169128	0	0.0564513	0	0	0.000789266	0.000112752	0	0	0	0.00263089	0	0.000150336	5.63761e-05	0.000263089	0.000676514	0.000112752	0	0	0	0	0	0	0.165295	0.00120269	0	0	0.000169128	0	0	0	0	0	0.0011839	0	7.51682e-05	3.75841e-05	0	9.39602e-05	5.63761e-05	0	0	0	0.000244297	0
healthy	23	7936	0	0	0	0	0.00111815	0	0	0	0	0	0	0	0	0	0	0	0.000135533	0.000237184	0	0	0	0	0	0	0	0.0931793	0.00030495	0	0	0.000169417	0	0	0	0	0	6.77667e-05	0	0	0	0	0	0	0	0	0	0.000237184	0
healthy	25	7444	0.000192053	0	0.00310776	0.000104756	0.000331727	0	0	0.00607584	0	3.49186e-05	0	0	0.00930582	0	0.000331727	0	0.000139675	0.00808367	0	0	0	0.00115232	0	0	0.000192053	0.104704	0.00272365	0	0	0	0	0	0.000226971	0.000122215	0.000157134	0.00396327	0.000122215	0.000453942	0	0.000104756	0.00144912	0.000803129	0.000209512	0	0	0.000104756	0
healthy	25	7460	0	0	0	9.46163e-05	0.0557101	0	0	0.000227079	9.46163e-05	0	0	0	0.000132463	0	0	0	0	0	0	0	0	0	0	0	0.000321696	0.218639	0.00011354	0	0	9.46163e-05	0	0	0	0	0	0	0	0	0	0	3.78465e-05	0	0	0	0	9.46163e-05	7.56931e-05
infected	25	7402	0	0	0	0	0.0157277	0	0	0	0	0	0	0	0	0	0	0	0	0	0	0	0	0	0	0	0	0.00298285	0	0	0	0	0.000271168	0	0	0	0	0	0	0	0	0	0	0	0	0	0	0	0
infected	25	7367	0	0	0	0.000266383	0.0584976	0	0	0	0	0	0	0	0	0	0	0	0	0	0	0	0	0	0	0	0	0.0846564	0.000586042	0	0	0	0	0	0	0	0	0	0	0	0	0	0	0	0	0	0	0	0
infected	25	7443	0	0	0	0	0	0	0	0	0	0	0	0	0	0	0	0	0	0	0	0	0	0	0	0	0	0.0101523	0	0	0	0	0	0	0	0	0	0	0	0	0	0	0	0	0	0	0	0	0
healthy	25	7936	0	0	0	0.000180174	0.00461245	0	0	0	0	0	0	0	0.000144139	0	0.000108104	0	0	0.000396382	0	0	0	0	0	0	0.000396382	0.112176	0	0	0	0	0	0	0	0	0	0	0	0	0	0	0	0	0	0	0	0.000252243	0
healthy	30	7936	0	0	0	0.000183402	0.00302613	0	0	0.00100871	0	0	0	0	0.000183402	0	0	0	0	0	0	0	0	0	0	0.00128381	0.000366804	0.0948189	0	0	0	0	0	0	0	0	0	0	0	0	0	0	0.000183402	0	0	0	0	0	0
healthy	30	7444	0	0	0	0	0.00831479	0	0	0	0	0	0	0	0	0	0	0	0	0	0	0	0	0	0	0	0	0.121911	0.000702658	0	0	0	0	0	0	0	0	0	0	0	0	0	0	0	0	0	0	0	0
healthy	30	7460	0	0	0	0	0.0382087	0	0	0	0	0	0	0	0	0	0	0	0	0	0	0	0	0	0	0	0	0.239045	0	0	0	0	0	0	0	0	0	0	0	0	0	0	0	0	0	0	0	0	0
infected	31	7407	0	0	0	0.000169362	0.0125328	0	0	0	0	0	0	0	0.000169362	0	0	0	0	0	0	0	0	0	0	0	0	0.0244729	0	0.0013549	0	0	0	0	0	0	0	0	0	0	0	0	0	0	0	0	0	0	0
infected	31	7408	0	0	0	0	0.00235135	0	0	0	0	0	0	0	0.000106879	0	0	0	0	0	0	0	0.000178132	0	0	0	0.000106879	0.050839	0	0	0	0	0	0	0	0	0	0	0	0	0	0	0	0	0	0	0	0	0.000106879
infected	31	7991	0	0	0	0	0.0174532	0	0	0	0	0	0	0	0.000102365	0	0	0	0	0	0	0	0	0	0	0	0.000204729	0.0274337	0	0.00189375	0	0	0	0	0	0	0	0	0	0	0	0	0	0	0	0	0	0	0
[truncated: 184 more columns]
