# Supplementary material for: Influenza A H1N1 Induced Disturbance of the Respiratory and Fecal Microbiome of German Landrace Pigs – a Multi-Omics Characterization
Source: Microbiol Spectr. 2021 Oct 6;9(2):e00182-21. doi: 10.1128/Spectrum.00182-21 (PMC8510242; doi:10.1128/Spectrum.00182-21)
Supplement: SUPPLEMENTAL FILE 3 — Supplemental material. Download SPECTRUM00182-21_Supp_3_seq12.xlsx, XLSX file, 0.01 MB [file spectrum00182-21_supp_3_seq12.xlsx]

## Sheet: Table S2 A & B
Table 2A : Alpha-diversity Parameters of the fecal microbiome from healthy pigs over 30 days. Average and standard derivation (SD) of the number of ASVs, Shannon, and Simpson index were shown along the experiment.
control
	d00	d02	d04	d07	d14	d21	d22	d23	d25
ASVs	831	716	773	816	859	841	828	857	901
SD	97	112	36	169	161	88	80	161	99
Shannon	5.19	5	5.09	5.31	5.26	5.14	5.13	5.23	5.4
Simpson	0.99	0.98	0.99	0.99	0.99	0.98	0.98	0.98	0.99
Table 2B : Alpha-diversity Parameters of the fecal microbiome from IAV H1N1 infected pigs over 30 days. Average and standard derivation (SD) of the number of ASVs, Shannon, and Simpson index were shown along the experiment.
infected
	d00	d02	d04	d07	d14	d21	d22	d23	d25
ASVs	1080	946	955	834	1029	1079	1043	974	1058
SD	52	148	42	66	14	18	39	128	74
Shannon	5.45	5.26	5.43	5.18	5.4	5.35	5.33	5.37	5.41
Simpson	0.99	0.98	0.99	0.99	0.99	0.99	0.99	0.99	0.99
