# Supplementary material for: Influenza A H1N1 Induced Disturbance of the Respiratory and Fecal Microbiome of German Landrace Pigs – a Multi-Omics Characterization
Source: Microbiol Spectr. 2021 Oct 6;9(2):e00182-21. doi: 10.1128/Spectrum.00182-21 (PMC8510242; doi:10.1128/Spectrum.00182-21)
Supplement: SUPPLEMENTAL FILE 4 — Supplemental material. Download SPECTRUM00182-21_Supp_4_seq13.xlsx, XLSX file, 12.2 MB [file spectrum00182-21_supp_4_seq13.xlsx]

## Sheet: d00_infected
level	#pg	members_count	min_seqlen	max_seqlen	min_rel_pairw_ident	max_rel_pairw_ident	members_identifier	task_0::tax_from_trembl_20180808_qcover90::superkingdom	task_0::tax_from_trembl_20180808_qcover90::phylum	task_0::tax_from_trembl_20180808_qcover90::class	task_0::tax_from_trembl_20180808_qcover90::order	task_0::tax_from_trembl_20180808_qcover90::family	task_0::tax_from_trembl_20180808_qcover90::genus	task_0::tax_from_trembl_20180808_qcover90::species	task_1::tax_from_nr_20180808_qcover90_diamond::superkingdom	task_1::tax_from_nr_20180808_qcover90_diamond::phylum	task_1::tax_from_nr_20180808_qcover90_diamond::class	task_1::tax_from_nr_20180808_qcover90_diamond::order	task_1::tax_from_nr_20180808_qcover90_diamond::family	task_1::tax_from_nr_20180808_qcover90_diamond::genus	task_1::tax_from_nr_20180808_qcover90_diamond::species	task_2::fun_from_TIGRFAMs_15_cut_tc::mainrole	task_2::fun_from_TIGRFAMs_15_cut_tc::subrole	task_2::fun_from_TIGRFAMs_15_cut_tc::descr	task_2::fun_from_TIGRFAMs_15_cut_tc::tigrfam	task_3::fun_from_eggNog_4.5.1::main role	task_3::fun_from_eggNog_4.5.1::sub role	task_3::fun_from_eggNog_4.5.1::og	task_3::fun_from_eggNog_4.5.1::descr	task_3::fun_from_eggNog_4.5.1::prot	raw_quant::control (mean)	raw_quant_sd::control (mean)	quant::control (mean)	quant_sd::control (mean)	raw_quant::7367::Infektionsproteom_d0_7367	raw_quant_sd::7367::Infektionsproteom_d0_7367	quant::7367::Infektionsproteom_d0_7367	quant_sd::7367::Infektionsproteom_d0_7367	raw_quant::7402::Infektionsproteom_d0_7402	raw_quant_sd::7402::Infektionsproteom_d0_7402	quant::7402::Infektionsproteom_d0_7402	quant_sd::7402::Infektionsproteom_d0_7402	raw_quant::7480::Infektionsproteom_d0_7480	raw_quant_sd::7480::Infektionsproteom_d0_7480	quant::7480::Infektionsproteom_d0_7480	quant_sd::7480::Infektionsproteom_d0_7480
group	0	1	-	-	-	-	A0A010YBZ1_9BACT	Bacteria	Bacteroidetes	Bacteroidia	Bacteroidales	Prevotellaceae	Prevotella	Prevotella oryzae	Bacteria	Bacteroidetes	Bacteroidia	Bacteroidales	Prevotellaceae	Prevotella	Prevotella oryzae	unclassified	unclassified	TonB-dependent outer membrane receptor, SusC/RagA subfamily, signature region	TIGR04057	metabolism	Inorganic ion transport and metabolism	05C27	TonB-dependent Receptor Plug	470145.BACCOP_03764	0.333333	0.471405	7.58174e-06	1.07222e-05	0	-	0	-	0	-	0	-	1	-	2.27452e-05	-
group	1	30	132	487	19.22	99.8	A0A010ZKL3_9BACT;A0A098YQ67_9BACT;A0A0M0MX69_9BACT;A0A1F0MYR0_9BACT;A0A1F0PHX5_9BACT;A0A1H0YTD1_9BACT;A0A1H4DSX6_PRERU;A0A1H6JX02_PRERU;A0A1I0B922_9BACT;A0A1M6UHB1_PRERU;A0A1M7GFP9_PRERU;A0A255T4Z7_9BACT;A0A2K0XLV3_9BACT;A0A2K9H8D8_9BACT;A0A2N6Q687_9BACT;A0A2T4TL32_9BACT;A0A2T4TQG9_9BACT;D1QTU4_9BACT;D1W194_9BACT;D7NCA6_9BACT;D8DT68_PREBR;E0NRS9_9BACT;E6MS42_9BACT;F8NBK2_9BACT;G1VD64_9BACT;R5CGA3…	Bacteria	Bacteroidetes	Bacteroidia	Bacteroidales	Prevotellaceae	various	various	Bacteria	Bacteroidetes	Bacteroidia	Bacteroidales	Prevotellaceae	various	various	unclassified	unclassified	various	various	metabolism	Amino acid transport and metabolism	055QR	dipeptidase	various	0.333333	0.471405	1.33484e-05	1.88774e-05	1	-	4.00451e-05	-	0	-	0	-	0	-	0	-
group	2	1	-	-	-	-	A0A010ZNN7_9BACT	Bacteria	Synergistetes	Synergistia	Synergistales	Synergistaceae	various	various	Bacteria	Synergistetes	Synergistia	Synergistales	Synergistaceae	various	various	Unknown function	General	small GTP-binding protein domain	TIGR00231	information storage and processing	Translation, ribosomal structure and biogenesis	COG0050	This protein promotes the GTP-dependent binding of aminoacyl-tRNA to the A-site of ribosomes during protein biosynthesis (By similarity)	584708.Apau_1930	1	0	5.44217e-05	6.30392e-06	1	-	4.92473e-05	-	1	-	5.07217e-05	-	1	-	6.3296e-05	-
group	3	1	-	-	-	-	A0A010ZXN6_9CLOT	Bacteria	Firmicutes	Clostridia	Clostridiales	Clostridiaceae	Clostridium	Clostridium sp. ASBs410	Bacteria	Firmicutes	Clostridia	Clostridiales	Clostridiaceae	Clostridium	Clostridium sp. ASBs410	unclassified	unclassified	unclassified	unclassified	cellular processes and signaling	Cell motility	0EQIK	Flagellin	610130.Closa_3482	1.66667	0.471405	8.7146e-05	3.03723e-05	1	-	4.64332e-05	-	2	-	9.56466e-05	-	2	-	0.000119358	-
group	4	25	253	277	81.57	99.66	A0A011A6S3_9BACT;A0A0M0MWG4_9BACT;A0A0S2KI72_9BACT;A0A134BR88_9BACT;A0A1H0DUM5_9BACT;A0A1H4DAC5_9BACT;A0A1H8YVP0_PREBR;A0A1I0PFH9_9BACT;A0A1I5K1Q3_9BACT;A0A1K1MSR9_9BACT;A0A239QZP5_9BACT;A0A255RJ18_9BACT;A0A255SGT5_9BACT;A0A255T3B9_9BACT;A0A255TPN4_9BACT;A0A2L2WMY2_9BACT;D3HV61_9BACT;D8DT59_PREBR;E0NS20_9BACT;L1N7Z2_9BACT;R5CR12_9BACT;R5KY72_9BACT;R5MCR8_9BACT;R5PDL8_9BACT;U2L525_9BACT	Bacteria	Bacteroidetes	Bacteroidia	Bacteroidales	Prevotellaceae	various	various	Bacteria	Bacteroidetes	Bacteroidia	Bacteroidales	Prevotellaceae	various	various	unclassified	unclassified	unclassified	unclassified	cellular processes and signaling	Cell cycle control, cell division, chromosome partitioning	07QJE	Chromosome Partitioning Protein	various	0.666667	0.942809	4.69361e-05	6.63776e-05	2	-	0.000140808	-	0	-	0	-	0	-	0	-
group	5	4	380	380	70.79	98.68	A0A011A6V3_9CLOT;A0A1I0GM76_9FIRM;A0A1Y3TMK5_9FIRM;D9QZZ0_CLOSW	Bacteria	Firmicutes	Clostridia	Clostridiales	various	various	various	Bacteria	Firmicutes	Clostridia	Clostridiales	various	various	various	Biosynthesis of cofactors, prosthetic groups, and carriers	Other	1-deoxy-D-xylulose 5-phosphate reductoisomerase	TIGR00243	metabolism	Lipid transport and metabolism	05CEA	Catalyzes the NADP-dependent rearrangement and reduction of 1-deoxy-D-xylulose-5-phosphate (DXP) to 2-C-methyl-D-erythritol 4-phosphate (MEP) (By similarity)	various	0.333333	0.471405	2.1987e-05	3.10944e-05	0	-	0	-	0	-	0	-	1	-	6.59611e-05	-
group	6	10	319	375	73.28	99.74	A0A011ASP9_9CLOT;A0A084JLR8_9FIRM;A0A1I0JDJ5_9FIRM;A0A1Q6TKF1_9FIRM;A0A2S6HHG1_9BACE;A0A2T3FR09_9FIRM;C6LK93_9FIRM;D9QZN2_CLOSW;G5FEF8_9CLOT;R7B408_9CLOT	Bacteria	various	various	various	various	various	various	Bacteria	various	various	various	various	various	various	Transcription	DNA-dependent RNA polymerase	DNA-directed RNA polymerase, alpha subunit	TIGR02027	information storage and processing	Transcription	0NDG7	DNA-dependent RNA polymerase catalyzes the transcription of DNA into RNA using the four ribonucleoside triphosphates as substrates (By similarity)	various	0.333333	0.471405	2.22802e-05	3.1509e-05	0	-	0	-	0	-	0	-	1	-	6.68406e-05	-
group	7	14	372	397	64.25	99.75	A0A011AVL1_9CLOT;A0A084JFC9_9FIRM;A0A0E2H8Z5_9FIRM;A0A0U5K851_9CLOT;A0A0U5P455_9CLOT;A0A174AEB1_9FIRM;A0A1I0G156_9FIRM;A0A227LB98_9FIRM;A0A2M8Z5T0_9FIRM;A0A2S6HQB4_9BACE;N9Z187_9FIRM;N9ZEZ2_9FIRM;R0DBS0_9FIRM;R9MQ62_9FIRM	Bacteria	various	various	various	various	various	various	Bacteria	various	various	various	various	various	various	unclassified	unclassified	unclassified	unclassified	metabolism	Carbohydrate transport and metabolism	various	various	various	0.333333	0.471405	2.10455e-05	2.97629e-05	0	-	0	-	0	-	0	-	1	-	6.31366e-05	-
group	8	2	406	406	98.77	98.77	A0A011UG26_RUMAL;E6UC03_RUMA7	Bacteria	Firmicutes	Clostridia	Clostridiales	Ruminococcaceae	Ruminococcus	Ruminococcus albus	Bacteria	Firmicutes	Clostridia	Clostridiales	Ruminococcaceae	Ruminococcus	Ruminococcus albus	unclassified	unclassified	unclassified	unclassified	metabolism	Carbohydrate transport and metabolism	0ENRZ	Phosphoglycerate kinase	697329.Rumal_1028	3	2.16025	0.0001465	0.000106016	4	-	0.000192137	-	5	-	0.000247362	-	0	-	0	-
group	9	3	156	162	91.98	96.3	A0A011VSX9_RUMAL;E6UJ31_RUMA7;W0U3T5_9FIRM	Bacteria	Firmicutes	Clostridia	Clostridiales	Ruminococcaceae	Ruminococcus	various	Bacteria	Firmicutes	Clostridia	Clostridiales	Ruminococcaceae	Ruminococcus	various	Protein synthesis	Ribosomal proteins: synthesis and modification	ribosomal protein uS7	TIGR01029	information storage and processing	Translation, ribosomal structure and biogenesis	0ERUJ	One of the primary rRNA binding proteins, it binds directly to 16S rRNA where it nucleates assembly of the head domain of the 30S subunit. Is located at the subunit interface close to the decoding center, probably blocks exit of the E-site tRNA (By similarity)	various	0.666667	0.471405	8.14562e-05	5.7617e-05	1	-	0.000120382	-	1	-	0.000123986	-	0	-	0	-
group	10	7	147	149	93.96	99.33	A0A011VUA2_RUMAL;A0A1G6EQX1_9FIRM;A0A1H7EXJ5_RUMFL;A0A1K1PW19_RUMFL;A0A1K1YEV5_RUMFL;A0A1K2ANY3_RUMFL;E9SEX4_RUMAL	Bacteria	Firmicutes	Clostridia	Clostridiales	Ruminococcaceae	various	various	Bacteria	Firmicutes	Clostridia	Clostridiales	Ruminococcaceae	various	various	unclassified	unclassified	unclassified	unclassified	cellular processes and signaling	Posttranslational modification, protein turnover, chaperones	COG0071	response to heat	various	0.333333	0.471405	4.49347e-05	6.35472e-05	0	-	0	-	1	-	0.000134804	-	0	-	0	-
group	11	1	-	-	-	-	A0A011VVQ2_RUMAL	Bacteria	Firmicutes	Clostridia	Clostridiales	Ruminococcaceae	Ruminococcus	Ruminococcus albus	Bacteria	Firmicutes	Clostridia	Clostridiales	Ruminococcaceae	Ruminococcus	Ruminococcus albus	unclassified	unclassified	unclassified	unclassified	metabolism	Carbohydrate transport and metabolism	0XPC7	Periplasmic binding protein LacI transcriptional regulator	411461.DORFOR_01286	2	1.41421	0.000114994	7.34173e-05	4	-	0.000218509	-	1	-	5.62627e-05	-	1	-	7.02107e-05	-
group	12	223	51	185	27.64	99.59	A0A011W1Y3_RUMAL;A0A037ZCF9_CLOTT;A0A062X6D0_9LACO;A0A074LI82_PAEPO;A0A078KLI0_9FIRM;A0A099S589_9CLOT;A0A0A0IS08_CLONO;A0A0B4W798_CLOBO;A0A0C1TVA0_9CLOT;A0A0E9GGR9_CHLTH;A0A0F2PM64_9FIRM;A0A0L0WCJ0_CLOPU;A0A0L6Z9Z5_9CLOT;A0A0L7QI82_CLOBO;A0A0L8EVW5_9CLOT;A0A0M0AD27_CLOBO;A0A0M1ITZ5_9CLOT;A0A0Q9JUD4_9BACL;A0A0R1MD81_9LACO;A0A0R1QHJ3_9LACO;A0A0R1U411_9LACO;A0A0R1UD40_9LACO;A0A0R1VAP2_9LACO;A0A0R1VW…	various	various	various	various	various	various	various	Bacteria	various	various	various	various	various	various	unclassified	unclassified	unclassified	unclassified	cellular processes and signaling	Signal transduction mechanisms	COG2337	Toxic component of a toxin-antitoxin (TA) module (By similarity)	various	0.333333	0.471405	3.61906e-05	5.11813e-05	0	-	0	-	1	-	0.000108572	-	0	-	0	-
group	13	3	1093	1111	98.11	99.55	A0A015P2D8_BACFG;A0A016F615_BACFG;A0A2M9V5M1_BACFG	Bacteria	Bacteroidetes	Bacteroidia	Bacteroidales	Bacteroidaceae	Bacteroides	Bacteroides fragilis	Bacteria	Bacteroidetes	Bacteroidia	Bacteroidales	Bacteroidaceae	Bacteroides	Bacteroides fragilis	unclassified	unclassified	TonB-dependent outer membrane receptor, SusC/RagA subfamily, signature region	TIGR04057	metabolism	Inorganic ion transport and metabolism	05FGY	TonB-dependent receptor Plug	272559.BF0381	1.66667	1.24722	3.42633e-05	2.76379e-05	2	-	3.5107e-05	-	0	-	0	-	3	-	6.76829e-05	-
group	14	52	228	326	58.72	99.69	A0A015P646_BACFG;A0A0J9INP7_9BACE;A0A139L0E1_BACT4;A0A174H2G4_BACT4;A0A174TRM0_9BACE;A0A1C5V8F1_9BACE;A0A1C5WH68_9BACE;A0A1C7H2L7_9BACE;A0A1F0I6F3_9BACE;A0A1G6G6V5_BACOV;A0A1M5A869_9BACE;A0A1M5FEJ5_9BACE;A0A1Q6GG41_9BACE;A0A1Q6GUJ5_9BACE;A0A1Q6H9N1_9BACE;A0A1Q6HCT3_9BACE;A0A1Y3X8D2_9BACE;A0A1Y3YN04_9BACE;A0A1Y4AJP2_9BACE;A0A1Y4DJN3_9BACE;A5ZBV7_9BACE;A7LUT4_BACO1;B3C6P2_9BACE;B5D2B6_BACPM;B7AML5_…	Bacteria	Bacteroidetes	Bacteroidia	Bacteroidales	Bacteroidaceae	Bacteroides	various	Bacteria	Bacteroidetes	Bacteroidia	Bacteroidales	Bacteroidaceae	Bacteroides	various	unclassified	unclassified	unclassified	unclassified	metabolism	Carbohydrate transport and metabolism	COG1940	ROK family	various	0.333333	0.471405	2.05376e-05	2.90446e-05	0	-	0	-	1	-	6.16129e-05	-	0	-	0	-
group	15	20	407	445	87.87	99.78	A0A015PC71_BACFG;A0A0E2RHV5_BACFG;A0A0E2T500_BACFG;A0A139KP98_BACOV;A0A174TB22_9BACE;A0A174TG17_9BACE;A0A1G6G7A3_BACOV;A0A1H4G9R5_9BACE;A0A1M5C3G4_9BACE;A0A2K9H0N4_BACFG;A5ZLD5_9BACE;D0TR30_9BACE;D4WGG5_BACOV;D7IY62_9BACE;D7K6C0_9BACE;DHE2_BACFR;E4VZP5_BACFG;I8UQA3_9BACE;K1FEB3_BACFG;K1G1B8_BACFG	Bacteria	Bacteroidetes	Bacteroidia	Bacteroidales	Bacteroidaceae	Bacteroides	various	Bacteria	Bacteroidetes	Bacteroidia	Bacteroidales	Bacteroidaceae	Bacteroides	various	unclassified	unclassified	unclassified	unclassified	metabolism	Amino acid transport and metabolism	COG0334	oxidoreductase activity, acting on the CH-NH2 group of donors, NAD or NADP as acceptor	various	2.33333	1.24722	0.000119801	7.69751e-05	1	-	4.38246e-05	-	2	-	9.02732e-05	-	4	-	0.000225305	-
group	16	1	-	-	-	-	A0A015PG43_BACFG	Bacteria	Bacteroidetes	Bacteroidia	Bacteroidales	Bacteroidaceae	Bacteroides	Bacteroides fragilis	Bacteria	Bacteroidetes	Bacteroidia	Bacteroidales	Bacteroidaceae	Bacteroides	Bacteroides fragilis	unclassified	unclassified	TonB-dependent outer membrane receptor, SusC/RagA subfamily, signature region	TIGR04057	metabolism	Inorganic ion transport and metabolism	05C27	TonB-dependent Receptor Plug	679937.Bcop_0653	0.333333	0.471405	2.03145e-05	2.87291e-05	1	-	6.09436e-05	-	0	-	0	-	0	-	0	-
group	17	111	210	312	40.17	99.71	A0A015PLJ5_BACFG;A0A015QLE6_BACFG;A0A015V4K5_BACFG;A0A016DE40_BACFG;A0A078Q2Q5_BACFG;A0A081U6Z1_BACFG;A0A099BWS3_9BACT;A0A0E2A8K4_BACFG;A0A0E2RN45_BACFG;A0A0I9RY11_BACFG;A0A0I9S5A8_BACFG;A0A0J9FJ37_9BACE;A0A108TBE2_BACSE;A0A133Y1F8_9BACT;A0A134BF68_9BACT;A0A139KH01_BACUN;A0A139KP66_BACOV;A0A149N2J6_BACFG;A0A173WMI1_BACUN;A0A173YJC8_9FIRM;A0A174AXU5_BACUN;A0A174K2R8_9BACE;A0A174MHG4_BACUN;A0A1C7H7…	Bacteria	various	various	various	various	various	various	Bacteria	various	various	various	various	various	various	Purines, pyrimidines, nucleosides, and nucleotides	Nucleotide and nucleoside interconversions	cytidylate kinase	TIGR00017	metabolism	Nucleotide transport and metabolism	05CAT	Cytidine monophosphate kinase	various	0.333333	0.471405	2.67791e-05	3.78714e-05	0	-	0	-	0	-	0	-	1	-	8.03373e-05	-
group	18	46	128	329	24.17	99.72	A0A015PXM3_BACFG;A0A015WZ79_BACFG;A0A015YHU1_BACFG;A0A015ZNB8_BACFG;A0A016EHP2_BACFG;A0A017N2V6_BACFG;A0A081U744_BACFG;A0A099DBR4_9BACL;A0A0A2F8Q7_9PORP;A0A0E2A9M6_BACFG;A0A0E2RJD8_BACFG;A0A0M4CZM6_9CORY;A0A1B7JMJ2_9GAMM;A0A1B8SP96_PRORE;A0A1C0WCP4_BACFG;A0A1C6HGF9_9FIRM;A0A1J0EBM6_PRORE;A0A1Q6FZX5_9BACE;A0A1R4AH06_PORGN;A0A1R4DXE7_PORGN;A0A1S1HS36_PROST;A0A264VWC3_PRORE;A0A2A5QAU6_PRORE;A0A2D2N1…	Bacteria	various	various	various	various	various	various	Bacteria	various	various	various	various	various	various	unclassified	unclassified	various	various	metabolism	Amino acid transport and metabolism	various	various	various	0.333333	0.471405	2.03503e-05	2.87797e-05	0	-	0	-	1	-	6.1051e-05	-	0	-	0	-
group	19	26	111	209	53.46	99.62	A0A015QYD4_BACFG;A0A015YZ58_BACFG;A0A015Z9G2_BACFG;A0A016FX59_BACFG;A0A069CZU1_9BACE;A0A1G6G8C8_BACOV;A0A1H3FSY9_9BACE;A0A1M5DXE0_9BACE;A0A2K9H1J0_BACFG;D6D444_9BACE;E2N7T6_9BACE;E4VY02_BACFG;F7L6B0_BACOV;I8XD55_9BACE;I9EIC8_9BACE;I9FLY7_9BACE;K5DAV2_9BACE;R5C6M6_9BACE;R5JQS3_9BACE;R6ATW3_9BACT;R6FDR8_9BACE;R6SAQ6_9BACE;U2DU88_9BACE;W4P8G6_9BACE;W4PGJ8_9BACE;W4PWM3_9BACE	Bacteria	Bacteroidetes	Bacteroidia	Bacteroidales	various	various	various	Bacteria	Bacteroidetes	Bacteroidia	Bacteroidales	various	various	various	unclassified	unclassified	unclassified	unclassified	poorly characterized	Function unknown	08VF3	NA	various	0.333333	0.471405	3.20348e-05	4.5304e-05	0	-	0	-	1	-	9.61043e-05	-	0	-	0	-
group	20	16	146	186	72.58	99.46	A0A015R073_BACFG;A0A078QDX9_BACFG;A0A0J9FFW1_9BACE;A0A173WVS4_9BACE;A0A174J8X0_9BACE;A0A174JBE1_BACT4;A0A1C5NK91_9BACE;A0A1C5VVM7_9BACE;A0A1C7GY10_9BACE;A0A1M4Z812_9BACE;C3QBM8_9BACE;C3R6H5_9BACE;F0R3X7_BACSH;I9JKZ0_9BACE;R9IAC0_9BACE;W4UQC7_9BACE	Bacteria	Bacteroidetes	Bacteroidia	Bacteroidales	Bacteroidaceae	Bacteroides	various	Bacteria	Bacteroidetes	Bacteroidia	Bacteroidales	Bacteroidaceae	Bacteroides	various	unclassified	unclassified	unclassified	unclassified	metabolism	Energy production and conversion	09C87	Rubrerythrin	various	1	0	0.000115866	1.34212e-05	1	-	0.000104849	-	1	-	0.000107988	-	1	-	0.000134759	-
group	21	15	243	296	80.74	99.66	A0A015S6T4_BACFG;A0A015SCG9_BACFG;A0A016AUX4_BACFG;A0A016G8D5_BACFG;A0A081TYH4_BACFG;A0A0E2AQ23_BACFG;A0A0E2TNK3_BACFG;A0A0I9RZC0_BACFG;A0A0I9S295_BACFG;A0A0I9S9Y9_BACFG;A0A149N890_BACFG;A0A2K9GY61_BACFG;D1JP85_BACFG;I9BKX4_BACFG;K1GB21_BACFG	Bacteria	Bacteroidetes	Bacteroidia	Bacteroidales	Bacteroidaceae	Bacteroides	various	Bacteria	Bacteroidetes	Bacteroidia	Bacteroidales	Bacteroidaceae	Bacteroides	various	Cell envelope	Biosynthesis and degradation of surface polysaccharides and lipopolysaccharides	glucose-1-phosphate thymidylyltransferase	TIGR01207	cellular processes and signaling	Cell wall/membrane/envelope biogenesis	various	various	various	0.333333	0.471405	2.19616e-05	3.10585e-05	1	-	6.58849e-05	-	0	-	0	-	0	-	0	-
group	22	12	540	563	94.85	99.82	A0A015SCL3_BACFG;A0A016BMV2_BACFG;A0A016E8Y3_BACFG;A0A081UL77_BACFG;A0A0E2AJG3_BACFG;A0A0E2T292_BACFG;A0A2K9HDG4_BACFG;D1JW69_BACFG;E4W1A0_BACFG;K1GU27_BACFG;Q64MR5_BACFR;R5RTQ9_9BACE	Bacteria	Bacteroidetes	Bacteroidia	Bacteroidales	Bacteroidaceae	Bacteroides	various	Bacteria	Bacteroidetes	Bacteroidia	Bacteroidales	Bacteroidaceae	Bacteroides	various	unclassified	unclassified	unclassified	unclassified	poorly characterized	Function unknown	055DA	Tetratricopeptide repeat protein	various	2.33333	0.471405	8.84498e-05	1.54172e-05	2	-	6.92786e-05	-	3	-	0.000107029	-	2	-	8.90417e-05	-
group	23	62	60	202	24.75	99.5	A0A015SFK8_BACFG;A0A076IXK9_9BACE;A0A078RCM3_BACVU;A0A0P0M1Y0_BACVU;A0A120A2W8_BACSE;A0A139JVG7_BACT4;A0A1C5TR27_9BACE;A0A1C7H4M2_9BACE;A0A1E9BPA7_9BACE;A0A1F0I6P1_9BACE;A0A1G6GA44_BACOV;A0A1H7VMX5_BACT4;A0A1M5CA75_9BACE;A0A1M6GI35_9BACE;A0A1Q6FQ86_9BACE;A0A1Q6GJQ7_9BACE;A0A1Q6GKQ0_9BACE;A0A1Q6GUJ6_9BACE;A0A1Q6H902_9BACE;A0A1Y3Z4Q3_9BACE;A0A1Y4APD1_9BACE;A0A1Y4D529_9BACE;A0A1Y4V7R6_9BACE;A0A2R3MI…	Bacteria	various	various	various	various	various	various	Bacteria	various	various	various	various	various	various	various	various	various	various	information storage and processing	Transcription	various	various	various	0.333333	0.471405	3.31449e-05	4.68739e-05	0	-	0	-	1	-	9.94346e-05	-	0	-	0	-
group	24	4	445	445	98.65	99.78	A0A015U0S9_BACFG;A0A015YAY9_BACFG;R5S6E2_9BACE;R6ZVW8_9BACE	Bacteria	Bacteroidetes	Bacteroidia	Bacteroidales	Bacteroidaceae	Bacteroides	various	Bacteria	Bacteroidetes	Bacteroidia	Bacteroidales	Bacteroidaceae	Bacteroides	various	unclassified	unclassified	nucleotide sugar dehydrogenase	TIGR03026	cellular processes and signaling	Cell wall/membrane/envelope biogenesis	05C6Y	Udp-glucose 6-dehydrogenase	411901.BACCAC_00712	1.33333	0.471405	6.30374e-05	1.79927e-05	2	-	8.76492e-05	-	1	-	4.51366e-05	-	1	-	5.63264e-05	-
group	25	2	294	294	99.66	99.66	A0A015UIA6_BACFG;A0A015Y457_BACFG	Bacteria	Bacteroidetes	Bacteroidia	Bacteroidales	Bacteroidaceae	Bacteroides	Bacteroides fragilis	Bacteria	Bacteroidetes	Bacteroidia	Bacteroidales	Bacteroidaceae	Bacteroides	Bacteroides fragilis	unclassified	unclassified	unclassified	unclassified	poorly characterized	Function unknown	0XP56	Aminoglycoside phosphotransferase	272559.BF3922	1	0	7.33027e-05	8.49099e-06	1	-	6.63331e-05	-	1	-	6.8319e-05	-	1	-	8.52559e-05	-
group	26	9	505	505	99.21	99.8	A0A015VB99_BACFG;A0A016AW25_BACFG;A0A016BPA0_BACFG;A0A016BVR7_BACFG;A0A016CLF6_BACFG;A0A016G8S4_BACFG;A0A017NQG4_BACFG;A0A2M9VCC0_BACFG;I9B3P3_BACFG	Bacteria	Bacteroidetes	Bacteroidia	Bacteroidales	Bacteroidaceae	Bacteroides	various	Bacteria	Bacteroidetes	Bacteroidia	Bacteroidales	Bacteroidaceae	Bacteroides	various	unclassified	unclassified	unclassified	unclassified	poorly characterized	Function unknown	099Q5	NA	272559.BF2224	0.666667	0.471405	2.61305e-05	1.84831e-05	1	-	3.86177e-05	-	1	-	3.97738e-05	-	0	-	0	-
group	27	8	414	1215	32.26	99.84	A0A015VBF4_BACFG;A0A015Z2B6_BACFG;A0A174PXD7_BACVU;A0A174SIM7_BACVU;A0A1C6KGL3_9BACE;B3JP58_9BACE;E1YVP8_9BACT;R6JEC6_9BACE	Bacteria	Bacteroidetes	Bacteroidia	Bacteroidales	various	various	various	Bacteria	Bacteroidetes	Bacteroidia	Bacteroidales	various	various	various	unclassified	unclassified	unclassified	unclassified	poorly characterized	Function unknown	various	various	various	0.333333	0.471405	5.5105e-06	7.79303e-06	0	-	0	-	1	-	1.65315e-05	-	0	-	0	-
group	28	7	277	278	95.68	99.64	A0A015WR73_BACFG;A0A0E2SRP4_BACFG;A0A1Q6G2N2_9BACE;I9RPX6_9BACE;K1G3D8_BACFG;R5JIB1_9BACE;R5MMZ8_9BACE	Bacteria	Bacteroidetes	Bacteroidia	Bacteroidales	Bacteroidaceae	Bacteroides	various	Bacteria	Bacteroidetes	Bacteroidia	Bacteroidales	Bacteroidaceae	Bacteroides	various	Protein synthesis	Ribosomal proteins: synthesis and modification	ribosomal protein uS2	TIGR01011	information storage and processing	Translation, ribosomal structure and biogenesis	COG0052	30S ribosomal protein S2	various	0.333333	0.471405	2.40837e-05	3.40595e-05	0	-	0	-	1	-	7.2251e-05	-	0	-	0	-
group	29	1	-	-	-	-	A0A015XB64_BACFG	Bacteria	Bacteroidetes	Bacteroidia	Bacteroidales	Bacteroidaceae	Bacteroides	various	Bacteria	Bacteroidetes	Bacteroidia	Bacteroidales	Bacteroidaceae	Bacteroides	various	unclassified	unclassified	unclassified	unclassified	metabolism	Inorganic ion transport and metabolism	090A1	ferritin	272559.BF2884	0.333333	0.471405	4.71497e-05	6.66798e-05	0	-	0	-	1	-	0.000141449	-	0	-	0	-
group	30	119	138	297	34.56	99.66	A0A015YJV3_BACFG;A0A016JSP7_BACFG;A0A076GMP9_ENTFC;A0A081TNW7_BACFG;A0A0F5ISJ3_9BACT;A0A0F5JAJ1_9BACT;A0A0F5JN71_9BACT;A0A0J6CM47_9BACT;A0A0J9C6U6_9FIRM;A0A0V7YET5_ENTFC;A0A132Z2B7_ENTFC;A0A139LJ19_9BACE;A0A139SZM8_9BACE;A0A143XPQ9_9FIRM;A0A173XUK0_9FIRM;A0A174E166_9FIRM;A0A174JRX7_9FIRM;A0A174JZC3_9FIRM;A0A1C5L120_9CLOT;A0A1C5MYU4_9BACE;A0A1C5SV24_9CLOT;A0A1C5XD26_9CLOT;A0A1C5Z6H0_9CLOT;A0A1C5ZN…	Bacteria	various	various	various	various	various	various	Bacteria	various	various	various	various	various	various	unclassified	unclassified	unclassified	unclassified	various	various	various	various	various	0.333333	0.471405	2.18877e-05	3.09539e-05	1	-	6.56631e-05	-	0	-	0	-	0	-	0	-
group	31	60	170	190	50.26	99.49	A0A016BBZ5_BACFG;A0A069D419_9BACE;A0A069QIA2_PRELO;A0A081UFP0_BACFG;A0A095Y2C0_9BACT;A0A099BXQ8_9BACT;A0A0E2T655_BACFG;A0A0J9FX27_9BACE;A0A125MG03_BACSE;A0A1C6HIQ5_9BACE;A0A1F0V675_9BACT;A0A1H7RQR5_BACT4;A0A1I2UDD8_9BACT;A0A1M5CXN9_9BACE;A0A1M5D9P8_9BACE;A0A1M6L1Z2_9BACE;A0A229I7C2_9BACT;A0A255TAG7_9BACT;A0A264Y550_9BACT;A0A2G4HEB2_9FLAO;A0A2R3MIR8_9BACE;A0A2R3MR50_9BACE;A0A2T4T6E2_9BACT;A0A2T4TS…	Bacteria	various	various	various	various	various	various	Bacteria	various	various	various	various	various	various	Transcription	Transcription factors	transcription termination/antitermination factor NusG	TIGR00922	information storage and processing	Transcription	COG0250	Participates in transcription elongation, termination and antitermination (By similarity)	various	0.333333	0.471405	3.52382e-05	4.98344e-05	0	-	0	-	1	-	0.000105715	-	0	-	0	-
group	32	16	89	154	45.45	99.35	A0A016BS16_BACFG;A0A1C5NC97_9BACE;A0A1C5V9M4_9BACE;A0A2L2WTL3_9BACT;A0A330I8Q9_KLEOX;B5D1S1_BACPM;C6IKY9_BACT4;E5C4N3_9BACE;E6SWP6_BACT6;K1FNU0_BACFG;K9E4B2_9BACE;R5M7J5_9BACE;R6S6U3_9BACE;R6YWC4_9BACE;R6ZRA2_9BACE;R7LE48_9BACT	Bacteria	various	various	various	various	various	various	Bacteria	various	various	various	various	various	various	unclassified	unclassified	unclassified	unclassified	metabolism	Lipid transport and metabolism	various	various	various	0.333333	0.471405	4.34757e-05	6.1484e-05	0	-	0	-	1	-	0.000130427	-	0	-	0	-
group	33	4	597	597	95.81	98.66	A0A016FUW2_BACFG;A0A0E2AR35_BACFG;A0A0I9TJC9_BACFG;Q64TH0_BACFR	Bacteria	Bacteroidetes	Bacteroidia	Bacteroidales	Bacteroidaceae	Bacteroides	Bacteroides fragilis	Bacteria	Bacteroidetes	Bacteroidia	Bacteroidales	Bacteroidaceae	Bacteroides	Bacteroides fragilis	unclassified	unclassified	unclassified	unclassified	information storage and processing	Replication, recombination and repair	05CAR	Terminase, large subunit	575614.HMPREF0669_00212	0.333333	0.471405	1.08889e-05	1.53992e-05	1	-	3.26666e-05	-	0	-	0	-	0	-	0	-
group	34	25	133	137	91.97	99.27	A0A017N3M8_BACFG;A0A017N4R3_BACFG;A0A0J9FZ69_9BACE;A0A0P0FG43_BACT4;A0A1C5RLC7_9BACE;A0A1C6HG28_9BACE;A0A1M5CXQ4_9BACE;A0A1M5DAZ7_9BACE;A0A1Q6GQ05_9BACE;A0A1Y3X8V4_9BACE;A0A1Y4AHJ0_9BACE;B3C868_9BACE;B5CTR6_BACPM;D1JVW2_BACFG;D2EW28_9BACE;F0R3E8_BACSH;K9DTI1_9BACE;R5SD99_9BACE;R6CCC0_9BACE;R6D099_9BACE;R6FQE0_9BACE;R6N2H0_9BACE;S0F479_9BACE;U6RG02_9BACE;W4UPJ9_9BACE	Bacteria	various	various	various	various	various	various	Bacteria	various	various	various	various	various	various	Protein synthesis	Ribosomal proteins: synthesis and modification	ribosomal protein uS12	TIGR00981	information storage and processing	Translation, ribosomal structure and biogenesis	various	various	various	1	0	0.000157306	1.82215e-05	1	-	0.00014235	-	1	-	0.000146612	-	1	-	0.000182958	-
group	35	21	89	139	54.23	99.3	A0A017PKU1_BACFG;A0A0C1JQ60_9BACT;A0A0E2J1Q8_CHLPS;A0A0E9FYU5_CHLTH;A0A0F7X2F6_CHLPN;A0A0U5JCE8_9BACT;A0A173DZ31_9CHLA;A0A1A9HTV6_9CHLA;A0A1M3BBP8_9CHLA;A0A1T4J0Y1_9CHLA;A0A2R8FBV9_9CHLA;G4NPC5_CHLT4;RS11_CHLAB;RS11_CHLFF;RS11_CHLTA;RS11_CHLTB;S7J7R0_CHLPS;S7KGJ7_CHLPS;T5K919_9CHLA;V8TTF2_9CHLA;W8K1R0_9CHLA	Bacteria	various	various	various	various	various	various	Bacteria	various	various	various	various	various	various	various	various	various	various	information storage and processing	Translation, ribosomal structure and biogenesis	08UHH	Located on the platform of the 30S subunit, it bridges several disparate RNA helices of the 16S rRNA. Forms part of the Shine-Dalgarno cleft in the 70S ribosome (By similarity)	various	0.333333	0.471405	4.67672e-05	6.61389e-05	1	-	0.000140302	-	0	-	0	-	0	-	0	-
group	36	1	-	-	-	-	A0A021X827_9RHIZ	Bacteria	Proteobacteria	Alphaproteobacteria	Rhizobiales	Rhizobiaceae	Shinella	Shinella sp. DD12	Bacteria	Proteobacteria	Alphaproteobacteria	Rhizobiales	Rhizobiaceae	Shinella	Shinella sp. DD12	unclassified	unclassified	unclassified	unclassified	poorly characterized	Function unknown	023RY	Inherit from COG: This protein binds to 23S rRNA in the presence of protein L20 (By similarity)	394.NGR_c10550	0.666667	0.471405	6.90383e-05	4.97001e-05	0	-	0	-	1	-	9.21366e-05	-	1	-	0.000114978	-
group	37	1	-	-	-	-	A0A022FZY0_9BURK	Bacteria	Proteobacteria	Betaproteobacteria	Burkholderiales	Burkholderiaceae	Cupriavidus	Cupriavidus sp. SK-4	Bacteria	Proteobacteria	Betaproteobacteria	Burkholderiales	Burkholderiaceae	Cupriavidus	Cupriavidus sp. SK-4	unclassified	unclassified	unclassified	unclassified	metabolism	Lipid transport and metabolism	16PEQ	Amp-dependent synthetase and ligase	381666.H16_A1295	0.333333	0.471405	1.1871e-05	1.67882e-05	0	-	0	-	1	-	3.56131e-05	-	0	-	0	-
group	38	16	88	287	33.44	99.67	A0A022GAS1_9BURK;A0A069IL21_9BURK;A0A0C4YDY9_9BURK;A0A0F0FC21_9BURK;A0A132HNU6_9BURK;A0A142JJ56_9BURK;A0A1C3W3U5_9BURK;A0A1K0IQP7_CUPNE;A0A2A4MBU9_9BURK;A0A2N7ZED7_9PSED;A0A2W7QSK9_9BURK;A0A329A7P6_9BURK;B3R4U3_CUPTR;G0ETK2_CUPNN;H1RXY4_9BURK;R7XN94_9BURK	Bacteria	Proteobacteria	various	various	various	various	various	Bacteria	Proteobacteria	various	various	various	various	various	various	various	various	various	metabolism	Lipid transport and metabolism	05CE5	Catalyzes the formation of 4-diphosphocytidyl-2-C- methyl-D-erythritol from CTP and 2-C-methyl-D-erythritol 4- phosphate (MEP) (By similarity)	various	0.333333	0.471405	2.33284e-05	3.29914e-05	0	-	0	-	1	-	6.99853e-05	-	0	-	0	-
group	39	8	331	3497	3.7	99.6	A0A022LRB6_9MICO;A0A031IDI8_9BACL;A0A0M0T120_9BACL;A0A0Q5K362_9MICO;A0A0V8GI67_9BACL;A0A177SHH7_9BACL;A0A223VXH5_9PSED;J2WV16_9PSED	Bacteria	various	various	various	various	various	various	Bacteria	various	various	various	various	various	various	unclassified	unclassified	various	various	various	various	various	various	various	0.666667	0.471405	3.77349e-06	2.66913e-06	1	-	5.57676e-06	-	1	-	5.74372e-06	-	0	-	0	-
group	40	4	697	697	98.28	99	A0A023CZK2_9LACO;A0A0R1LXI4_9LACO;A0A0R1PWB5_9LACO;A0A0R2CZH6_9LACO	Bacteria	Firmicutes	Bacilli	Lactobacillales	Lactobacillaceae	Lactobacillus	various	Bacteria	Firmicutes	Bacilli	Lactobacillales	Lactobacillaceae	Lactobacillus	various	Unknown function	General	small GTP-binding protein domain	TIGR00231	information storage and processing	Translation, ribosomal structure and biogenesis	05CEJ	Catalyzes the GTP-dependent ribosomal translocation step during translation elongation. During this step, the ribosome changes from the pre-translocational (PRE) to the post- translocational (POST) state as the newly formed A-site-bound peptidyl-tRNA and P-site-bound deacylated tRNA move to the P and E sites, respectively. Catalyzes the coordinated movement of the two tRNA molecules, the mRNA and…	various	0.333333	0.471405	9.60583e-06	1.35847e-05	0	-	0	-	1	-	2.88175e-05	-	0	-	0	-
group	41	207	49	76	51.65	98.9	A0A023D0F4_9LACO;A0A031W9Y6_CLODI;A0A062XM40_LEUPS;A0A077J7R4_9BACI;A0A078M212_9STAP;A0A081BJ48_9LACO;A0A084GQ60_BACID;A0A087LHK2_GEOSE;A0A0A1MRC0_9BACI;A0A0A6VDT5_9BACI;A0A0A7U3Z4_LACBR;A0A0A8JFM5_BACSX;A0A0B3W2K3_9FIRM;A0A0C1Q0F5_9LACO;A0A0D6ZBF2_9BACI;A0A0F7EGU9_BRELA;A0A0H4K9W6_9BACI;A0A0J5S1T3_9BACI;A0A0K0G7S0_9FIRM;A0A0K9GNQ8_9BACI;A0A0K9H152_9BACI;A0A0M0KPY6_9BACI;A0A0M0WF66_9BACI;A0A0M3RD…	various	various	various	various	various	various	various	Bacteria	various	various	various	various	various	various	Protein synthesis	Ribosomal proteins: synthesis and modification	ribosomal protein uL29	TIGR00012	information storage and processing	Translation, ribosomal structure and biogenesis	COG0255	50s ribosomal protein l29	various	0.666667	0.471405	0.00017363	0.000122815	1	-	0.000256604	-	1	-	0.000264287	-	0	-	0	-
group	42	73	93	538	16.17	99.81	A0A023P673_9BACI;A0A0D0Q9B5_9BACI;A0A0E1MIS5_BACCE;A0A0F5RVQ1_9BACI;A0A0G4D3H0_BACTO;A0A0J7FQ17_BACCE;A0A0J7JK93_BACCE;A0A0K0QC59_BACTU;A0A0K0S7L9_BACT3;A0A0U0N9H6_STREE;A0A150B9F9_BACCE;A0A160HCG6_BACCE;A0A193CSM6_BACTU;A0A1J9SUB8_9BACI;A0A1J9VB18_BACCE;A0A1S9YR63_BACCE;A0A1W2GQH0_9BACI;A0A1W6WM66_BACTU;A0A1Y0TID7_BACTU;A0A242Z4N0_BACTU;A0A242ZZC8_BACTU;A0A243BNP6_BACTU;A0A243DK85_BACTU;A0A243ET…	Bacteria	Firmicutes	Bacilli	various	various	various	various	Bacteria	Firmicutes	Bacilli	various	various	various	various	various	various	various	various	metabolism	Secondary metabolites biosynthesis, transport and catabolism	0P6BM	2,3-dihydroxybenzoate-AMP ligase	various	0.333333	0.471405	1.24447e-05	1.75995e-05	0	-	0	-	1	-	3.73342e-05	-	0	-	0	-
group	43	21	865	890	94.72	99.89	A0A023T771_9REOV;A0A0A7E0H8_9REOV;A0A0A7E0I1_9REOV;A0A0F6P2T1_9REOV;A0A0F6QPM6_9REOV;A0A0S3QQ70_9REOV;A0A218KSX9_9REOV;A0A218KSY8_9REOV;D1GGB5_9REOV;D1GGL0_9REOV;D1GGP6_9REOV;D1GH40_9REOV;D1GH52_9REOV;D1GHC4_9REOV;D5J9V8_9REOV;I3RPY9_9REOV;W0G0D0_9REOV;W0G0J3_9REOV;W0G3N6_9REOV;W0G4T2_9REOV;W0G4Z2_9REOV	Viruses	unclassified	unclassified	unclassified	Reoviridae	Rotavirus	various	Viruses	unclassified	unclassified	unclassified	Reoviridae	Rotavirus	various	unclassified	unclassified	unclassified	unclassified	unclassified	unclassified	unclassified	unclassified	unclassified	3	4.24264	8.44895e-05	0.000119486	0	-	0	-	0	-	0	-	9	-	0.000253469	-
group	44	25	369	854	41.1	99.88	A0A023WND5_PSEST;A0A061JR28_PSEST;A0A0B3BVZ3_9PSED;A0A0D7E116_PSEST;A0A0F2QHU8_9PSED;A0A0H3Z4T1_PSEST;A0A0M2RPQ7_PSEST;A0A0T6VAI3_9PSED;A0A137YG81_PSEST;A0A165TAK1_PSEST;A0A1N6SYK9_9PSED;A0A2D8IJT5_PSESP;A0A2N1WLB8_9GAMM;A0A2N8S4Q2_PSEST;A0A2N8SEC5_PSEST;A0A2N8T2T3_PSEST;A0A2S4AN07_PSEST;A0A2U8SUE4_PSEST;A0A2U9N6Y8_9PSED;A0A2W8L1R5_PSEST;A4VQL4_PSEU5;F8H1M0_PSEST;L0GHP9_PSEST;M2US96_PSEST;W9TCG3_…	Bacteria	various	various	various	various	various	various	Bacteria	various	various	various	various	various	various	various	various	various	various	cellular processes and signaling	Posttranslational modification, protein turnover, chaperones	05C2Z	ATP-dependent CLP protease ATP-binding subunit	various	0.333333	0.471405	7.83989e-06	1.10873e-05	0	-	0	-	1	-	2.35197e-05	-	0	-	0	-
group	45	9	336	343	93	99.71	A0A023WXK7_PSEST;A0A098FVV9_9PSED;A0A0D7EBT2_PSEST;A0A1C2JVC1_9PSED;A0A2E9B030_PSESP;A0A2N1WIL7_9GAMM;A0A2N8SCS5_PSEST;A0A2U8SR79_PSEST;L0GSH2_PSEST	Bacteria	Proteobacteria	Gammaproteobacteria	various	various	various	various	Bacteria	Proteobacteria	Gammaproteobacteria	various	various	various	various	Energy metabolism	Glycolysis/gluconeogenesis	glyceraldehyde-3-phosphate dehydrogenase, type I	TIGR01534	metabolism	Carbohydrate transport and metabolism	0QIP7	Catalyzes the NAD-dependent conversion of D-erythrose 4- phosphate to 4-phosphoerythronate (By similarity)	379731.PST_0491	0.333333	0.471405	1.89523e-05	2.68026e-05	1	-	5.6857e-05	-	0	-	0	-	0	-	0	-
group	46	119	47	552	9.12	99.82	A0A023YTA9_ECOLX;A0A027TLF9_ECOLX;A0A070SUC3_ECOLX;A0A073US91_ECOLX;A0A080J8U0_ECOLX;A0A085P563_ECOLX;A0A0A0FA36_ECOLX;A0A0A6S6Y4_ECOLX;A0A0B0VWS0_ECOLX;A0A0D8WE82_ECOLX;A0A0E0TUD1_ECOLX;A0A0E0V2H4_ECOLX;A0A0E1L638_ECOLX;A0A0F6MAW7_SHIFL;A0A0G3K4D3_ECOLX;A0A0H2V4Z8_ECOL6;A0A0H9FUU1_SHISO;A0A0I1B7L0_SHISO;A0A0I1KE11_SHISO;A0A0I1S8G6_SHISO;A0A0J2F0E3_ECOLX;A0A0K3WED4_ECOLX;A0A0K3ZHD5_ECOLX;A0A0K5BG…	various	various	various	various	various	various	various	various	various	various	various	various	various	various	unclassified	unclassified	unclassified	unclassified	metabolism	Nucleotide transport and metabolism	0QMNV	Bifunctional UDP-sugar hydrolase 5'-nucleotidase periplasmic	various	0.333333	0.471405	1.21291e-05	1.71531e-05	0	-	0	-	1	-	3.63873e-05	-	0	-	0	-
group	47	113	163	533	28.33	99.81	A0A023YVM2_ECOLX;A0A028EBX5_ECOLX;A0A064E5U0_CITFR;A0A069XKL5_ECOLX;A0A080J779_ECOLX;A0A090NBC9_SHIDY;A0A090TWP8_9ENTR;A0A0A1A2T9_ECOLX;A0A0E1SY30_ECOLX;A0A0F6MCR5_SHIFL;A0A0F6TTY2_CITAM;A0A0J1LPG4_9ENTR;A0A0J1R3E5_9ENTR;A0A0K3YU76_ECOLX;A0A0K4AD34_ECOLX;A0A0K5Z6L0_ECOLX;A0A0Q2Y625_ECOLX;A0A127GLW4_SHIFL;A0A133LCS3_CITFR;A0A161R4I7_ECOLX;A0A168JFE5_KLEOX;A0A1C0NWT4_CITFR;A0A1C7CJS7_ECOLX;A0A1E3N4…	Bacteria	various	various	various	various	various	various	Bacteria	various	various	various	various	various	various	unclassified	unclassified	unclassified	unclassified	metabolism	Inorganic ion transport and metabolism	0QIAE	Involved in the biosynthesis of osmoregulated periplasmic glucans (OPGs) (By similarity)	various	0.333333	0.471405	1.25615e-05	1.77646e-05	0	-	0	-	1	-	3.76844e-05	-	0	-	0	-
group	48	7	115	137	76.64	99.27	A0A023YVU6_ECOLX;A0A0K3VXX7_ECOLX;A0A2X2IH56_SHIBO;A0A2Y4TH65_SHIFL;F4SWR2_ECOLX;I4SCR6_ECOLX;W1F1Z2_ECOLX	Bacteria	various	various	various	various	various	various	Bacteria	various	various	various	various	various	various	unclassified	unclassified	unclassified	unclassified	poorly characterized	Function unknown	COG2916	histone family protein nucleoid-structuring protein h-ns	various	1.66667	2.35702	0.000244353	0.000345567	0	-	0	-	5	-	0.000733058	-	0	-	0	-
group	49	31	318	368	85.23	99.74	A0A023YZY4_ECOLX;A0A024KYJ2_ECOLX;A0A029HT05_ECOLX;A0A080IV84_ECOLX;A0A0A6ZVL2_SHIDY;A0A0B1NH02_ECOLX;A0A0E1SUT1_ECOLX;A0A192ESD9_ECOLX;A0A1Q4PII3_ECOLX;A0A1X3J115_ECOLX;A0A2B7MQF8_ECOLX;A0A2I6LFZ8_ECOLX;A0A2S7HW45_ECOLX;A0A2T3TTG0_9ESCH;A0A2X6RT20_ECOLX;B3WW90_9ENTR;B7LVB0_ESCF3;B7NCH9_ECOLU;E1IJG5_ECOLX;E2XF47_SHIDY;F0JWJ7_ESCFE;F3WG06_9ENTR;I0VSK2_ECOLX;I2RHY8_ECOLX;I2WI72_ECOLX;I6BJW6_SHIFL;I…	Bacteria	Proteobacteria	various	various	various	various	various	Bacteria	Proteobacteria	various	various	various	various	various	unclassified	unclassified	unclassified	unclassified	metabolism	Carbohydrate transport and metabolism	16SZE	Periplasmic binding protein LacI transcriptional regulator	various	2	2.82843	0.000109162	0.000154378	0	-	0	-	6	-	0.000327486	-	0	-	0	-
group	50	77	358	396	77.11	99.75	A0A023Z453_ECOLX;A0A029IJP9_ECOLX;A0A073UQV0_ECOLX;A0A080ILV2_ECOLX;A0A0A7A121_SHIDY;A0A0B1JIB8_ECOLX;A0A0F6MJ36_SHIFL;A0A0H0QPZ2_ECOLX;A0A0H2VBP1_ECOL6;A0A0H3EMP2_ECO8N;A0A0J2AXR2_ECOLX;A0A0K3K0H1_ECOLX;A0A0K4GC31_ECOLX;A0A0K5EKX8_ECOLX;A0A0K6BAJ8_ECOLX;A0A0L7AHS1_ECOLX;A0A125WY25_ECOLX;A0A152GRL3_ECOLX;A0A192CE22_ECOLX;A0A193LZ43_ECOLX;A0A1E2VMJ8_9ENTR;A0A1M1UJC7_ECOLX;A0A1U9SW76_ECOLX;A0A1X3KF…	Bacteria	various	various	various	various	various	various	Bacteria	various	various	various	various	various	various	unclassified	unclassified	unclassified	unclassified	metabolism	Amino acid transport and metabolism	0QJVS	branched-chain amino acid ABC transporter	various	0.666667	0.942809	3.38145e-05	4.78209e-05	0	-	0	-	2	-	0.000101443	-	0	-	0	-
group	51	67	54	165	33.71	99.44	A0A023Z4W1_ECOLX;A0A064D6M5_CITFR;A0A078LCX6_CITKO;A0A090UTT7_9ENTR;A0A094YGC3_KLEAE;A0A0D1KFB0_KLEAE;A0A0D5X0H3_9ENTR;A0A0D7LEW9_CITFR;A0A0F6RIR0_CITAM;A0A0H3H0F7_KLEPH;A0A0J1LID9_9ENTR;A0A0K4JUY7_ECOLX;A0A0L0AU75_9ENTR;A0A0L7AII8_ECOLX;A0A0T5XMV0_ECOLX;A0A0V9JP63_9ENTR;A0A155MDR8_KLEAE;A0A1F2M6P7_9ENTR;A0A1M5Y242_9GAMM;A0A1Q9L6V7_ECOLX;A0A1X3KWQ3_ECOLX;A0A1X3LC32_ECOLX;A0A212HGK5_9ENTR;A0A223JY…	various	various	various	various	various	various	various	various	various	various	various	various	various	various	unclassified	unclassified	unclassified	unclassified	cellular processes and signaling	Posttranslational modification, protein turnover, chaperones	various	various	various	0.333333	0.471405	4.05774e-05	5.7385e-05	0	-	0	-	1	-	0.000121732	-	0	-	0	-
group	52	51	397	397	94.71	99.75	A0A024CGA0_9REOV;A0A024CGT6_9REOV;A0A059PC88_9REOV;A0A059PCF1_9REOV;A0A059SW55_9REOV;A0A0A7DZF3_9REOV;A0A0A7DZL3_9REOV;A0A0A7E0M8_9REOV;A0A0D3Q2K3_9REOV;A0A0D3Q2N6_9REOV;A0A0D3Q2P4_9REOV;A0A0D3Q2U5_9REOV;A0A0D3Q2V0_9REOV;A0A0D3Q2V5_9REOV;A0A0D3Q2V9_9REOV;A0A0D3Q300_9REOV;A0A0D3Q309_9REOV;A0A0D5Z727_9REOV;A0A0D5Z7Q6_9REOV;A0A0D5Z866_9REOV;A0A0D5Z8M6_9REOV;A0A127AXI1_9REOV;A0A127AXI4_9REOV;A0A173DR…	Viruses	unclassified	unclassified	unclassified	Reoviridae	Rotavirus	various	Viruses	unclassified	unclassified	unclassified	Reoviridae	Rotavirus	various	unclassified	unclassified	unclassified	unclassified	unclassified	unclassified	unclassified	unclassified	unclassified	2.33333	3.29983	0.000147319	0.00020834	0	-	0	-	0	-	0	-	7	-	0.000441956	-
group	53	20	615	619	84.38	99.84	A0A024HAJ7_PSEKB;A0A0F0DNY9_9PSED;A0A0U4P2H0_9PSED;A0A101LG61_9PSED;A0A147H8E5_9PSED;A0A178LN93_9PSED;A0A1B8TCE1_9PSED;A0A1G5NQC1_9PSED;A0A1G8JE99_9PSED;A0A1I1U9P6_9PSED;A0A1S1GQJ8_9PSED;A0A1V9UCB3_9PSED;A0A239LGM5_9PSED;A0A246F7U1_9PSED;A0A257BRQ7_9PSED;A0A2M8UV78_PSESP;A0A2V2T3W3_9PSED;A0A2Z5A419_9PSED;A0A329HVB8_9PSED;M4XAL8_9PSED	Bacteria	Proteobacteria	various	various	various	various	various	Bacteria	Proteobacteria	various	various	various	various	various	unclassified	unclassified	RNA polymerase sigma factor, sigma-70 family	TIGR02937	information storage and processing	Transcription	COG0568	Sigma factors are initiation factors that promote the attachment of RNA polymerase to specific initiation sites and are then released (By similarity)	various	0.333333	0.471405	1.08163e-05	1.52965e-05	0	-	0	-	1	-	3.24488e-05	-	0	-	0	-
group	54	7	365	365	85.75	99.45	A0A024HBZ7_PSEKB;A0A081Y200_9PSED;A0A127MM77_9PSED;A0A1A9K7U5_9PSED;A0A1G8EPD7_9PSED;A0A239M7U8_9PSED;W5J1G9_PSEUO	Bacteria	Proteobacteria	various	various	various	various	various	Bacteria	Proteobacteria	various	various	various	various	various	Amino acid biosynthesis	Aromatic amino acid family	3-deoxy-7-phosphoheptulonate synthase	TIGR00034	metabolism	Amino acid transport and metabolism	COG0722	Stereospecific condensation of phosphoenolpyruvate (PEP) and D-erythrose-4-phosphate (E4P) giving rise to 3-deoxy-D- arabino-heptulosonate-7-phosphate (DAHP) (By similarity)	various	0.333333	0.471405	1.83432e-05	2.59412e-05	0	-	0	-	1	-	5.50296e-05	-	0	-	0	-
group	55	1	-	-	-	-	A0A024HD82_PSEKB	Bacteria	Proteobacteria	Gammaproteobacteria	Pseudomonadales	Pseudomonadaceae	Pseudomonas	Pseudomonas knackmussii	Bacteria	Proteobacteria	Gammaproteobacteria	Pseudomonadales	Pseudomonadaceae	Pseudomonas	Pseudomonas knackmussii	Transport and binding proteins	Unknown substrate	efflux transporter, RND family, MFP subunit	TIGR01730	cellular processes and signaling	Cell wall/membrane/envelope biogenesis	08KMX	efflux transporter, rnd family, mfp subunit	208964.PA3677	0.333333	0.471405	2.2704e-05	3.21083e-05	0	-	0	-	0	-	0	-	1	-	6.8112e-05	-
group	56	53	726	739	97.43	99.86	A0A024KK23_ECOLX;A0A070SRP0_ECOLX;A0A0A8UKH8_ECOLX;A0A0E1M4A2_ECOLX;A0A0E2U529_ECOLX;A0A0G3KBR3_ECOLX;A0A0H0JCH4_ECOLX;A0A0H3MTI8_ECO7I;A0A0I1X180_SHISO;A0A0K3S942_ECOLX;A0A0K4C4D6_ECOLX;A0A0V9S7M3_ECOLX;A0A167ABR3_ECOLX;A0A1C7CF52_ECOLX;A0A1E3MZY9_9ENTR;A0A1S9J0Y1_SHIBO;A0A1V2GK17_ECOLX;A0A1X3KA32_ECOLX;A0A228VA15_ECOLX;A0A235XL88_SHISO;A0A271QSQ8_ECOLX;A0A2H9C5F3_ECOLX;A0A2I5IH79_ECOLX;A0A2I6LP…	Bacteria	various	various	various	various	various	various	Bacteria	various	various	various	various	various	various	Cellular processes	Detoxification	catalase/peroxidase HPI	TIGR00198	metabolism	Inorganic ion transport and metabolism	COG0376	Bifunctional enzyme with both catalase and broad- spectrum peroxidase activity (By similarity)	various	2.33333	3.29983	6.34193e-05	8.96884e-05	0	-	0	-	7	-	0.000190258	-	0	-	0	-
group	57	87	90	635	11.18	99.84	A0A024KK65_ECOLX;A0A026URL9_ECOLX;A0A077SNU1_ECOLX;A0A078LIJ8_CITKO;A0A0B1N7N1_ECOLX;A0A0E0U8C5_ECOLX;A0A0E1LID6_ECOLX;A0A0E2KWU5_ECOU3;A0A0F6WFV8_ECOLX;A0A0F6ZKU8_ECOLX;A0A0H9H3N9_SHISO;A0A0K4CR39_ECOLX;A0A0K4WHZ7_ECOLX;A0A0Q3FDS0_ECOLX;A0A0V7X4R7_ECOLX;A0A148HQV4_ECOLX;A0A168PX33_ECOLX;A0A168Q251_ECOLX;A0A1Q4PMK7_ECOLX;A0A1R1KHR1_ECOLX;A0A1V0M708_ECOLX;A0A1X3I3V6_ECOLX;A0A1X3IT89_ECOLX;A0A210EE…	Bacteria	various	various	various	various	various	various	various	various	various	various	various	various	various	unclassified	unclassified	unclassified	unclassified	various	various	various	various	various	0.333333	0.471405	1.05437e-05	1.49111e-05	0	-	0	-	1	-	3.16312e-05	-	0	-	0	-
group	58	77	522	747	55.69	99.87	A0A024KKE2_ECOLX;A0A074I9B9_ECOLX;A0A0A0F9H2_ECOLX;A0A0F3WDA1_ECOLX;A0A0F6MA41_SHIFL;A0A0G3JYB2_ECOLX;A0A0H2YVL8_ECOK1;A0A0K3U9Z1_ECOLX;A0A0K4FFL5_ECOLX;A0A0K9TJH1_ECOLX;A0A0V7WTE1_ECOLX;A0A1C7CCN8_ECOLX;A0A1E3MXY1_9ENTR;A0A1Q4PSQ1_ECOLX;A0A1Q6AG52_ECOLX;A0A1S9J077_SHIBO;A0A1V2SXF5_ECOLX;A0A1X3K279_9ESCH;A0A1X3KU41_ECOLX;A0A1X3M3B0_ECOLX;A0A1Y2XRI5_ECOLX;A0A243UY74_ECOLX;A0A243ZZC6_ECOLX;A0A246NZ…	Bacteria	Proteobacteria	various	various	various	various	various	Bacteria	Proteobacteria	various	various	various	various	various	Transport and binding proteins	Porins	TonB-dependent siderophore receptor	TIGR01783	metabolism	Inorganic ion transport and metabolism	16QPN	tonB-dependent siderophore receptor	various	0.666667	0.942809	1.79257e-05	2.53508e-05	0	-	0	-	2	-	5.37772e-05	-	0	-	0	-
group	59	208	68	273	30.38	99.71	A0A024KKK5_ECOLX;A0A059IHL3_ENTAG;A0A064CWG4_CITFR;A0A068R9D7_9GAMM;A0A068Z5U6_9GAMM;A0A073H041_ECOLX;A0A078LHM9_CITKO;A0A080IGR5_ECOLX;A0A084A6V1_9GAMM;A0A085U3U3_YERRU;A0A086G634_9GAMM;A0A087FN20_KLEVA;A0A087KKS9_9GAMM;A0A090HZX7_ECOLX;A0A090U3Z5_9ENTR;A0A094SD91_YERFR;A0A095A1M6_KLEAE;A0A0B0KQN4_9GAMM;A0A0B1RD58_9GAMM;A0A0C5W2P3_9ENTR;A0A0D1KFL2_KLEAE;A0A0F3LUW0_9GAMM;A0A0F5FCB5_9GAMM;A0A0F5XX…	various	various	various	various	various	various	various	Bacteria	various	various	various	various	various	various	various	various	various	various	poorly characterized	Function unknown	05WHM	Necessary for normal cell division and for the maintenance of normal septation (By similarity)	various	0.333333	0.471405	2.45248e-05	3.46833e-05	0	-	0	-	1	-	7.35743e-05	-	0	-	0	-
group	60	48	261	433	48.06	99.77	A0A024KKQ3_ECOLX;A0A0D8TXS1_RAOPL;A0A0K6D4U7_ECOLX;A0A163VTC0_KLEOX;A0A193LLV6_ECOLX;A0A1C7CCE7_ECOLX;A0A1M0WN52_ECOLX;A0A1Q6BAW7_ECOLX;A0A1X3J858_ECOLX;A0A1X3KU47_ECOLX;A0A1X3LB91_ECOLX;A0A1Y6GP35_RAOOR;A0A263W7R2_RAOPL;A0A271QRG1_ECOLX;A0A2A6QA66_ECOLX;A0A2A7M779_ECOLX;A0A2H2US86_ECOLX;A0A2S7SK18_ESCFE;A0A2S8DQS9_SHIBO;A0A2T3RTZ6_9ESCH;A0A2T3TZK7_9ESCH;A0A2X1KWC6_ECOLX;A0A2X2ZQ56_ECOLX;A0A2X5J1…	Bacteria	various	various	various	various	various	various	Bacteria	various	various	various	various	various	various	unclassified	unclassified	unclassified	unclassified	cellular processes and signaling	Posttranslational modification, protein turnover, chaperones	16QA9	Chaperone involved in the correct folding and assembly of outer membrane proteins. Recognizes specific patterns of aromatic residues and the orientation of their side chains, which are found more frequently in integral outer membrane proteins. May act in both early periplasmic and late outer membrane-associated steps of protein maturation (By similarity)	various	1	1.41421	4.63875e-05	6.56018e-05	0	-	0	-	3	-	0.000139163	-	0	-	0	-
group	61	59	419	590	70.68	99.83	A0A024KM13_ECOLX;A0A029IEU4_ECOLX;A0A090NY12_SHIDY;A0A0K3UER4_ECOLX;A0A0K3ZTD7_ECOLX;A0A0K4GNA1_ECOLX;A0A0K4V6B3_ECOLX;A0A0L1C6F0_ECOLX;A0A0L7AMF8_ECOLX;A0A163D751_ECOLX;A0A193LLX4_ECOLX;A0A1Q4PCH7_ECOLX;A0A1S9K803_SHIDY;A0A1V2G4D2_ECOLX;A0A1V2T8U2_ECOLX;A0A1X0YYV7_ECOLX;A0A1X3L9G3_ECOLX;A0A1X3LBM4_ECOLX;A0A1Y2XXJ1_ECOLX;A0A1Z3UUQ9_ECOLX;A0A236LKY4_SHIBO;A0A2A3V1J7_ECOLX;A0A2A7M762_ECOLX;A0A2H2V1…	various	various	various	various	various	various	various	various	various	various	various	various	various	various	Protein synthesis	tRNA aminoacylation	proline--tRNA ligase	TIGR00409	information storage and processing	Translation, ribosomal structure and biogenesis	0QIC7	Catalyzes the attachment of proline to tRNA(Pro) in a two-step reaction proline is first activated by ATP to form Pro- AMP and then transferred to the acceptor end of tRNA(Pro). As ProRS can inadvertently accommodate and process non-cognate amino acids such as alanine and cysteine, to avoid such errors it has two additional distinct editing activities against alanine. One activity is designated a…	various	1.33333	1.88562	4.53916e-05	6.41934e-05	0	-	0	-	4	-	0.000136175	-	0	-	0	-
group	62	148	905	1014	87.83	99.9	A0A024KNF7_ECOLX;A0A069XRH1_ECOLX;A0A070UZD7_ECOLX;A0A080FLD7_ECOLX;A0A080IK15_ECOLX;A0A0A0HEY9_ECOLX;A0A0A1A8W6_ECOLX;A0A0A6ZYD6_SHIDY;A0A0E1ST77_ECOLX;A0A0E2UAF3_ECOLX;A0A0F3UV82_ECOLX;A0A0F6MH84_SHIFL;A0A0H8LQT9_SHISO;A0A0I1AVG9_SHISO;A0A0I1XGW8_SHISO;A0A0J2B9G9_ECOLX;A0A0K3GBP0_ECOLX;A0A0K3QXC5_ECOLX;A0A0K3XSL8_ECOLX;A0A0K3YUH3_ECOLX;A0A0K4FTB4_ECOLX;A0A0K4L7T4_ECOLX;A0A0K9TGU9_ECOLX;A0A0U4J0…	various	various	various	various	various	various	various	various	various	various	various	various	various	various	unclassified	unclassified	unclassified	unclassified	cellular processes and signaling	Posttranslational modification, protein turnover, chaperones	16QX8	Adenylation and deadenylation of glutamate--ammonia ligase (By similarity)	various	3.66667	0.471405	7.6774e-05	2.07539e-06	4	-	7.69307e-05	-	4	-	7.92339e-05	-	3	-	7.41575e-05	-
group	63	67	313	386	78.09	99.74	A0A024KPF4_ECOLX;A0A026V9G5_ECOLX;A0A061YK90_ECOLX;A0A073HIC7_ECOLX;A0A085P0P9_ECOLX;A0A0A1ADK8_ECOLX;A0A0A6ZY57_SHIDY;A0A0A8UCV0_ECOLX;A0A0B0V612_ECOLX;A0A0E2THX5_ECOLX;A0A0F6FBB1_ECO57;A0A0H2VCF4_ECOL6;A0A0I1J5W2_SHISO;A0A0K4KM74_ECOLX;A0A0K4RS97_ECOLX;A0A0L6ZX38_ECOLX;A0A1E3MY26_9ENTR;A0A1Q6B6Z9_ECOLX;A0A1Q9L547_ECOLX;A0A1S6TEF6_ECOLX;A0A1S9JPV2_SHIBO;A0A1V3CP27_ECOLX;A0A1X3IJ61_ECOLX;A0A1X3JR…	Bacteria	various	various	various	various	various	various	Bacteria	various	various	various	various	various	various	unclassified	unclassified	unclassified	unclassified	cellular processes and signaling	Cell wall/membrane/envelope biogenesis	08K5P	(LipO)protein	various	1	1.41421	5.20357e-05	7.35896e-05	0	-	0	-	3	-	0.000156107	-	0	-	0	-
group	64	12	78	113	48.28	99.14	A0A024KQ87_ECOLX;A0A078LH86_CITKO;A0A0J1LJF0_9ENTR;A0A0K9TDJ0_ECOLX;A0A0V9JGD6_9ENTR;A0A2I8TFW4_9ENTR;A0A2K9PEC5_9ENTR;A0A2U4DCZ3_CITAM;A0A2X1PQW4_ECOLX;A0A2X2RLV2_CITFR;D2TMJ6_CITRI;S1I5Z2_ECOLX	various	various	various	various	various	various	various	various	various	various	various	various	various	various	unclassified	unclassified	unclassified	unclassified	information storage and processing	Translation, ribosomal structure and biogenesis	various	various	various	0.333333	0.471405	5.92501e-05	8.37923e-05	0	-	0	-	1	-	0.00017775	-	0	-	0	-
group	65	32	170	315	53.97	99.68	A0A024KQY7_ECOLX;A0A026V6B2_ECOLX;A0A073V7M5_ECOLX;A0A0H2VZP1_SHIFL;A0A1C2UYG8_ACIPI;A0A1E2VMU5_9ENTR;A0A1S9JR11_SHIBO;A0A1V2GC96_ECOLX;A0A1X3LPS7_ECOLX;A0A271R9K5_ECOLX;A0A2A7M9Z7_ECOLX;A0A2D0NVS2_ECOLX;A0A2S6E322_KLEPN;A0A2S7GN18_ECOLX;A0A2T3TYM6_9ESCH;A0A2X1JGH4_ECOLX;A0A2X1MUT1_ECOLX;A0A2X2ZNH9_ECOLX;A0A2Y0A6H0_ECOLX;A0A2Y4Y8Z9_SHIFL;A0A330CU23_ECOLX;B2U2V4_SHIB3;F5P393_SHIFL;K0X146_SHIFL;S0X…	various	various	various	various	various	various	various	various	various	various	various	various	various	various	unclassified	unclassified	unclassified	unclassified	cellular processes and signaling	Posttranslational modification, protein turnover, chaperones	0QJZQ	Peptidyl-prolyl cis-trans isomerase	various	1	1.41421	6.37644e-05	9.01765e-05	0	-	0	-	3	-	0.000191293	-	0	-	0	-
group	66	285	152	530	29.5	99.81	A0A024KRQ5_ECOLX;A0A059ID91_ENTAG;A0A064DBV8_CITFR;A0A066TAS4_ECOLX;A0A074HQ89_ECOLX;A0A078LI23_CITKO;A0A080IIF7_ECOLX;A0A084A2D6_9GAMM;A0A085P9E3_ECOLX;A0A085U8P5_YERRU;A0A086G6B6_9GAMM;A0A087L2N8_9GAMM;A0A090U103_9ENTR;A0A0A1RUI7_9ENTR;A0A0B5IEA2_RAOOR;A0A0C5VQG5_9ENTR;A0A0D1MH79_KLEAE;A0A0D5WZU3_9ENTR;A0A0E0VCN8_ECOLX;A0A0E8XMX4_9GAMM;A0A0F5FC57_9GAMM;A0A0F5XVM7_9GAMM;A0A0F6MKD7_SHIFL;A0A0F6TX…	various	various	various	various	various	various	various	various	various	various	various	various	various	various	unclassified	unclassified	unclassified	unclassified	metabolism	Carbohydrate transport and metabolism	07SQ3	mannitol-1-phosphate 5-dehydrogenase	various	0.333333	0.471405	1.26326e-05	1.78652e-05	0	-	0	-	1	-	3.78977e-05	-	0	-	0	-
group	67	7	197	201	96.52	99.5	A0A024KRU6_ECOLX;A0A077K4J7_ECOLX;A0A0F6MHX4_SHIFL;A0A0V9JGF1_9ENTR;A0A127GQA2_SHIFL;A0A2H9BBX9_ECOLX;A0A2S6P5E7_9ESCH	various	various	various	various	various	various	various	Bacteria	various	various	various	various	various	various	Protein synthesis	Ribosomal proteins: synthesis and modification	50S ribosomal protein uL4	TIGR03953	information storage and processing	Translation, ribosomal structure and biogenesis	COG0088	One of the primary rRNA binding proteins, this protein initially binds near the 5'-end of the 23S rRNA. It is important during the early stages of 50S assembly. It makes multiple contacts with different domains of the 23S rRNA in the assembled 50S subunit and ribosome (By similarity)	various	4	2.94392	0.000423522	0.000288879	1	-	9.70246e-05	-	8	-	0.000799434	-	3	-	0.000374108	-
group	68	172	123	560	32.7	99.89	A0A024KS60_ECOLX;A0A024KYB7_ECOLX;A0A025CRT7_ECOLX;A0A028E941_ECOLX;A0A061KH47_ECOLX;A0A069XN98_ECOLX;A0A073H4Z9_ECOLX;A0A073V7E1_ECOLX;A0A080INS7_ECOLX;A0A085P8W9_ECOLX;A0A0A7A0J3_SHIDY;A0A0D5X0Y0_9ENTR;A0A0D8WDY0_ECOLX;A0A0E0U4G7_ECOLX;A0A0E2L021_ECOU3;A0A0F6MHV1_SHIFL;A0A0G3KEY1_ECOLX;A0A0H2VBP4_ECOL6;A0A0H2VYL9_SHIFL;A0A0H2Z424_ECOK1;A0A0H3FKR2_KLEAK;A0A0H3MLV2_ECO7I;A0A0I0YD06_SHISO;A0A0I3TJ…	various	various	various	various	various	various	various	various	various	various	various	various	various	various	various	various	various	various	cellular processes and signaling	various	various	various	various	0.666667	0.942809	2.39117e-05	3.38162e-05	0	-	0	-	2	-	7.1735e-05	-	0	-	0	-
group	69	51	110	581	19.35	99.83	A0A024KSD4_ECOLX;A0A0F3UKA6_ECOLX;A0A0K4JUD1_ECOLX;A0A0K4NW58_ECOLX;A0A0K5WQC2_ECOLX;A0A136WMV5_ECOLX;A0A1E3MW50_9ENTR;A0A1E5M6P3_ECOLX;A0A1M1DNS8_ECOLX;A0A1S9JNX6_SHIBO;A0A1V2T1R7_ECOLX;A0A1V3W057_ECOLX;A0A1X3IFX3_ECOLX;A0A1X3JQ68_9ESCH;A0A1X3KA99_ECOLX;A0A244BHR5_ECOLX;A0A246NU38_ECOLX;A0A271QZW2_ECOLX;A0A2I6LQ65_ECOLX;A0A2K3TPC0_ECOLX;A0A2S6E3M3_KLEPN;A0A2S6P4D0_9ESCH;A0A2U9KZ22_ECOLX;A0A2U9N5…	various	various	various	various	various	various	various	Bacteria	various	various	various	various	various	various	Protein fate	Protein and peptide secretion and trafficking	various	various	cellular processes and signaling	Intracellular trafficking, secretion, and vesicular transport	16QMN	Required for the insertion and or proper folding and or complex formation of integral membrane proteins into the membrane. Involved in integration of membrane proteins that insert both dependently and independently of the Sec translocase complex, as well as at least some lipoproteins. Aids folding of multispanning membrane proteins (By similarity)	various	0.666667	0.942809	2.30474e-05	3.25939e-05	0	-	0	-	2	-	6.91421e-05	-	0	-	0	-
group	70	7	353	357	98.04	99.72	A0A024KST7_ECOLX;A0A0D8WI25_ECOLX;A0A271RCD4_ECOLX;A0A2T3TF26_ECOLX;C9E710_ECOLX;C9E720_ECOLX;T6LR12_ECOLX	Bacteria	Proteobacteria	Gammaproteobacteria	Enterobacterales	Enterobacteriaceae	various	various	Bacteria	Proteobacteria	Gammaproteobacteria	Enterobacterales	Enterobacteriaceae	various	various	unclassified	unclassified	unclassified	unclassified	cellular processes and signaling	Cell wall/membrane/envelope biogenesis	05FCK	Membrane	various	0.333333	0.471405	1.87542e-05	2.65225e-05	0	-	0	-	1	-	5.62627e-05	-	0	-	0	-
group	71	30	620	624	98.72	99.84	A0A024KTC6_ECOLX;A0A0A1A1P9_ECOLX;A0A0I1MCQ6_SHISO;A0A0K4FVG5_ECOLX;A0A0L1CDZ7_ECOLX;A0A0V9R8S5_ECOLX;A0A1X3JT83_9ESCH;A0A1X3K811_ECOLX;A0A1X9TD39_ECOLX;A0A271QWG4_ECOLX;A0A271UP74_ECOLX;A0A2K3TYL5_ECOLX;A0A2K4PCH8_ECOLX;A0A2S5U9G1_ECOLX;A0A2S8E068_SHIDY;A0A2T3BRQ5_9ESCH;A0A2W6PH72_ECOLX;A0A2X5W175_ECOLX;A0A2X6TSN7_ECOLX;A0A2Y0HAF0_ECOLX;A0A2Y0P4V0_ECOLX;A0A329Y3S5_ECOLX;D3GVA2_ECO44;D8A2R7_ECOMS…	Bacteria	various	various	various	various	various	various	Bacteria	various	various	various	various	various	various	unclassified	unclassified	unclassified	unclassified	cellular processes and signaling	Posttranslational modification, protein turnover, chaperones	0QHXH	Molecular chaperone. Has ATPase activity (By similarity)	various	4.66667	6.59966	0.000150214	0.000212435	0	-	0	-	14	-	0.000450643	-	0	-	0	-
group	72	203	489	1069	46.85	99.91	A0A024KUW0_ECOLX;A0A026V814_ECOLX;A0A069XSA8_ECOLX;A0A070SQ09_ECOLX;A0A070V0U7_ECOLX;A0A073HME0_ECOLX;A0A073UIU5_ECOLX;A0A080J6P8_ECOLX;A0A085NYI3_ECOLX;A0A0A6RR77_ECOLX;A0A0B1K3Q5_ECOLX;A0A0D8WDL5_ECOLX;A0A0E0V4H9_ECOLX;A0A0E1L661_ECOLX;A0A0E1T6T7_ECOLX;A0A0E2TQ76_ECOLX;A0A0F3TA51_ECOLX;A0A0F3U8W8_ECOLX;A0A0H0DXZ1_ECOLX;A0A0H0H799_ECOLX;A0A0H2VWA4_SHIFL;A0A0H3EI94_ECO8N;A0A0H9PHJ2_SHISO;A0A0J2BK…	Bacteria	various	various	various	various	various	various	Bacteria	various	various	various	various	various	various	Transcription	Degradation of RNA	ribonuclease, Rne/Rng family	TIGR00757	information storage and processing	Translation, ribosomal structure and biogenesis	various	various	various	0.333333	0.471405	6.26311e-06	8.85737e-06	0	-	0	-	1	-	1.87893e-05	-	0	-	0	-
group	73	33	327	331	97.89	99.7	A0A024KVF5_ECOLX;A0A074I0L3_ECOLX;A0A0E2U5Y5_ECOLX;A0A0H2YZE0_ECOK1;A0A0K4H368_ECOLX;A0A136XMV7_ECOLX;A0A148HAT6_ECOLX;A0A1S9J8Q9_SHIBO;A0A1V2G357_ECOLX;A0A1X3I821_ECOLX;A0A2I6SYH2_ECOLX;A0A2S4MWF3_SHIFL;A0A2S8DXM4_SHIBO;A0A2T3TE82_ECOLX;A0A2U9KQA3_ECOLX;A0A2X1LXA9_ECOLX;A0A2X9CAX4_ECOLX;A0A2Y0IU25_ECOLX;A0A329XXF6_ECOLX;A0A330C272_ECOLX;B1ENL7_ESCAT;D7ZLR7_ECOLX;F4NFF3_ECOLX;F5NUR4_SHIFL;G0F3K4_…	various	various	various	various	various	various	various	various	various	various	various	various	various	various	Protein synthesis	tRNA aminoacylation	phenylalanine--tRNA ligase, alpha subunit	TIGR00468	information storage and processing	Translation, ribosomal structure and biogenesis	COG0016	phenylalanyL-tRNA synthetase, alpha subunit	various	1	1.41421	6.06821e-05	8.58175e-05	0	-	0	-	3	-	0.000182046	-	0	-	0	-
group	74	33	266	266	98.5	99.62	A0A024KY54_ECOLX;A0A090NKS7_SHIDY;A0A0A0H4X0_ECOLX;A0A0A1A6M6_ECOLX;A0A0A8UA55_ECOLX;A0A0F6C685_ECOLX;A0A0F6MEI0_SHIFL;A0A0H0L3J8_ECOLX;A0A0I1KND3_SHISO;A0A0K3YIU3_ECOLX;A0A0K4KJR6_ECOLX;A0A0K9T9Q8_ECOLX;A0A0L6Y0I1_ECOLX;A0A1S9K1C2_SHIDY;A0A210C0G8_ECOLX;A0A236LIW1_SHIBO;A0A2A2XMG4_SHIFL;A0A2A7M0L0_ECOLX;A0A2H4TXU6_ECOLX;A0A2X6JC13_ECOLX;A0A2X7C5L5_ECOLX;A0A2X7H6M0_ECOLX;A0A2Y8JXM2_ECOLX;A0A2Z5XM…	Bacteria	Proteobacteria	various	various	various	various	various	Bacteria	Proteobacteria	various	various	various	various	various	Biosynthesis of cofactors, prosthetic groups, and carriers	Thiamine	hydroxymethylpyrimidine kinase/phosphomethylpyrimidine kinase	TIGR00097	metabolism	Coenzyme transport and metabolism	05DWF	phosphomethylpyrimidine kinase	various	1.66667	0.471405	0.000130627	2.57991e-05	2	-	0.000146631	-	2	-	0.000151021	-	1	-	9.42302e-05	-
group	75	59	396	396	95.96	99.75	A0A024KYN7_ECOLX;A0A025CFM0_ECOLX;A0A073H9Y7_ECOLX;A0A0A0HCP4_ECOLX;A0A0B0VQC0_ECOLX;A0A0E0V9F3_ECOLX;A0A0F6MFM7_SHIFL;A0A0H2Z1G7_ECOK1;A0A0I4UR92_SHISO;A0A0J2EFA4_ECOLX;A0A0K3S4I1_ECOLX;A0A181WNE2_KLEOX;A0A193LVT6_ECOLX;A0A1M2U4T7_ECOLX;A0A1Q6BEG7_ECOLX;A0A1S9JJT1_SHIBO;A0A1U9T750_ECOLX;A0A1V2GHZ8_ECOLX;A0A1X3JZV5_9ESCH;A0A1X3M0S5_ECOLX;A0A244BN40_ECOLX;A0A246NUX0_ECOLX;A0A2A7M7W8_ECOLX;A0A2H4TW…	Bacteria	various	various	various	various	various	various	Bacteria	various	various	various	various	various	various	unclassified	unclassified	unclassified	unclassified	metabolism	Energy production and conversion	various	various	various	1	1.41421	5.07217e-05	7.17313e-05	0	-	0	-	3	-	0.000152165	-	0	-	0	-
group	76	128	270	400	56.25	99.75	A0A024KZ67_ECOLX;A0A064DA55_CITFR;A0A080FN36_ECOLX;A0A090U1C1_9ENTR;A0A0A0HG91_ECOLX;A0A0A1RUV0_9ENTR;A0A0A8UFI4_ECOLX;A0A0B1JEU5_ECOLX;A0A0B2HV60_KLEAE;A0A0C7KB68_KLEPN;A0A0D7LR61_CITFR;A0A0F6RGP5_CITAM;A0A0H2V2D4_SHIFL;A0A0H3FMM0_KLEAK;A0A0J1L2M8_9ENTR;A0A0J1LJR6_9ENTR;A0A0J1M3T9_9ENTR;A0A0J1MHB3_9ENTR;A0A0Q3FKG6_ECOLX;A0A0V9J768_9ENTR;A0A133LDG9_CITFR;A0A1C7CCK3_ECOLX;A0A1E2VMH7_9ENTR;A0A1E3N3…	Bacteria	various	various	various	various	various	various	Bacteria	various	various	various	various	various	various	unclassified	unclassified	unclassified	unclassified	metabolism	Amino acid transport and metabolism	0QJVS	branched-chain amino acid ABC transporter	various	0.333333	0.471405	1.67382e-05	2.36713e-05	0	-	0	-	1	-	5.02145e-05	-	0	-	0	-
group	77	42	120	238	42.86	99.58	A0A024L0M1_ECOLX;A0A0F3UTA4_ECOLX;A0A0K3YQG6_ECOLX;A0A0K4DZ40_ECOLX;A0A193LUH6_ECOLX;A0A1E2VLZ7_9ENTR;A0A1S0WVG8_ECOLX;A0A1S9KI84_SHIDY;A0A1X3KRM9_ECOLX;A0A200L640_SHISO;A0A222QN57_ECOLX;A0A2A2CC23_ECOLX;A0A2A7M6X7_ECOLX;A0A2B7MJP3_ECOLX;A0A2H9FBD6_ECOLX;A0A2I8SS70_ECOLX;A0A2J1CCA9_ECOLX;A0A2S7HAI0_ECOLX;A0A2T3U3M4_9ESCH;A0A2U9KST3_ECOLX;A0A2U9LDV7_ECOLX;A0A2V5G9A2_ECOLX;A0A2W0H4S7_ECOLX;A0A2W6P6…	Bacteria	various	various	various	various	various	various	Bacteria	various	various	various	various	various	various	various	various	various	various	information storage and processing	Transcription	COG0217	transcriptional regulatory protein	various	0.666667	0.942809	5.62627e-05	7.95675e-05	0	-	0	-	2	-	0.000168788	-	0	-	0	-
group	78	28	445	495	75.75	99.8	A0A024L0S0_ECOLX;A0A0A8UFE2_ECOLX;A0A0K5P5J5_ECOLX;A0A0Q3KA42_ECOLX;A0A1Q2XCS1_ECOLX;A0A2H4TYT9_ECOLX;A0A2Y0MYX2_ECOLX;A0A2Z2JB94_ECOLX;A0PCV7_ECOLX;A2Q6J1_ECOLX;C8UC94_ECO1A;F0JLZ7_ESCFE;Q0GJI9_ECOLX;Q1PAE5_ECOLX;Q5ECI9_ECOLX;Q5ECJ1_ECOLX;Q5ECK7_ECOLX;Q6VMU9_ECOLX;Q6VMV6_ECOLX;Q70L03_ECOLX;Q70L04_ECOLX;Q842C7_ECOLX;Q842D4_ECOLX;Q842D6_ECOLX;Q8GGH8_ECOLX;Q8GGI0_ECOLX;Q8GGI1_ECOLX;Q9R3Q8_ECOLX	Bacteria	Proteobacteria	Gammaproteobacteria	Enterobacterales	Enterobacteriaceae	Escherichia	various	Bacteria	Proteobacteria	Gammaproteobacteria	Enterobacterales	Enterobacteriaceae	various	various	unclassified	unclassified	unclassified	unclassified	cellular processes and signaling	Cell motility	0QKCE	Flagellin	500640.CIT292_06634	0.666667	0.942809	3.37579e-05	4.77409e-05	0	-	0	-	0	-	0	-	2	-	0.000101274	-
group	79	114	167	462	35.5	99.78	A0A024L5R8_ECOLX;A0A026V6V6_ECOLX;A0A028A2V6_ECOLX;A0A061KQN6_ECOLX;A0A069XN93_ECOLX;A0A070SMI3_ECOLX;A0A073HRE0_ECOLX;A0A073UM75_ECOLX;A0A0A0F9Y6_ECOLX;A0A0A1A2L7_ECOLX;A0A0D8W4G9_ECOLX;A0A0E0V1M7_ECOLX;A0A0E1L3T5_ECOLX;A0A0E2L8I8_ECOU3;A0A0E2U6W4_ECOLX;A0A0F3UE92_ECOLX;A0A0G3K4J1_ECOLX;A0A0H3EEN9_ECO8N;A0A0J2E904_ECOLX;A0A0K3PMF2_ECOLX;A0A0K4A1U5_ECOLX;A0A0K5ZWX6_ECOLX;A0A0K9TEI0_ECOLX;A0A0L0YT…	Bacteria	various	various	various	various	various	various	Bacteria	various	various	various	various	various	various	various	various	various	various	cellular processes and signaling	Cell wall/membrane/envelope biogenesis	05ENJ	RND efflux system, outer membrane lipoprotein	various	0.333333	0.471405	1.44919e-05	2.04947e-05	0	-	0	-	1	-	4.34757e-05	-	0	-	0	-
group	80	302	72	553	14.41	99.83	A0A024LA38_ECOLX;A0A028AEQ1_ECOLX;A0A028DIR3_ECOLX;A0A029HD55_ECOLX;A0A059I5H5_ENTAG;A0A068RDI3_9GAMM;A0A068Z674_9GAMM;A0A073UWY9_ECOLX;A0A074UG27_9MICO;A0A084A1W4_9GAMM;A0A085P092_ECOLX;A0A087L615_9GAMM;A0A0A1ACW8_ECOLX;A0A0B5J234_RAOOR;A0A0D1L3V7_KLEAE;A0A0D1MR14_KLEAE;A0A0D5WZM2_9ENTR;A0A0E0U771_ECOLX;A0A0E2TMQ6_ECOLX;A0A0F0PZT2_KLEAE;A0A0F5F3F0_9GAMM;A0A0F5XYH9_9GAMM;A0A0F6RG35_CITAM;A0A0H0K5…	various	various	various	various	various	various	various	various	various	various	various	various	various	various	various	various	various	various	information storage and processing	Translation, ribosomal structure and biogenesis	05CRK	lysyL-tRNA synthetase	various	0.333333	0.471405	1.21072e-05	1.71221e-05	0	-	0	-	1	-	3.63215e-05	-	0	-	0	-
group	81	38	173	245	61.22	99.59	A0A024LBM5_ECOLX;A0A0A8UCC6_ECOLX;A0A0E2TI48_ECOLX;A0A0J2BAD4_ECOLX;A0A0K5EUL7_ECOLX;A0A192ETV0_ECOLX;A0A1S9J404_SHIBO;A0A1X3JQG1_9ESCH;A0A1X3KGA3_ECOLX;A0A2H4TW78_ECOLX;A0A2H9EJ89_ECOLX;A0A2S4QLI4_9ESCH;A0A2S7H6L7_ECOLX;A0A2T3BGP0_9ESCH;A0A2X1MMN0_ECOLX;A0A2X3MT62_ECOLX;A0A2X5N510_ECOLX;A0A2X6PMP0_ECOLX;A0A2X8MBB6_ECOLX;A0A2X8UJR4_ECOLX;A0A2Y0LE64_ECOLX;A0A2Y2QMC1_SHIFL;A0A2Y4Y0P9_SHIFL;A0A2Y5P8…	various	various	various	various	various	various	various	various	various	various	various	various	various	various	Protein fate	Protein and peptide secretion and trafficking	outer membrane assembly lipoprotein YfiO	TIGR03302	cellular processes and signaling	Cell wall/membrane/envelope biogenesis	COG4105	Part of the outer membrane protein assembly complex, which is involved in assembly and insertion of beta-barrel proteins into the outer membrane	various	0.666667	0.942809	5.46552e-05	7.72941e-05	0	-	0	-	2	-	0.000163966	-	0	-	0	-
group	82	86	421	571	73.34	99.83	A0A025BR75_ECOLX;A0A070SSU4_ECOLX;A0A070UN26_ECOLX;A0A080G3P8_ECOLX;A0A0A0FIZ4_ECOLX;A0A0A8UCS6_ECOLX;A0A0D8WEP3_ECOLX;A0A0E0TY84_ECOLX;A0A0H3MH26_ECO7I;A0A0I4K271_SHISO;A0A0J2BJT1_ECOLX;A0A0K3TZ40_ECOLX;A0A0K4C2V5_ECOLX;A0A0K4CWS8_ECOLX;A0A0K5F357_ECOLX;A0A0K5YH40_ECOLX;A0A0Q3HE51_ECOLX;A0A192C6R4_ECOLX;A0A193LS70_ECOLX;A0A1C7CU69_ECOLX;A0A1M2IMX1_ECOLX;A0A1S6TBE4_ECOLX;A0A1S9IZI8_SHIBO;A0A1V2G0…	Bacteria	various	various	various	various	various	various	Bacteria	various	various	various	various	various	various	unclassified	unclassified	unclassified	unclassified	metabolism	Inorganic ion transport and metabolism	05ENH	Sulfatase	various	0.666667	0.942809	2.3451e-05	3.31647e-05	0	-	0	-	2	-	7.0353e-05	-	0	-	0	-
group	83	19	165	176	91.48	99.43	A0A025BTE4_ECOLX;A0A0D5WYS9_9ENTR;A0A0D8Q903_RAOPL;A0A0F6TY47_CITAM;A0A133LNB1_CITFR;A0A155I994_KLEAE;A0A181Y8X3_KLEOX;A0A1E3MYJ3_9ENTR;A0A212HDS1_9ENTR;A0A291D4G0_9ENTR;A0A2H9A5V6_ECOLX;A0A2J5Q6W3_9ENTR;A0A2K9PG58_9ENTR;A0A2X7Q745_ECOLX;A0A318F5Z2_KLEOX;A0A329I1W7_9ENTR;A0A331N2X6_KLEPN;A0A341E9Y8_9ENTR;L0MBU7_ENTBF	various	various	various	various	various	various	various	Bacteria	various	various	various	various	various	various	unclassified	unclassified	unclassified	unclassified	information storage and processing	Translation, ribosomal structure and biogenesis	08VZM	50s ribosomal protein L10	various	1.33333	1.88562	0.000152165	0.000215194	0	-	0	-	4	-	0.000456495	-	0	-	0	-
group	84	198	151	387	35.02	99.76	A0A025C0C2_ECOLX;A0A064D6Q2_CITFR;A0A068YXB3_9GAMM;A0A073V1W8_ECOLX;A0A078L5K2_CITKO;A0A083ZUS5_9GAMM;A0A085P9S8_ECOLX;A0A085U8U0_YERRU;A0A086G669_9GAMM;A0A087KUX8_9GAMM;A0A090NC46_SHIDY;A0A090U0P5_9ENTR;A0A0A1RS06_9ENTR;A0A0A7A1Z1_SHIDY;A0A0B5IRA3_RAOOR;A0A0D1MPK3_KLEAE;A0A0D5X1H8_9ENTR;A0A0E1NED7_YEREN;A0A0E1T072_ECOLX;A0A0E8XPE7_9GAMM;A0A0F7H966_SERFO;A0A0H3FPB7_KLEAK;A0A0H3H9T8_KLEOK;A0A0H5MI…	various	various	various	various	various	various	various	various	various	various	various	various	various	various	various	various	various	various	metabolism	Inorganic ion transport and metabolism	07QMV	Part of the ABC transporter complex PstSACB involved in phosphate import (By similarity)	various	0.333333	0.471405	1.73004e-05	2.44665e-05	0	-	0	-	1	-	5.19013e-05	-	0	-	0	-
group	85	58	164	201	59.33	99.52	A0A025C980_ECOLX;A0A029I7Q0_ECOLX;A0A029IY81_ECOLX;A0A070FGS6_ECOLX;A0A078LF93_CITKO;A0A090NAW5_SHIDY;A0A0A1A405_ECOLX;A0A0E0Y132_ECO1C;A0A0F6F3Y8_ECO57;A0A0F6TU50_CITAM;A0A0K3W1L1_ECOLX;A0A0V9JRR6_9ENTR;A0A1E3N4T9_9ENTR;A0A1I9X2J8_ECOLX;A0A1X3JVK3_9ESCH;A0A1X3KRN1_ECOLX;A0A1Y2Y1C5_ECOLX;A0A200L749_SHISO;A0A212HTL4_9ENTR;A0A222QIE0_ECOLX;A0A241QD54_CITFR;A0A2A3WSQ5_ECOLX;A0A2I6JRU5_ECOLX;A0A2I8QD…	Bacteria	various	various	various	various	various	various	various	various	various	various	various	various	various	Energy metabolism	Electron transport	NAD(P)H:quinone oxidoreductase, type IV	TIGR01755	poorly characterized	Function unknown	COG0655	Nadph-dependent fmn reductase	various	0.666667	0.942809	6.66195e-05	9.42142e-05	0	-	0	-	2	-	0.000199859	-	0	-	0	-
group	86	13	55	101	53.47	99.01	A0A025CG76_ECOLX;A0A0L6XW14_ECOLX;A0A1Q4PXD3_ECOLX;A0A1X3IXP0_ECOLX;A0A2A7M977_ECOLX;A0A2D0P486_ECOLX;A0A2T4QLH9_9STAP;A0A2W6Q516_ECOLX;A0A2X1PML3_ECOLX;A0A2X2ZQM7_ECOLX;I6DST7_SHIBO;Q0T0G7_SHIF8;T9CKX7_ECOLX	various	various	various	various	various	various	various	Bacteria	various	various	various	various	various	various	unclassified	unclassified	unclassified	unclassified	poorly characterized	Function unknown	05NE1	Conserved Protein	various	0.333333	0.471405	6.62897e-05	9.37478e-05	0	-	0	-	1	-	0.000198869	-	0	-	0	-
group	87	13	99	155	52.26	99.35	A0A025CR13_ECOLX;A0A0E1LZE9_ECOLX;A0A0H2YZG9_ECOK1;A0A1V2T421_ECOLX;A0A244BTG6_ECOLX;A0A2H4TZT8_ECOLX;A0A2X1KEZ5_ECOLX;A0A2X2LPE0_SHIFL;A0A2X6I2V8_ECOLX;A0A2X6J701_ECOLX;I0VMB1_ECOLX;I2S469_ECOLX;V2SCH4_ECOLX	Bacteria	various	various	various	various	various	various	Bacteria	various	various	various	various	various	various	unclassified	unclassified	unclassified	unclassified	cellular processes and signaling	Cell wall/membrane/envelope biogenesis	COG3133	outer membrane lipoprotein	various	1	1.41421	0.000129586	0.000183262	0	-	0	-	3	-	0.000388757	-	0	-	0	-
group	88	29	301	325	88.92	99.69	A0A025CU88_ECOLX;A0A027TSH2_ECOLX;A0A029ITH3_ECOLX;A0A085NZP0_ECOLX;A0A0J2BIA7_ECOLX;A0A193LT24_ECOLX;A0A1E2VFP8_9ENTR;A0A1E5MDL7_ECOLX;A0A1S9J803_SHIBO;A0A2D0P6C5_ECOLX;A0A2G8ZXL6_ECOLX;A0A2T3SP04_ECOLX;A0A2X6XAT7_ECOLX;A0A2X7ZP18_ECOLX;A0A2Y8SXZ6_ECOLX;A0A2Y8UCK2_ECOLX;A0A330CCT2_ECOLX;D7X961_ECOLX;E9XJ28_ECOLX;E9YP09_ECOLX;F0JMN6_ESCFE;F4SZ47_ECOLX;F5N2J2_SHIFL;H4KHT8_ECOLX;I6DGW6_SHIBO;Q32F41…	Bacteria	various	various	various	various	various	various	Bacteria	various	various	various	various	various	various	Signal transduction	PTS	PTS system, mannose/fructose/sorbose family, IIA component	TIGR00824	metabolism	Carbohydrate transport and metabolism	05DAS	pts system	various	2.33333	3.29983	0.000144206	0.000203938	0	-	0	-	7	-	0.000432617	-	0	-	0	-
group	89	101	164	429	20.64	99.77	A0A025CWI1_ECOLX;A0A064DG54_CITFR;A0A090U2L0_9ENTR;A0A0A1RNW2_9ENTR;A0A0D1L5D9_KLEAE;A0A0D7M4V4_CITFR;A0A0E1LJQ8_ECOLX;A0A0H3Q3T3_ECO5C;A0A0I5MJ37_SHISO;A0A0J1KQF3_9ENTR;A0A0J1LLW2_9ENTR;A0A0J1MS13_9ENTR;A0A0K4FXT5_ECOLX;A0A0K5Z3E2_ECOLX;A0A0K9THI6_ECOLX;A0A0L1CA52_ECOLX;A0A127GSU9_SHIFL;A0A170XXZ2_KLEOX;A0A181Y433_KLEOX;A0A192CGB3_ECOLX;A0A1C0NWS9_CITFR;A0A1C2WW24_ACIPI;A0A1E3N4E4_9ENTR;A0A1J7YV…	Bacteria	various	various	various	various	various	various	Bacteria	various	various	various	various	various	various	Energy metabolism	Sugars	mannonate dehydratase	TIGR00695	metabolism	Carbohydrate transport and metabolism	0QI1E	Catalyzes the dehydration of D-mannonate (By similarity)	various	0.333333	0.471405	1.56067e-05	2.20712e-05	0	-	0	-	1	-	4.682e-05	-	0	-	0	-
group	90	30	460	506	87.75	99.8	A0A025CZ32_ECOLX;A0A070SNF9_ECOLX;A0A073H673_ECOLX;A0A0A0FGL2_ECOLX;A0A0A6ZY94_SHIDY;A0A0D3QT81_ECOLX;A0A0E2UAG7_ECOLX;A0A0K3QVR4_ECOLX;A0A0L1C809_ECOLX;A0A148HWY7_ECOLX;A0A1X9TIG4_ECOLX;A0A2S1VQ81_ECOLX;A0A2X2IBI9_SHIDY;A0A2X7JKS7_ECOLX;A0A2X8YV18_ECOLX;A0A2Y0NLF7_ECOLX;A0A2Y8KAZ6_ECOLX;A0A2Y9BK78_ECOLX;C8TWX1_ECO10;D6I122_ECOLX;D7XZK0_ECOLX;E2X7A5_SHIDY;E7TG62_SHIFL;E9YUE2_ECOLX;F4NI99_ECOLX;I4…	various	various	various	various	various	various	various	various	various	various	various	various	various	various	Transport and binding proteins	Porins	type I secretion outer membrane protein, TolC family	TIGR01844	cellular processes and signaling	Intracellular trafficking, secretion, and vesicular transport	0QITE	Outer membrane protein tolc	various	6	8.48528	0.000238171	0.000336825	0	-	0	-	18	-	0.000714514	-	0	-	0	-
group	91	22	128	171	59.06	99.42	A0A026UII8_ECOLX;A0A069XWZ5_ECOLX;A0A070SS63_ECOLX;A0A0A0F9M5_ECOLX;A0A0B1N3K0_ECOLX;A0A179Q8D4_ECOLX;A0A2I6JR54_ECOLX;A0A2W7DHA9_ECOLX;A0A2X1IXN3_ECOLX;A0A2X7MVU4_ECOLX;A0A2X8BI07_ECOLX;A0A2X8J9T8_ECOLX;A0A2X9XZJ7_ECOLX;A0A2Y0X803_ECOLX;B7LD58_ECO55;E7TIY6_SHIFL;I0VPM7_ECOLX;I6D170_SHIFL;J7Q6Q8_ECOLX;K0XW04_SHIFL;S1IEX7_ECOLX;W1WVU9_ECOLX	Bacteria	Proteobacteria	Gammaproteobacteria	Enterobacterales	Enterobacteriaceae	various	various	Bacteria	various	various	various	various	various	various	unclassified	unclassified	unclassified	unclassified	poorly characterized	Function unknown	0QPJI	(Lipo)protein	various	0.666667	0.942809	7.83072e-05	0.000110743	0	-	0	-	2	-	0.000234922	-	0	-	0	-
group	92	70	427	623	62.92	99.84	A0A026UIV1_ECOLX;A0A0E0TVJ7_ECOLX;A0A0E2TIG0_ECOLX;A0A0F3T8E6_ECOLX;A0A0K3VU76_ECOLX;A0A0K3ZET3_ECOLX;A0A0Q2YM54_ECOLX;A0A140NCV3_ECOBD;A0A163EMV1_ECOLX;A0A1M0PEA5_ECOLX;A0A1Q6AK49_ECOLX;A0A1Q6B523_ECOLX;A0A1V2SVV7_ECOLX;A0A236HW16_SHISO;A0A271QS84_ECOLX;A0A2A3W432_ECOLX;A0A2D0NM64_ECOLX;A0A2H4TPJ0_ECOLX;A0A2I6JQ32_ECOLX;A0A2J1C2W9_ECOLX;A0A2K3TYJ2_ECOLX;A0A2R9WG00_ECOLX;A0A2S1VEQ4_ECOLX;A0A2S5U9…	Bacteria	various	various	various	various	various	various	Bacteria	various	various	various	various	various	various	unclassified	unclassified	unclassified	unclassified	cellular processes and signaling	Posttranslational modification, protein turnover, chaperones	16R73	Peptidylprolyl cis-trans isomerase	various	2.66667	3.77124	8.59745e-05	0.000121586	0	-	0	-	8	-	0.000257923	-	0	-	0	-
group	93	48	224	392	47.09	99.76	A0A026UKG5_ECOLX;A0A0E0V801_ECOLX;A0A0E0XVQ8_ECO1C;A0A0E1SYD1_ECOLX;A0A0F6MGN7_SHIFL;A0A0H3EM62_ECO8N;A0A0J2EC15_ECOLX;A0A193LVA1_ECOLX;A0A1E2VRM5_9ENTR;A0A1M0MYH3_ECOLX;A0A1M1NKH1_ECOLX;A0A1S9JJH8_SHIBO;A0A1S9KF55_SHIDY;A0A1X3JF13_ECOLX;A0A1X3JZ15_9ESCH;A0A1X3M0M4_ECOLX;A0A1Z3V106_ECOLX;A0A222B6M9_ECOLX;A0A2H9D757_ECOLX;A0A2K3TWD4_ECOLX;A0A2S8DT27_SHIBO;A0A2S8JQT4_ECOLX;A0A2T3RRC8_9ESCH;A0A2U2VJ…	various	various	various	various	various	various	various	Bacteria	various	various	various	various	various	various	various	various	various	various	cellular processes and signaling	Cell wall/membrane/envelope biogenesis	05CNE	Part of the outer membrane protein assembly complex, which is involved in assembly and insertion of beta-barrel proteins into the outer membrane (By similarity)	various	1.33333	1.88562	6.8319e-05	9.66177e-05	0	-	0	-	4	-	0.000204957	-	0	-	0	-
group	94	67	156	764	20.5	99.87	A0A026UMP8_ECOLX;A0A029IPL7_ECOLX;A0A069XSK6_ECOLX;A0A070FG04_ECOLX;A0A0H0GLE6_ECOLX;A0A0H3MIG4_ECO7I;A0A0I1YAU1_SHISO;A0A0I1Z149_SHISO;A0A0J2EG33_ECOLX;A0A0K3LGJ2_ECOLX;A0A140RRV0_ECOLX;A0A192ESH5_ECOLX;A0A193LV42_ECOLX;A0A1M2U404_ECOLX;A0A1S9JKN8_SHIBO;A0A1V2G793_ECOLX;A0A1X3IL71_ECOLX;A0A236JEU8_SHISO;A0A241QUH9_ECOLX;A0A2K3TUV0_ECOLX;A0A2P6IS12_ECOLX;A0A2S5U7G7_ECOLX;A0A2S6E5C0_KLEPN;A0A2S8DE…	Bacteria	various	various	various	various	various	various	Bacteria	various	various	various	various	various	various	various	various	various	various	metabolism	Energy production and conversion	various	various	various	0.666667	0.942809	1.75269e-05	2.47867e-05	0	-	0	-	2	-	5.25806e-05	-	0	-	0	-
group	95	39	76	238	31.93	99.58	A0A026UUI5_ECOLX;A0A0B0VLQ6_ECOLX;A0A0I1CUD1_SHISO;A0A0J2E807_ECOLX;A0A0K5QST6_ECOLX;A0A140N6A0_ECOBD;A0A1E3N6E8_9ENTR;A0A1X3KFC3_ECOLX;A0A200LAR2_SHISO;A0A243ZZZ3_ECOLX;A0A2I6F597_ECOLX;A0A2I6J888_ECOLX;A0A2K4P330_ECOLX;A0A2P4S0R8_ECOLX;A0A2S6E693_KLEPN;A0A2S8DUL2_SHIBO;A0A2T4LE70_STAEP;A0A2V4QF43_PSESY;A0A2V4SI95_PSESJ;A0A2Y0GCC9_ECOLX;A0A2Y4XX06_SHIFL;A0A327I2J2_ECOLX;A0A329Y518_ECOLX;D7XIR6_E…	various	various	various	various	various	various	various	Bacteria	various	various	various	various	various	various	unclassified	unclassified	unclassified	unclassified	cellular processes and signaling	Cell wall/membrane/envelope biogenesis	08ZG0	Ompa motb domain protein	various	0.666667	0.942809	5.62627e-05	7.95675e-05	0	-	0	-	2	-	0.000168788	-	0	-	0	-
group	96	193	359	533	69.83	99.83	A0A026UZ96_ECOLX;A0A029HEQ1_ECOLX;A0A029IHQ2_ECOLX;A0A073V0Y4_ECOLX;A0A080FI77_ECOLX;A0A080IFK3_ECOLX;A0A085P9Z5_ECOLX;A0A0A0F6S4_ECOLX;A0A0A1ABQ5_ECOLX;A0A0A8UJU3_ECOLX;A0A0D8WCV1_ECOLX;A0A0E0U5M9_ECOLX;A0A0E0VCM6_ECOLX;A0A0E1LEN1_ECOLX;A0A0F6CBB6_ECOLX;A0A0F6MIS6_SHIFL;A0A0G3KB93_ECOLX;A0A0H2V3J8_SHIFL;A0A0H3ENH4_ECO8N;A0A0H3MTE7_ECO7I;A0A0H3PZ61_ECO5C;A0A0H7U2L9_SHISO;A0A0I1BSP2_SHISO;A0A0I1QX…	Bacteria	various	various	various	various	various	various	Bacteria	various	various	various	various	various	various	unclassified	unclassified	unclassified	unclassified	various	various	various	various	various	1	1.41421	3.76844e-05	5.32938e-05	0	-	0	-	3	-	0.000113053	-	0	-	0	-
group	97	82	349	445	75.96	99.78	A0A026V5A7_ECOLX;A0A028DLB2_ECOLX;A0A029ICQ0_ECOLX;A0A069XJL6_ECOLX;A0A070UQX1_ECOLX;A0A073GC70_ECOLX;A0A073HRY6_ECOLX;A0A073UM14_ECOLX;A0A074I9P9_ECOLX;A0A080G6F5_ECOLX;A0A085P4T8_ECOLX;A0A086TYH8_ECOLX;A0A0A0F9U3_ECOLX;A0A0B0VQE8_ECOLX;A0A0D8WBA2_ECOLX;A0A0H2YXJ5_ECOK1;A0A0I2T857_SHISO;A0A0K6AV23_ECOLX;A0A0U4KFH0_ECOLX;A0A140RLQ0_ECOLX;A0A193LNG9_ECOLX;A0A1E2VKR0_9ENTR;A0A1E3N2V5_9ENTR;A0A1Q4PD…	various	various	various	various	various	various	various	various	various	various	various	various	various	various	Cell envelope	Other	rare lipoprotein A	TIGR00413	cellular processes and signaling	Cell wall/membrane/envelope biogenesis	COG0797	rare lipoprotein A	various	0.666667	0.942809	3.00911e-05	4.25552e-05	0	-	0	-	2	-	9.02732e-05	-	0	-	0	-
group	98	35	77	258	29.97	99.65	A0A026V7W9_ECOLX;A0A028DNU3_ECOLX;A0A069XR55_ECOLX;A0A085P6L0_ECOLX;A0A0A0F765_ECOLX;A0A0B1I679_ECOLX;A0A168DHP4_KLEOX;A0A1M0MKD5_ECOLX;A0A1X3KNE1_ECOLX;A0A2D0PBH8_ECOLX;A0A2K0Q4Z8_SHIFL;A0A2P1UNH9_ECOLX;A0A2S8E034_SHIDY;A0A2X1JP37_ECOLX;A0A2X5HA34_ECOLX;A0A2X5X245_ECOLX;A0A2X7FLA7_ECOLX;A0A2X7J385_ECOLX;B3X448_9ENTR;D3H391_ECO44;E7T5Q2_9ENTR;F4UXE2_ECOLX;I6C7S2_SHIFL;K0XY33_SHIFL;L4W5L1_ECOLX;S0…	Bacteria	various	various	various	various	various	various	Bacteria	various	various	various	various	various	various	unclassified	unclassified	unclassified	unclassified	poorly characterized	Function unknown	0QIYP	UPF0246 protein	various	0.333333	0.471405	2.59506e-05	3.66997e-05	0	-	0	-	1	-	7.78519e-05	-	0	-	0	-
group	99	63	220	417	52.76	99.76	A0A027T075_ECOLX;A0A074HH32_ECOLX;A0A0E1LGI1_ECOLX;A0A0F3V9P3_ECOLX;A0A0F6ZKW9_ECOLX;A0A0K2B6Z0_ECOLX;A0A0K5Y7T6_ECOLX;A0A0P0T151_ECOLX;A0A0S2UNJ6_ECOLX;A0A142CLJ6_SHIDY;A0A148HT57_ECOLX;A0A1E5M870_ECOLX;A0A1L4J5A9_ECOLX;A0A1L5JR71_ECOLX;A0A1M2EIS0_ECOLX;A0A1W6C040_ECOLX;A0A1X3K042_9ESCH;A0A1Y1CS96_ECOLX;A0A222BCP1_ECOLX;A0A235XIJ8_SHISO;A0A237FYI8_SHIBO;A0A243ZTY3_ECOLX;A0A286ND15_ECOLX;A0A291R9…	various	various	various	various	various	various	various	Bacteria	various	various	various	various	various	various	unclassified	unclassified	unclassified	unclassified	metabolism	Inorganic ion transport and metabolism	0QJUE	TraT complement resistance	various	1.33333	1.88562	6.42231e-05	9.08252e-05	0	-	0	-	4	-	0.000192669	-	0	-	0	-
group	100	22	70	140	42.55	99.29	A0A027ZDT1_ECOLX;A0A085P7K7_ECOLX;A0A0H3MKS4_ECO7I;A0A0J2EAH3_ECOLX;A0A200LLB9_SHISO;A0A2A7MAV7_ECOLX;A0A2G9A0M9_ECOLX;A0A2K3TXQ8_ECOLX;A0A2S5RVW3_ECOLX;A0A2S6P920_9ESCH;A0A2X1JFU5_ECOLX;A0A2X1N7V0_ECOLX;A0A2X5GSB7_ECOLX;A0A327I499_ECOLX;D2A7G3_SHIF2;D3GVM8_ECO44;D6I0W4_ECOLX;D6IDP7_ECOLX;E9YU78_ECOLX;S0WM87_9ESCH;W1F0U4_ECOLX;W8ZW71_ECOLX	Bacteria	various	various	various	various	various	various	Bacteria	various	various	various	various	various	various	unclassified	unclassified	unclassified	unclassified	poorly characterized	Function unknown	COG3193	Glcg protein	various	0.666667	0.942809	9.28664e-05	0.000131333	2	-	0.000278599	-	0	-	0	-	0	-	0	-
group	101	98	257	355	70.7	99.72	A0A027ZIZ6_ECOLX;A0A069XKI5_ECOLX;A0A070FBG0_ECOLX;A0A070SZ42_ECOLX;A0A073URP7_ECOLX;A0A080IFK2_ECOLX;A0A0B1HS30_ECOLX;A0A0F6FDL3_ECO57;A0A0H3MLK2_ECO7I;A0A0I0TAA4_SHISO;A0A0I1PG83_SHISO;A0A0I4V0Y8_SHISO;A0A0K3JPN4_ECOLX;A0A0K4GFJ6_ECOLX;A0A0K9TEU0_ECOLX;A0A0V9RUI1_ECOLX;A0A163W182_KLEOX;A0A192CD01_ECOLX;A0A193LYS1_ECOLX;A0A1D7PDS1_ECOLX;A0A1E2VMT4_9ENTR;A0A1E3MVN6_9ENTR;A0A1E5WXE3_ECOLX;A0A1L4J2…	Bacteria	various	various	various	various	various	various	Bacteria	various	various	various	various	various	various	Transport and binding proteins	Unknown substrate	efflux transporter, RND family, MFP subunit	TIGR01730	cellular processes and signaling	Intracellular trafficking, secretion, and vesicular transport	05D0S	secretion protein (HlyD	various	1	1.41421	5.65797e-05	8.00158e-05	0	-	0	-	3	-	0.000169739	-	0	-	0	-
group	102	103	42	418	12.15	99.77	A0A028A117_ECOLX;A0A080FUZ0_ECOLX;A0A0E0XY92_ECO1C;A0A0E2TS68_ECOLX;A0A0F3T7U9_ECOLX;A0A0F6RFI7_CITAM;A0A0H3EKY9_ECO8N;A0A0J2BCY8_ECOLX;A0A0J2BGV9_ECOLX;A0A0K4J9R1_ECOLX;A0A0P7NG85_ECOLX;A0A0T5XKR4_ECOLX;A0A140N9Z8_ECOBD;A0A145T9M1_KLEAE;A0A155LHQ6_KLEAE;A0A167D9X8_ECOLX;A0A168P5U8_KLEOX;A0A192ESF7_ECOLX;A0A193LU98_ECOLX;A0A1C7CGU6_ECOLX;A0A1E2VMI3_9ENTR;A0A1E3MZB9_9ENTR;A0A1E5X2R8_ECOLX;A0A1M2GM…	various	various	various	various	various	various	various	Bacteria	various	various	various	various	various	various	various	various	various	various	metabolism	Carbohydrate transport and metabolism	05DTZ	bifunctional PTS system fructose-specific transporter subunit IIA HPr protein	various	0.333333	0.471405	1.60174e-05	2.2652e-05	0	-	0	-	1	-	4.80521e-05	-	0	-	0	-
group	103	23	361	409	87.29	99.76	A0A028AHG2_ECOLX;A0A090NMY9_SHIDY;A0A0A0FB06_ECOLX;A0A0H3PRR3_ECO5C;A0A0H7XW05_SHISO;A0A1E5WRT2_ECOLX;A0A222QG53_ECOLX;A0A2A3W455_ECOLX;A0A2H9ESM4_ECOLX;A0A2S8DLA4_SHIBO;A0A2T3TIX6_ECOLX;A0A2X2I5Z5_SHIBO;A0A2X3KDX3_ECOLX;A0A2X7A230_ECOLX;B2U4R7_SHIB3;D6HSZ4_ECOLX;H4UFF1_ECOLX;I6D670_SHIFL;K0XCT9_SHIFL;Q32J43_SHIDS;Q3Z4T6_SHISS;T9ERT7_ECOLX;T9TI64_ECOLX	Bacteria	various	various	various	various	various	various	Bacteria	various	various	various	various	various	various	Transport and binding proteins	Unknown substrate	efflux transporter, RND family, MFP subunit	TIGR01730	cellular processes and signaling	Defense mechanisms	0QKAU	RND Family Efflux Transporter MFP Subunit	various	3.66667	5.18545	0.000180068	0.000254655	0	-	0	-	11	-	0.000540205	-	0	-	0	-
group	104	50	402	419	82.9	99.76	A0A028ATE6_ECOLX;A0A059I6P2_ENTAG;A0A0A6ZXZ6_SHIDY;A0A0F5F532_9GAMM;A0A0F5Y0M3_9GAMM;A0A0F6C7N4_ECOLX;A0A0J8XXL7_ECOLX;A0A0K5D422_ECOLX;A0A1I4WC96_9GAMM;A0A1Q6BEC8_ECOLX;A0A1V9DAP7_9GAMM;A0A1X1E7L8_9GAMM;A0A1X1EX53_PANCY;A0A210C854_ECOLX;A0A286BWL0_9ENTR;A0A2A7V9V1_ENTAG;A0A2K4P626_ECOLX;A0A2M9WGT7_9GAMM;A0A2R3H4P7_9GAMM;A0A2S5KH80_9GAMM;A0A2S6PAN2_9ESCH;A0A2S9IB21_9GAMM;A0A2U9D387_9GAMM;A0A2V1YN…	various	various	various	various	various	various	various	various	various	various	various	various	various	various	unclassified	unclassified	unclassified	unclassified	metabolism	Amino acid transport and metabolism	various	various	various	0.666667	0.942809	3.19583e-05	4.51959e-05	0	-	0	-	2	-	9.58749e-05	-	0	-	0	-
group	105	12	137	219	62.56	99.54	A0A028DMR5_ECOLX;A0A0K3VSR7_ECOLX;A0A1S6T7F7_ECOLX;A0A2X5N7U7_ECOLX;A0A2X7H6Y7_ECOLX;A0A2Y0HFA5_ECOLX;A0A2Y4YZQ9_SHIFL;F0JMV0_ESCFE;H4J4F3_ECOLX;K4Y0L7_ECOLX;T6IB76_ECOLX;V8KER9_ECOLX	various	various	various	various	various	various	various	various	various	various	various	various	various	various	unclassified	unclassified	unclassified	unclassified	poorly characterized	Function unknown	179VZ	UPF0234 protein	various	0.666667	0.942809	6.1144e-05	8.64706e-05	0	-	0	-	2	-	0.000183432	-	0	-	0	-
group	106	16	326	359	90.53	99.72	A0A028DPU3_ECOLX;A0A0A0FIX3_ECOLX;A0A125WZA2_ECOLX;A0A1L4IUI9_ECOLX;A0A2S4N032_SHIFL;A0A2S5ZJH0_ECOLX;A0A2X1Q6S3_ECOLX;A0A2X7HNA4_ECOLX;A0A2X7ZF09_ECOLX;A0A2Y2Q7W0_SHIFL;A0A2Y7YPA6_SHISO;A0A2Y8GU14_ECOLX;A0A2Y8NGZ1_ECOLX;I2R971_ECOLX;L3P0V1_ECOLX;M1JJL3_ECOLX	Bacteria	Proteobacteria	various	various	various	various	various	various	various	various	various	various	various	various	Energy metabolism	Amino acids and amines	L-asparaginase, type II	TIGR00520	metabolism	Amino acid transport and metabolism	COG0252	L-asparaginase	various	5.33333	6.84755	0.000297854	0.000383459	1	-	5.4323e-05	-	15	-	0.000839239	-	0	-	0	-
group	107	8	127	133	94.74	99.25	A0A028E2Y0_ECOLX;A0A1Q4PZE9_ECOLX;A0A2Z2JC84_ECOLX;F4NGJ5_ECOLX;GRCA_SHIF8;GRCA_SHIFL;I2S1U0_ECOLX;I6CIC1_SHIFL	Bacteria	various	various	various	various	various	various	Bacteria	various	various	various	various	various	various	unclassified	unclassified	autonomous glycyl radical cofactor GrcA	TIGR04365	poorly characterized	Function unknown	COG3445	Acts as a radical domain for damaged PFL and possibly other radical proteins (By similarity)	various	2	2.82843	0.000302042	0.000427152	0	-	0	-	6	-	0.000906126	-	0	-	0	-
group	108	29	89	266	15.86	99.68	A0A028ECI0_ECOLX;A0A070T798_ECOLX;A0A073UP20_ECOLX;A0A0E2L2T8_ECOU3;A0A0F3UQH3_ECOLX;A0A1E3N107_9ENTR;A0A1X3IHW3_ECOLX;A0A1X3KTJ7_ECOLX;A0A234SKU5_ECOLX;A0A237FIY3_SHIBO;A0A2B7LH18_ECOLX;A0A2K0PK62_ECOLX;A0A2S6E2Y5_KLEPN;A0A2S6P892_9ESCH;A0A2S7SHH3_ESCFE;A0A2S8JMY4_ECOLX;A0A2X1MUA2_ECOLX;A0A2X1N050_ECOLX;A0A2X3K442_ECOLX;A0A2X6GJZ4_ECOLX;A0A2X8RKX7_ECOLX;A0A2Y0EIW7_ECOLX;B1EFK7_ESCAT;D3GXT1_ECO44…	Bacteria	various	various	various	various	various	various	Bacteria	various	various	various	various	various	various	unclassified	unclassified	unclassified	unclassified	metabolism	Secondary metabolites biosynthesis, transport and catabolism	05E3I	toluene tolerance	various	0.333333	0.471405	2.51702e-05	3.5596e-05	0	-	0	-	1	-	7.55105e-05	-	0	-	0	-
group	109	50	284	328	84.15	99.7	A0A028ED55_ECOLX;A0A029HHT9_ECOLX;A0A069XQJ3_ECOLX;A0A070SLY8_ECOLX;A0A073H5T5_ECOLX;A0A073UQH7_ECOLX;A0A192CD27_ECOLX;A0A1E3N1V3_9ENTR;A0A1M0WYA4_ECOLX;A0A1S9KHI8_SHIDY;A0A1V2GF22_ECOLX;A0A1X3JCG9_ECOLX;A0A1X3KHI5_ECOLX;A0A210NQH1_ECOLX;A0A244A1J9_ECOLX;A0A246NYP2_ECOLX;A0A271QPL6_ECOLX;A0A2A3VWL3_ECOLX;A0A2A7MAK0_ECOLX;A0A2J1C650_ECOLX;A0A2J1D9V9_ECOLX;A0A2R9WFS8_ECOLX;A0A2S7SFH9_ESCFE;A0A2S8DJ…	Bacteria	various	various	various	various	various	various	Bacteria	various	various	various	various	various	various	various	various	various	various	metabolism	Energy production and conversion	COG0437	4fe-4S ferredoxin iron-sulfur binding domain protein	various	0.666667	0.942809	4.08248e-05	5.7735e-05	0	-	0	-	2	-	0.000122474	-	0	-	0	-
group	110	34	215	327	64.83	99.69	A0A029HDS8_ECOLX;A0A0A1AJL2_ECOLX;A0A0A2RES2_ECOLX;A0A0H2VCZ6_ECOL6;A0A0K5XUS7_ECOLX;A0A0K5Z0X3_ECOLX;A0A0L7AM14_ECOLX;A0A142GXA3_9ENTR;A0A163X2N9_KLEOX;A0A192CE34_ECOLX;A0A192EWK7_ECOLX;A0A1Q6BF55_ECOLX;A0A210G0Y0_ECOLX;A0A229EHP0_ECOLX;A0A243V4E3_ECOLX;A0A2K3TNT3_ECOLX;A0A2R9WCN9_ECOLX;A0A2S5U756_ECOLX;A0A2S7SEE8_ESCFE;A0A2W0GZZ5_ECOLX;A0A2X1JM54_ECOLX;A0A2Y0P7A5_ECOLX;A0A2Y8I4Q7_ECOLX;A0A2Y8QW…	Bacteria	Proteobacteria	Gammaproteobacteria	Enterobacterales	Enterobacteriaceae	various	various	Bacteria	Proteobacteria	Gammaproteobacteria	Enterobacterales	Enterobacteriaceae	various	various	unclassified	unclassified	unclassified	unclassified	poorly characterized	Function unknown	COG3181	extra-cytoplasmic solute receptor family protein	various	0.333333	0.471405	2.04748e-05	2.89558e-05	0	-	0	-	1	-	6.14244e-05	-	0	-	0	-
group	111	25	293	298	97	99.67	A0A029HG45_ECOLX;A0A070SLG2_ECOLX;A0A0A6SZZ7_ECOLX;A0A0F6TYA8_CITAM;A0A0H2VE59_ECOL6;A0A0H3PQR8_ECO5C;A0A192CF17_ECOLX;A0A1M2U7H9_ECOLX;A0A1X3KWZ3_ECOLX;A0A223JYJ0_9ENTR;A0A2B7MR60_ECOLX;A0A2L1NDW2_CITKO;A0A2S5ZMP5_ECOLX;A0A2T1M868_ECOLX;A0A2T3RNZ5_9ESCH;A0A2X5VZA8_ECOLX;A0A2X7DNH5_ECOLX;A0A2X7PQM6_ECOLX;A0A2Y1CLM6_ECOLX;A7ZTW2_ECO24;D2TH86_CITRI;F5P210_SHIFL;H4JFI2_ECOLX;I2RVL8_ECOLX;V0ZDD6_ECOLX	Bacteria	various	various	various	various	various	various	Bacteria	various	various	various	various	various	various	unclassified	unclassified	unclassified	unclassified	metabolism	Carbohydrate transport and metabolism	COG1879	Periplasmic binding protein LacI transcriptional regulator	various	3.66667	5.18545	0.000247141	0.00034951	0	-	0	-	11	-	0.000741422	-	0	-	0	-
group	112	67	117	261	45.25	99.62	A0A029HPC0_ECOLX;A0A0E0V989_ECOLX;A0A0G3K8L4_ECOLX;A0A0K3XM85_ECOLX;A0A1E3N6R8_9ENTR;A0A1Q6AB20_ECOLX;A0A1Q6BCL1_ECOLX;A0A1S0WNS6_ECOLX;A0A1V2T7N8_ECOLX;A0A2T1MVK6_ECOLX;A0A2X1KYR4_ECOLX;A0A2X1PPQ0_ECOLX;A0A2X3K2E8_ECOLX;A0A2X5WR13_ECOLX;A0A2Y0NYN6_ECOLX;B1B4B5_ECOLX;D3H4M7_ECO44;D5LS09_9ESCH;D5LS12_9ESCH;D5LS13_9ESCH;D5LS14_9ESCH;D5LS35_9ESCH;D8AGC9_ECOMS;E9XHZ0_ECOLX;GRPE_ECO45;GRPE_ECO5E;GRPE_…	Bacteria	various	various	various	various	various	various	Bacteria	various	various	various	various	various	various	unclassified	unclassified	unclassified	unclassified	cellular processes and signaling	Posttranslational modification, protein turnover, chaperones	05K90	Participates actively in the response to hyperosmotic and heat shock by preventing the aggregation of stress-denatured proteins, in association with DnaK and GrpE. It is the nucleotide exchange factor for DnaK and may function as a thermosensor. Unfolded proteins bind initially to DnaJ	various	0.666667	0.942809	5.13047e-05	7.25558e-05	0	-	0	-	2	-	0.000153914	-	0	-	0	-
group	113	22	322	331	96.68	99.7	A0A029HRE6_ECOLX;A0A0I1ZCC6_SHISO;A0A0K3Y4K9_ECOLX;A0A210G8J5_ECOLX;A0A2A3WQQ1_ECOLX;A0A2I8SR32_ECOLX;A0A2J1C6H7_ECOLX;A0A2S6PAZ6_9ESCH;A0A2S7SM72_ESCFE;A0A2S8JQ60_ECOLX;A0A2T3RR60_9ESCH;A0A2Y0A0B2_ECOLX;A0A2Y0AWV1_ECOLX;A0A2Y0QNA0_ECOLX;A0A329XT25_ECOLX;D6HZI5_ECOLX;E2X6N0_SHIDY;E7SN96_SHIDY;F5NY85_SHIFL;K4WE52_ECOLX;S1HEI1_ECOLX;S1IPQ5_ECOLX	Bacteria	various	various	various	various	various	various	Bacteria	various	various	various	various	various	various	Amino acid biosynthesis	Serine family	cysteine synthase	TIGR01136	metabolism	Amino acid transport and metabolism	05C6T	cysteine synthase	various	2	2.82843	0.000121364	0.000171635	0	-	0	-	6	-	0.000364093	-	0	-	0	-
group	114	39	623	641	97.05	99.84	A0A029IEE8_ECOLX;A0A070UWN3_ECOLX;A0A085P6A6_ECOLX;A0A0B1IJQ9_ECOLX;A0A0H3PMG6_ECO5C;A0A0J2EBQ7_ECOLX;A0A0K3ZUL7_ECOLX;A0A0K6D3X3_ECOLX;A0A125X7L5_ECOLX;A0A1Q6BB71_ECOLX;A0A1X3M386_ECOLX;A0A236J6H1_SHISO;A0A2A7M6Z7_ECOLX;A0A2T3V4M4_ECOLX;A0A2X5HH64_ECOLX;A0A2X7PUL9_ECOLX;A0A2X8A550_ECOLX;A0A2Y0LFD9_ECOLX;A0A2Y0WT15_ECOLX;A0A329Y015_ECOLX;A0A330CKJ4_ECOLX;C3TQB0_ECOLX;C8U1I5_ECO10;C8UGY4_ECO1A;D7X…	Bacteria	various	various	various	various	various	various	various	various	various	various	various	various	various	Energy metabolism	Pyruvate dehydrogenase	dihydrolipoyllysine-residue acetyltransferase	TIGR01348	metabolism	Energy production and conversion	07QSN	dihydrolipoamide acetyltransferase	various	2	2.82843	6.26702e-05	8.8629e-05	0	-	0	-	6	-	0.000188011	-	0	-	0	-
group	115	58	335	449	68.6	99.78	A0A029IHN6_ECOLX;A0A037Y3Z2_ECOLX;A0A0A1AD69_ECOLX;A0A0J2AQC8_ECOLX;A0A0K4DRQ3_ECOLX;A0A0K4R9I1_ECOLX;A0A0K6DA34_ECOLX;A0A137CK21_ECOLX;A0A161R6F6_ECOLX;A0A1E3N0Z6_9ENTR;A0A1L4J4D7_ECOLX;A0A1Q6BA70_ECOLX;A0A1S0WSQ4_ECOLX;A0A1S9JGA6_SHIBO;A0A1U9SX91_ECOLX;A0A1V2SWW6_ECOLX;A0A1X3IDF5_ECOLX;A0A210G0R9_ECOLX;A0A236LXW4_SHIBO;A0A246NTQ4_ECOLX;A0A2H2V5P0_ECOLX;A0A2H4TS34_ECOLX;A0A2I6JKQ9_ECOLX;A0A2J1C9…	various	various	various	various	various	various	various	various	various	various	various	various	various	various	Amino acid biosynthesis	Aspartate family	aspartate kinase	TIGR00657	metabolism	Amino acid transport and metabolism	0QJ73	Aspartokinase	various	4.33333	0.471405	0.000206469	1.96274e-05	5	-	0.000217171	-	4	-	0.000178938	-	4	-	0.000223298	-
group	116	20	78	156	50.62	99.38	A0A029IN96_ECOLX;A0A0D8WB89_ECOLX;A0A0V9S1L2_ECOLX;A0A1X3J2V8_ECOLX;A0A1X3JFJ4_ECOLX;A0A2A3V079_ECOLX;A0A2H9EUJ5_ECOLX;A0A2W6P931_ECOLX;A0A2X7SQT8_ECOLX;A0A2Y4Y0I0_SHIFL;A0A2Y6G5L3_SHISO;A0A2Y8FTQ5_SHISO;B1B6T3_ECOLX;D2AGW2_SHIF2;I2RJV8_ECOLX;I6GZ08_SHIFL;L3Q4T2_ECOLX;U9ZXM5_ECOLX;W0ASS5_9ESCH;W1ETF0_ECOLX	various	various	various	various	various	various	various	various	various	various	various	various	various	various	unclassified	unclassified	unclassified	unclassified	metabolism	Nucleotide transport and metabolism	0QQU8	Major role in the synthesis of nucleoside triphosphates other than ATP. The ATP gamma phosphate is transferred to the NDP beta phosphate via a ping-pong mechanism, using a phosphorylated active-site intermediate (By similarity)	various	0.666667	0.942809	8.58367e-05	0.000121391	0	-	0	-	2	-	0.00025751	-	0	-	0	-
group	117	98	71	413	16.39	99.76	A0A029IQC5_ECOLX;A0A059IDM4_ENTAG;A0A064DM30_CITFR;A0A090UKM1_9ENTR;A0A0A0YZ26_9GAMM;A0A0B1QY66_9GAMM;A0A0D1MT36_KLEAE;A0A0D7LHJ4_CITFR;A0A0E2TWG2_ECOLX;A0A0F5F525_9GAMM;A0A0F5Y1E9_9GAMM;A0A0G8BEU5_SERMA;A0A0H7WBH1_SHISO;A0A0J1LV80_9ENTR;A0A0K3Z9S9_ECOLX;A0A0K4PEW5_ECOLX;A0A0L0AQT6_9ENTR;A0A0L7AMX6_ECOLX;A0A0V9R830_ECOLX;A0A126VH37_SERRU;A0A1C0PFW3_CITFR;A0A1C0RPJ0_SERMA;A0A1E3MX23_9ENTR;A0A1I4WQ…	Bacteria	various	various	various	various	various	various	various	various	various	various	various	various	various	unclassified	unclassified	unclassified	unclassified	metabolism	Lipid transport and metabolism	various	various	various	0.333333	0.471405	1.62113e-05	2.29262e-05	0	-	0	-	1	-	4.86339e-05	-	0	-	0	-
group	118	43	106	308	30.52	99.68	A0A029IT06_ECOLX;A0A0H2V830_ECOL6;A0A0I4GC37_SHISO;A0A0J2HM68_ECOLX;A0A0K3ZKC4_ECOLX;A0A0K4FRF2_ECOLX;A0A181WQE8_KLEOX;A0A192EPE5_ECOLX;A0A1X3KS43_ECOLX;A0A1X3LKR2_ECOLX;A0A210NUU3_ECOLX;A0A243UC17_CITFR;A0A271R136_ECOLX;A0A291D038_9ENTR;A0A2A3V2M7_ECOLX;A0A2A7M739_ECOLX;A0A2D0P6L0_ECOLX;A0A2I6LHI8_ECOLX;A0A2K3TS89_ECOLX;A0A2L1NKC8_CITKO;A0A2R3NNK8_ECOLX;A0A2T3BUD6_9ESCH;A0A2T3U402_9ESCH;A0A2X1JY…	Bacteria	various	various	various	various	various	various	Bacteria	various	various	various	various	various	various	unclassified	unclassified	unclassified	unclassified	cellular processes and signaling	Cell wall/membrane/envelope biogenesis	16ZEI	MltA-interacting MipA family protein	various	1	1.41421	6.52136e-05	9.2226e-05	0	-	0	-	3	-	0.000195641	-	0	-	0	-
group	119	55	57	238	24.49	99.59	A0A029IXV8_ECOLX;A0A078LIE0_CITKO;A0A0D1LG57_KLEAE;A0A0D5WSP8_9ENTR;A0A0E0TW34_ECOLX;A0A0G3SA38_KLEOX;A0A0H2YXH9_ECOK1;A0A0H3FUL1_KLEAK;A0A0I1Q9U0_SHISO;A0A0J1M946_9ENTR;A0A0J1MWS9_9ENTR;A0A0K4KYZ0_ECOLX;A0A0U3TSM4_ECOLX;A0A0V9JRE2_9ENTR;A0A163CP01_ECOLX;A0A1X3JUJ1_9ESCH;A0A1X3KR10_ECOLX;A0A210B8V9_ECOLX;A0A212HT23_9ENTR;A0A212IHL7_9ENTR;A0A222B1Y3_ECOLX;A0A222QIB3_ECOLX;A0A244AA48_ECOLX;A0A285B1…	various	various	various	various	various	various	various	various	various	various	various	various	various	various	various	various	various	various	metabolism	Lipid transport and metabolism	COG0764	Involved in unsaturated fatty acids biosynthesis. Catalyzes the dehydration of short chain beta-hydroxyacyl-ACPs and long chain saturated and unsaturated beta-hydroxyacyl-ACPs (By similarity)	various	0.333333	0.471405	3.51054e-05	4.96465e-05	0	-	0	-	0	-	0	-	1	-	0.000105316	-
group	120	67	150	346	41.04	99.71	A0A029J2K7_ECOLX;A0A0A0F6M4_ECOLX;A0A0A6ZM75_SHIDY;A0A0F6BYS9_ECOLX;A0A0F6MAB3_SHIFL;A0A0F6TZQ6_CITAM;A0A0H3ECU7_ECO8N;A0A0J1KPL6_9ENTR;A0A0J1LNE8_9ENTR;A0A0K3M3F6_ECOLX;A0A0V9JB22_9ENTR;A0A0V9RBJ4_ECOLX;A0A148HVL1_ECOLX;A0A1E3N0H5_9ENTR;A0A1M5P5K0_9GAMM;A0A1X3ICS4_ECOLX;A0A1X3KTX1_ECOLX;A0A1Y2XRI0_ECOLX;A0A200LGL9_SHISO;A0A223JMM2_9ENTR;A0A234S293_ECOLX;A0A236I5A3_SHISO;A0A241QG46_CITFR;A0A271UB…	various	various	various	various	various	various	various	various	various	various	various	various	various	various	Protein synthesis	tRNA and rRNA base modification	16S rRNA (cytosine(1402)-N(4))-methyltransferase	TIGR00006	cellular processes and signaling	Cell wall/membrane/envelope biogenesis	16PKX	Specifically methylates the N4 position of cytidine in position 1402 (C1402) of 16S rRNA (By similarity)	various	0.333333	0.471405	1.93505e-05	2.73657e-05	0	-	0	-	1	-	5.80514e-05	-	0	-	0	-
group	121	147	238	476	44.28	99.79	A0A029J354_ECOLX;A0A070V8X8_ECOLX;A0A078LIY9_CITKO;A0A085P6P1_ECOLX;A0A0A6V719_ECOLX;A0A0B1MB08_ECOLX;A0A0B5IC80_RAOOR;A0A0B7GBQ4_KLEVA;A0A0C7KJ62_KLEPN;A0A0D5WR37_9ENTR;A0A0D8WA39_ECOLX;A0A0E1CPD3_KLEPN;A0A0E1SV54_ECOLX;A0A0E2LBD1_ECOU3;A0A0E2TRY8_ECOLX;A0A0F0Z6F1_KLEAE;A0A0F6CCW4_ECOLX;A0A0H2Z6M2_ECOK1;A0A0H3EU45_ECO8N;A0A0H3H634_KLEOK;A0A0J2JLT2_KLEOX;A0A0J5B1Q4_KLEPN;A0A0K4FTG6_ECOLX;A0A0K5E6…	Bacteria	various	various	various	various	various	various	Bacteria	various	various	various	various	various	various	various	various	various	various	metabolism	Nucleotide transport and metabolism	05CMW	The enzymes which catalyze the reversible phosphorolysis of pyrimidine nucleosides are involved in the degradation of these compounds and in their utilization as carbon and energy sources, or in the rescue of pyrimidine bases for nucleotide synthesis (By similarity)	various	1	1.41421	4.2197e-05	5.96756e-05	0	-	0	-	3	-	0.000126591	-	0	-	0	-
group	122	1	-	-	-	-	A0A031HJ07_9SPHN	Bacteria	Proteobacteria	Alphaproteobacteria	Sphingomonadales	Sphingomonadaceae	Sphingomonas	Sphingomonas sp. RIT328	Bacteria	Proteobacteria	Alphaproteobacteria	Sphingomonadales	Sphingomonadaceae	Sphingomonas	Sphingomonas sp. RIT328	Cellular processes	Chemotaxis and motility	flagellar motor switch protein FliM	TIGR01397	cellular processes and signaling	Cell motility	05D24	FliM is one of three proteins (FliG, FliN, FliM) that forms the rotor-mounted switch complex (C ring), located at the base of the basal body. This complex interacts with the CheY and CheZ chemotaxis proteins, in addition to contacting components of the motor that determine the direction of flagellar rotation (By similarity)	685035.CbatJ_010100006371	0.333333	0.471405	1.87339e-05	2.64937e-05	1	-	5.62016e-05	-	0	-	0	-	0	-	0	-
group	123	1	-	-	-	-	A0A031HKM0_9SPHN	Bacteria	Proteobacteria	Alphaproteobacteria	Sphingomonadales	Sphingomonadaceae	Sphingomonas	Sphingomonas sp. RIT328	Bacteria	Proteobacteria	Alphaproteobacteria	Sphingomonadales	Sphingomonadaceae	Sphingomonas	Sphingomonas sp. RIT328	unclassified	unclassified	unclassified	unclassified	metabolism	Amino acid transport and metabolism	01REM	amino acid	1007104.SUS17_223	0.333333	0.471405	1.38903e-05	1.96438e-05	1	-	4.16708e-05	-	0	-	0	-	0	-	0	-
group	124	7	124	130	62.12	96.97	A0A031I8J5_9SPHN;A0A097EER8_9SPHN;A0A1I6LB94_9SPHN;A0A1V5ISD7_9ACTN;A0A2A2SDK3_9SPHN;A0A2T5FVD4_9SPHN;A0A2W5P3X3_9SPHN	Bacteria	various	various	various	various	various	various	Bacteria	various	various	various	various	various	various	Protein synthesis	Ribosomal proteins: synthesis and modification	ribosomal protein bL12	TIGR00855	information storage and processing	Translation, ribosomal structure and biogenesis	various	various	various	0.333333	0.471405	5.1502e-05	7.28349e-05	0	-	0	-	1	-	0.000154506	-	0	-	0	-
group	125	5	359	359	98.61	99.72	A0A031WDH6_CLODI;A0A0N1HZ57_CLODI;A0A160XG94_CLODI;A0A2S1QGZ1_CLODI;D5Q950_CLODI	Bacteria	Firmicutes	Clostridia	Clostridiales	various	various	various	Bacteria	Firmicutes	Clostridia	Clostridiales	various	various	various	unclassified	unclassified	unclassified	unclassified	metabolism	Energy production and conversion	05DI2	Pyruvate flavodoxin ferredoxin oxidoreductase domain protein	500633.CLOHIR_00009	0.333333	0.471405	1.81077e-05	2.56081e-05	1	-	5.4323e-05	-	0	-	0	-	0	-	0	-
group	126	1	-	-	-	-	A0A031WH02_CLODI	Bacteria	Firmicutes	Clostridia	Clostridiales	various	various	various	Bacteria	Firmicutes	Clostridia	Clostridiales	various	various	various	Cellular processes	Other	reactive intermediate/imine deaminase	TIGR00004	information storage and processing	Translation, ribosomal structure and biogenesis	COG0251	Endoribonuclease LPSP	272563.CD2513	0.333333	0.471405	5.15924e-05	7.29627e-05	1	-	0.000154777	-	0	-	0	-	0	-	0	-
group	127	186	152	666	16.71	99.86	A0A033UH61_STAAU;A0A069CYC3_9BACE;A0A076IL81_9BACE;A0A078SS90_BACUN;A0A084H210_BACID;A0A085B793_9FLAO;A0A095ZP99_9BACT;A0A099BU37_9BACT;A0A0A2TWD6_9BACL;A0A0D0IYJ3_9BACT;A0A0D7X8K3_9BACL;A0A0F5IKC4_9BACT;A0A0F5ISG0_9BACT;A0A0F5QZJ9_9BACL;A0A0F6EZW6_PAEPO;A0A0J5R5P0_9BACI;A0A0M0MT67_9BACT;A0A0M1W6C6_9BACE;A0A0M9BR66_9BACL;A0A0Q7TFE7_9BACL;A0A0Q9L3N9_9BACL;A0A0Q9T2W9_9BACL;A0A0S2S5R3_9BACL;A0A0S8FA…	Bacteria	various	various	various	various	various	various	Bacteria	various	various	various	various	various	various	various	various	various	various	various	various	various	various	various	0.333333	0.471405	1.00529e-05	1.4217e-05	0	-	0	-	1	-	3.01588e-05	-	0	-	0	-
group	128	69	312	333	44.35	99.72	A0A037Z3X3_CLOTT;A0A084JC52_9CLOT;A0A099SBT4_9CLOT;A0A0A2HI09_CLOBO;A0A0C1U2D5_9CLOT;A0A0D1BPF3_CLOBO;A0A0E3JQZ8_CLOSL;A0A0M1IYL7_9CLOT;A0A0P9DUY2_9BACL;A0A0S6TX28_CLOBO;A0A0S7X8P7_9BACT;A0A140GTR0_CLOPF;A0A150FSM6_CLOPD;A0A151B367_9CLOT;A0A161Y4P1_9CLOT;A0A162KRJ4_9CLOT;A0A174EC76_9CLOT;A0A1A6B210_9CLOT;A0A1B8RN11_9CLOT;A0A1C6IEG4_9CLOT;A0A1C6ITB5_9FIRM;A0A1C6ITR1_9CLOT;A0A1C6KLM2_9CLOT;A0A1E8EZ…	Bacteria	various	various	various	various	various	various	Bacteria	various	various	various	various	various	various	Purines, pyrimidines, nucleosides, and nucleotides	Purine ribonucleotide biosynthesis	ribose-phosphate diphosphokinase	TIGR01251	metabolism	Nucleotide transport and metabolism	COG0462	Phosphoribosyl pyrophosphate synthase	various	0.333333	0.471405	2.50903e-05	3.54831e-05	0	-	0	-	0	-	0	-	1	-	7.5271e-05	-
group	129	8	147	148	59.46	99.32	A0A037Z5J4_CLOTT;A0A084JD93_9CLOT;A0A1M6FSV3_9CLOT;A0A2R3S259_CLOTA;R6GRF6_9CLOT;R6KL07_9CLOT;RL9_CLOTE;U6ERU8_CLOTA	Bacteria	Firmicutes	Clostridia	Clostridiales	Clostridiaceae	Clostridium	various	Bacteria	Firmicutes	Clostridia	Clostridiales	Clostridiaceae	Clostridium	various	Protein synthesis	Ribosomal proteins: synthesis and modification	ribosomal protein bL9	TIGR00158	information storage and processing	Translation, ribosomal structure and biogenesis	0NKRK	Binds to the 23S rRNA (By similarity)	various	0.333333	0.471405	5.64532e-05	7.98369e-05	0	-	0	-	0	-	0	-	1	-	0.00016936	-
group	130	1	-	-	-	-	A0A037Z788_CLOTT	Bacteria	Firmicutes	Clostridia	Clostridiales	Clostridiaceae	Clostridium	Clostridium tetanomorphum	Bacteria	Firmicutes	Clostridia	Clostridiales	Clostridiaceae	Clostridium	Clostridium tetanomorphum	unclassified	unclassified	unclassified	unclassified	unclassified	unclassified	unclassified	unclassified	unclassified	0.333333	0.471405	5.67395e-05	8.02418e-05	0	-	0	-	1	-	0.000170219	-	0	-	0	-
group	131	1	-	-	-	-	A0A037ZGA4_CLOTT	Bacteria	Firmicutes	Clostridia	Clostridiales	Clostridiaceae	Clostridium	Clostridium tetanomorphum	Bacteria	Firmicutes	Clostridia	Clostridiales	Clostridiaceae	Clostridium	Clostridium tetanomorphum	Protein synthesis	Ribosomal proteins: synthesis and modification	ribosomal protein bL27	TIGR00062	information storage and processing	Translation, ribosomal structure and biogenesis	05K46	50S ribosomal protein l27	445335.CBN_3030	1	1.41421	0.000193089	0.000273068	3	-	0.000579266	-	0	-	0	-	0	-	0	-
group	132	203	72	185	33	99.51	A0A059HXQ6_CAMJU;A0A060PP79_HELPX;A0A071L9D4_9PROT;A0A076F949_9PROT;A0A086RQB6_HELPX;A0A099B7Q0_9HELI;A0A099BF60_9HELI;A0A099BPV7_9HELI;A0A099DNQ7_9HELI;A0A099TJ53_9HELI;A0A099TS91_9HELI;A0A099TYU8_9HELI;A0A099UAE5_9HELI;A0A099UGP5_9HELI;A0A099UHY0_9HELI;A0A099V9H7_9HELI;A0A099VMW2_9HELI;A0A099VU19_9HELI;A0A0A8GQC4_9PROT;A0A0A8GV96_9PROT;A0A0A8GZK7_9PROT;A0A0A8HAT7_9PROT;A0A0A8HHI1_9PROT;A0A0A8I7…	Bacteria	Proteobacteria	Epsilonproteobacteria	Campylobacterales	various	various	various	Bacteria	Proteobacteria	various	various	various	various	various	Protein synthesis	Ribosomal proteins: synthesis and modification	ribosomal protein uL15	TIGR01071	information storage and processing	Translation, ribosomal structure and biogenesis	17CQT	Binds to the 23S rRNA (By similarity)	various	0.666667	0.471405	7.13292e-05	5.04538e-05	1	-	0.000105416	-	1	-	0.000108572	-	0	-	0	-
group	133	21	77	130	50.77	99.23	A0A059HZ63_CAMJU;A0A0A8GQ60_9PROT;A0A0A8GUN5_9PROT;A0A0A8HIG1_9PROT;A0A172SU58_CAMHY;A0A1B9FAJ9_9PROT;A0A1C2FUT1_9PROT;A0A1W6BUT2_9PROT;A0A1X9SPZ2_9PROT;A0A2A5M9X2_9PROT;A0A2I1N9Z8_9PROT;A0A2X2QS56_CAMJU;A0A341DEZ0_CAMJU;A5KER3_CAMJU;D2MVS0_CAMJU;I1DNY3_9PROT;RS11_CAMC5;RS11_CAMHC;RS11_CAMJR;U2F6M9_9PROT;W8KKV3_CAMCO	Bacteria	Proteobacteria	Epsilonproteobacteria	Campylobacterales	Campylobacteraceae	Campylobacter	various	Bacteria	Proteobacteria	Epsilonproteobacteria	Campylobacterales	Campylobacteraceae	Campylobacter	various	various	various	various	various	information storage and processing	Translation, ribosomal structure and biogenesis	08UHH	Located on the platform of the 30S subunit, it bridges several disparate RNA helices of the 16S rRNA. Forms part of the Shine-Dalgarno cleft in the 70S ribosome (By similarity)	various	0.666667	0.942809	0.00010001	0.000141435	2	-	0.00030003	-	0	-	0	-	0	-	0	-
group	134	7	189	189	94.71	99.47	A0A059HZW4_CAMJU;A0A1B9FCG1_9PROT;A0A1S2U6N7_CAMJU;A0A1T1ZRC3_CAMCO;A0A1W6BZ19_9PROT;A0A2A4L2T6_9PROT;EFP_CAMJD	Bacteria	Proteobacteria	Epsilonproteobacteria	Campylobacterales	Campylobacteraceae	Campylobacter	various	Bacteria	Proteobacteria	Epsilonproteobacteria	Campylobacterales	Campylobacteraceae	Campylobacter	various	Protein synthesis	Translation factors	translation elongation factor P	TIGR00038	information storage and processing	Translation, ribosomal structure and biogenesis	0I2X1	Involved in peptide bond synthesis. Stimulates efficient translation and peptide-bond synthesis on native or reconstituted 70S ribosomes in vitro. Probably functions indirectly by altering the affinity of the ribosome for aminoacyl-tRNA, thus increasing their reactivity as acceptors for peptidyl transferase (By similarity)	various	0.666667	0.942809	6.87899e-05	9.72836e-05	2	-	0.00020637	-	0	-	0	-	0	-	0	-
group	135	15	421	435	85.98	99.77	A0A059I019_CAMJU;A0A0E1EVE0_CAMJU;A0A1E7NIN3_CAMJU;A0A1S2U4I0_CAMJU;A0A1S2U808_CAMJU;A0A1T1ZPA4_CAMCO;A0A1T1ZTI0_CAMCO;A0A1V0RDE3_9PROT;A0A1W6BVB1_9PROT;A0A222MZ73_9PROT;A0A2X2QNJ2_CAMJU;A0A2X2QVT0_CAMJU;A0A341DF72_CAMJU;A5KHP3_CAMJU;M4MB38_CAMJU	Bacteria	Proteobacteria	Epsilonproteobacteria	Campylobacterales	Campylobacteraceae	Campylobacter	various	Bacteria	Proteobacteria	Epsilonproteobacteria	Campylobacterales	Campylobacteraceae	Campylobacter	various	Energy metabolism	TCA cycle	citrate (Si)-synthase	TIGR01798	metabolism	Energy production and conversion	COG0372	citrate synthase	various	0.333333	0.471405	1.4944e-05	2.1134e-05	1	-	4.4832e-05	-	0	-	0	-	0	-	0	-
group	136	2	444	444	99.32	99.32	A0A059I0G9_CAMJU;A0A1B3XC19_CAMCO	Bacteria	Proteobacteria	Epsilonproteobacteria	Campylobacterales	Campylobacteraceae	Campylobacter	various	Bacteria	Proteobacteria	Epsilonproteobacteria	Campylobacterales	Campylobacteraceae	Campylobacter	various	Protein fate	Protein folding and stabilization	trigger factor	TIGR00115	cellular processes and signaling	Posttranslational modification, protein turnover, chaperones	0I2I3	Involved in protein export. Acts as a chaperone by maintaining the newly synthesized protein in an open conformation	306254.CCO1681	0.666667	0.942809	2.92822e-05	4.14113e-05	2	-	8.78466e-05	-	0	-	0	-	0	-	0	-
group	137	17	31	195	7.28	99.51	A0A059I0Z0_CAMJU;A0A0A8H2S3_9PROT;A0A0M4SMA9_9PROT;A0A128EMH2_9PROT;A0A1T1Z179_CAMCO;A0A1T2XJ82_9PROT;A0A1X9SNR3_9PROT;A0A1X9SSX4_9PROT;A0A1X9SXK9_9PROT;A0A222THR0_GORRU;A5KF04_CAMJU;C6RD54_9PROT;M3J9N9_9PROT;RL28_CAMC5;RL28_CAMJ8;U2FG67_9PROT;W8KB10_CAMCO	Bacteria	various	various	various	various	various	various	Bacteria	various	various	various	various	various	various	various	various	various	various	various	various	various	various	various	0.333333	0.471405	3.33366e-05	4.71451e-05	1	-	0.00010001	-	0	-	0	-	0	-	0	-
group	138	145	58	322	23.23	99.72	A0A059I965_ENTAG;A0A060VKS9_KLEPN;A0A068RB78_9GAMM;A0A068Z8A7_9GAMM;A0A074TSV2_9MICO;A0A078LGR9_CITKO;A0A083ZY44_9GAMM;A0A085U8J0_YERRU;A0A086FDJ7_SERMA;A0A086GDW4_9GAMM;A0A087FRX5_KLEVA;A0A090TUD8_9ENTR;A0A094ZJA6_KLEAE;A0A0B1MUM2_ECOLX;A0A0B1R4M3_9GAMM;A0A0C5VW82_9ENTR;A0A0D1LGH2_KLEAE;A0A0D5WW93_9ENTR;A0A0D8L6T8_RAOPL;A0A0F5F959_9GAMM;A0A0F5Y2R4_9GAMM;A0A0F7HEQ7_SERFO;A0A0G3RH42_9ENTR;A0A0H3L0…	various	various	various	various	various	various	various	various	various	various	various	various	various	various	various	various	various	various	cellular processes and signaling	Cell cycle control, cell division, chromosome partitioning	various	various	various	0.333333	0.471405	2.07927e-05	2.94054e-05	0	-	0	-	1	-	6.23782e-05	-	0	-	0	-
group	139	48	52	166	35.38	99.49	A0A059IDQ9_ENTAG;A0A0A0FBK2_ECOLX;A0A0E2TRU3_ECOLX;A0A0F3M3C6_9GAMM;A0A0F5F592_9GAMM;A0A0F5Y3B0_9GAMM;A0A0F6TVR9_CITAM;A0A0H3KY72_PANAA;A0A0U3TD35_9GAMM;A0A1E3N280_9ENTR;A0A1X1CYM2_9GAMM;A0A1X1EWJ4_PANCY;A0A1X3KK12_ECOLX;A0A212HZW3_9ENTR;A0A223JUJ9_9ENTR;A0A246NGG9_9GAMM;A0A2A7VBQ8_ENTAG;A0A2J9EAN0_9GAMM;A0A2P5ITG1_9GAMM;A0A2S5KFK1_9GAMM;A0A2S6VRU9_9GAMM;A0A2T4QM16_9STAP;A0A2U1DDM1_PANAN;A0A2U4DR…	various	various	various	various	various	various	various	various	various	various	various	various	various	various	unclassified	unclassified	unclassified	unclassified	poorly characterized	Function unknown	various	various	various	0.333333	0.471405	4.03329e-05	5.70393e-05	0	-	0	-	1	-	0.000120999	-	0	-	0	-
group	140	103	148	344	44.51	99.72	A0A059IF66_ENTAG;A0A060VT10_KLEPN;A0A068RAT9_9GAMM;A0A068Z7H8_9GAMM;A0A084A687_9GAMM;A0A090NIH8_SHIDY;A0A094SAS0_YERFR;A0A0A0Z6I9_9GAMM;A0A0B1R1M4_9GAMM;A0A0B7G8A0_KLEVA;A0A0C5VW10_9ENTR;A0A0D1LDV1_KLEAE;A0A0D5WV53_9ENTR;A0A0E1LWN4_ECOLX;A0A0F0UCL1_KLEAE;A0A0F3M143_9GAMM;A0A0F5F9W8_9GAMM;A0A0F5Y3S3_9GAMM;A0A0G3S687_KLEOX;A0A0H3GPQ6_KLEPH;A0A0L0AP91_9ENTR;A0A0P0QDD7_SERMA;A0A0T9Q515_9GAMM;A0A0T9SA…	various	various	various	various	various	various	various	various	various	various	various	various	various	various	Purines, pyrimidines, nucleosides, and nucleotides	Purine ribonucleotide biosynthesis	ribose-phosphate diphosphokinase	TIGR01251	metabolism	Nucleotide transport and metabolism	COG0462	Phosphoribosyl pyrophosphate synthase	various	1	1.41421	5.83889e-05	8.25744e-05	0	-	0	-	3	-	0.000175167	-	0	-	0	-
group	141	71	142	445	25.84	99.78	A0A059IHL5_ENTAG;A0A064D1Y9_CITFR;A0A073FPK7_ECOLX;A0A073H2I1_ECOLX;A0A0B5IRI7_RAOOR;A0A0H3FNY5_KLEAK;A0A0J1LEW0_9ENTR;A0A0J4XEN6_KLEPN;A0A0K4PUN9_ECOLX;A0A125WVS0_ECOLX;A0A181Y5F9_KLEOX;A0A1E2VSL6_9ENTR;A0A1I5HY90_9GAMM;A0A1M2ITR4_ECOLX;A0A1S6TIJ2_ECOLX;A0A1T4S730_ENTAG;A0A1V2BF65_RAOTE;A0A1X1E6I5_9GAMM;A0A223UIB4_9ENTR;A0A243U093_CITFR;A0A263W133_RAOPL;A0A285AVN8_9ENTR;A0A291D4K4_9ENTR;A0A2A3V7…	various	various	various	various	various	various	various	various	various	various	various	various	various	various	various	various	various	various	cellular processes and signaling	Posttranslational modification, protein turnover, chaperones	16PVM	this subunit has chaperone activity. The binding of ATP and its subsequent hydrolysis by HslU are essential for unfolding of protein substrates subsequently hydrolyzed by HslV. HslU recognizes the N-terminal part of its protein substrates and unfolds these before they are guided to HslV for hydrolysis (By similarity)	various	0.333333	0.471405	1.50455e-05	2.12776e-05	0	-	0	-	1	-	4.51366e-05	-	0	-	0	-
group	142	3	428	429	99.53	99.77	A0A059MIK9_9NOCA;A0A1Q8IE86_9NOCA;W3ZXE2_RHORH	Bacteria	Actinobacteria	Actinobacteria	Corynebacteriales	Nocardiaceae	Rhodococcus	various	Bacteria	Actinobacteria	Actinobacteria	Corynebacteriales	Nocardiaceae	Rhodococcus	various	unclassified	unclassified	unclassified	unclassified	metabolism	Carbohydrate transport and metabolism	11F4C	Transporter	591158.SSMG_06592	0.333333	0.471405	1.5153e-05	2.14296e-05	1	-	4.54591e-05	-	0	-	0	-	0	-	0	-
group	143	2	1068	1117	95.61	95.61	A0A059UEC2_9BACE;R5S2H5_9BACE	Bacteria	Bacteroidetes	Bacteroidia	Bacteroidales	Bacteroidaceae	Bacteroides	various	Bacteria	Bacteroidetes	Bacteroidia	Bacteroidales	Bacteroidaceae	Bacteroides	various	unclassified	unclassified	TonB-dependent outer membrane receptor, SusC/RagA subfamily, signature region	TIGR04057	metabolism	Inorganic ion transport and metabolism	05C27	TonB-dependent Receptor Plug	717959.AL1_18850	0.666667	0.471405	1.32997e-05	9.62158e-06	1	-	1.74592e-05	-	0	-	0	-	1	-	2.24398e-05	-
group	144	28	235	354	62.4	99.72	A0A060MZW1_ENTHI;A0A060N0B5_ENTHI;A0A060N0H1_ENTHI;A0A060N1F4_ENTHI;A0A060N4V3_ENTHI;A0A060N6L5_ENTHI;B0E7K2_ENTDS;B0EJN1_ENTDS;B0EJZ9_ENTDS;B0ES10_ENTDS;M2S6T5_ENTHI;S0AUW3_ENTHI;S0AVG0_ENTHI;S0AVH2_ENTHI;S0AW70_ENTHI;S0AWH1_ENTHI;S0AWP8_ENTHI;S0AWV6_ENTHI;S0AX84_ENTHI;S0AXG4_ENTHI;S0AYC4_ENTHI;S0AZC9_ENTHI;S0B010_ENTHI;S0B0F9_ENTHI;S0B1N5_ENTIV;S0B2A3_ENTHI;S0B2T7_ENTHI;S0B6E3_ENTIV	Eukaryota	unclassified	unclassified	unclassified	Entamoebidae	Entamoeba	various	Eukaryota	unclassified	unclassified	unclassified	Entamoebidae	Entamoeba	various	unclassified	unclassified	unclassified	unclassified	information storage and processing	Translation, ribosomal structure and biogenesis	KOG0815	60S acidic ribosomal protein	various	1	0	6.08785e-05	7.05184e-06	1	-	5.50902e-05	-	1	-	5.67395e-05	-	1	-	7.08057e-05	-
group	145	37	430	590	60.46	99.84	A0A060MZZ0_ENTHI;A0A060N0Z9_ENTHI;A0A060N1I2_ENTHI;A0A060N2B5_ENTHI;A0A060N4T6_ENTHI;A0A060N4U5_ENTHI;A0A060N5E6_ENTHI;A0A060N5H8_ENTHI;A0A060N6M7_ENTHI;A0A0A1UE96_ENTIV;A0A175JVI0_ENTHI;B0EGM8_ENTDS;EF1A_ENTHI;M2RJT0_ENTHI;M2RWX9_ENTHI;S0AV22_ENTHI;S0AV64_ENTHI;S0AW54_ENTHI;S0AW74_ENTHI;S0AWG4_ENTHI;S0AWW5_ENTHI;S0AXA4_ENTHI;S0AXQ7_ENTHI;S0AXV4_ENTHI;S0AY44_ENTHI;S0AYA0_ENTHI;S0AYL1_ENTHI;S0AYN6…	Eukaryota	unclassified	unclassified	unclassified	Entamoebidae	Entamoeba	various	Eukaryota	unclassified	unclassified	unclassified	Entamoebidae	Entamoeba	various	various	various	various	various	information storage and processing	Translation, ribosomal structure and biogenesis	various	various	various	0.333333	0.471405	1.41611e-05	2.00269e-05	0	-	0	-	0	-	0	-	1	-	4.24834e-05	-
group	146	47	373	376	97.61	99.73	A0A060N017_ENTHI;A0A060N0U8_ENTHI;A0A060N1V1_ENTHI;A0A060N1Z8_ENTHI;A0A060N273_ENTHI;A0A060N4E3_ENTHI;A0A060N4I5_ENTHI;A0A060N4L3_ENTHI;A0A060N559_ENTHI;A0A060N651_ENTHI;A0A060N6B1_ENTHI;A0A060N6D1_ENTHI;A0A060N6N9_ENTHI;B0E6X2_ENTDS;B1N2P0_ENTHI;Q9TYD6_ENTHI;S0AUR6_ENTHI;S0AUS7_ENTHI;S0AUT4_ENTHI;S0AUW6_ENTHI;S0AV23_ENTHI;S0AV75_ENTHI;S0AV77_ENTHI;S0AVQ9_ENTHI;S0AVW8_ENTHI;S0AW03_ENTHI;S0AW73_EN…	Eukaryota	unclassified	unclassified	unclassified	Entamoebidae	Entamoeba	various	Eukaryota	unclassified	unclassified	unclassified	Entamoebidae	Entamoeba	various	unclassified	unclassified	unclassified	unclassified	cellular processes and signaling	Cytoskeleton	various	various	various	0.333333	0.471405	2.22209e-05	3.14252e-05	0	-	0	-	0	-	0	-	1	-	6.66628e-05	-
group	147	31	467	487	86.65	99.79	A0A060N095_ENTHI;A0A060N212_ENTHI;A0A060N4C9_ENTHI;A0A0A1UDY5_ENTIV;A0A175JE87_ENTHI;A0A175JEZ7_ENTHI;B0EEK7_ENTDS;B1N2J0_ENTHI;G5EKL5_ENTHI;K2GFS2_ENTNP;S0AV48_ENTHI;S0AV83_ENTHI;S0AW44_ENTHI;S0AYP7_ENTIV;S0AYS2_ENTIV;S0AZR0_ENTHI;S0AZU0_ENTIV;S0B038_ENTIV;S0B039_ENTIV;S0B052_ENTIV;S0B0N5_ENTIV;S0B0U0_ENTHI;S0B0X9_ENTIV;S0B3G2_ENTIV;S0B3Q3_ENTIV;S0B479_ENTIV;S0B4L4_ENTIV;S0B4M9_ENTIV;S0B4Y1_ENTI…	Eukaryota	unclassified	unclassified	unclassified	Entamoebidae	Entamoeba	various	Eukaryota	unclassified	unclassified	unclassified	Entamoebidae	Entamoeba	various	unclassified	unclassified	unclassified	unclassified	metabolism	Energy production and conversion	KOG1257	Malic enzyme	various	0.666667	0.942809	3.43124e-05	4.85251e-05	0	-	0	-	0	-	0	-	2	-	0.000102937	-
group	148	8	238	423	52.72	99.53	A0A060N0B4_ENTHI;A0A0A1UBA3_ENTIV;B0EGS0_ENTDS;B0EK63_ENTDS;K2I1S5_ENTNP;L7FMA0_ENTIV;M2S506_ENTHI;S0B1J5_ENTHI	Eukaryota	unclassified	unclassified	unclassified	Entamoebidae	Entamoeba	various	Eukaryota	unclassified	unclassified	unclassified	Entamoebidae	Entamoeba	various	various	various	various	various	metabolism	Inorganic ion transport and metabolism	KOG0636	Catalyzes the first intracellular reaction of sulfate assimilation, forming adenosine-5'-phosphosulfate (APS) from inorganic sulfate and ATP. Plays an important role in sulfate activation as a component of the biosynthesis pathway of sulfur- containing amino acids (By similarity)	various	0.666667	0.942809	3.07359e-05	4.34672e-05	2	-	9.22078e-05	-	0	-	0	-	0	-	0	-
group	149	24	436	436	94.27	99.77	A0A060N103_ENTHI;A0A060N147_ENTHI;A0A060N1F3_ENTHI;A0A060N4C3_ENTHI;A0A060N4P1_ENTHI;A0A060N4Y0_ENTHI;A0A060N511_ENTHI;A0A060N5K4_ENTHI;A0A175JIN2_ENTHI;B0EBY1_ENTDS;K2H0B7_ENTNP;S0AVX3_ENTHI;S0AW06_ENTHI;S0AW15_ENTHI;S0AWN3_ENTHI;S0AX43_ENTHI;S0AXI3_ENTHI;S0AXP8_ENTHI;S0AYF3_ENTHI;S0AYJ0_ENTHI;S0AZF9_ENTHI;S0AZV8_ENTHI;S0B0A5_ENTHI;S0B0Q3_ENTHI	Eukaryota	unclassified	unclassified	unclassified	Entamoebidae	Entamoeba	various	Eukaryota	unclassified	unclassified	unclassified	Entamoebidae	Entamoeba	various	Energy metabolism	Glycolysis/gluconeogenesis	phosphopyruvate hydratase	TIGR01060	metabolism	Carbohydrate transport and metabolism	KOG2670	enolase (EC 4.2.1.11)	various	0.333333	0.471405	1.9163e-05	2.71006e-05	0	-	0	-	0	-	0	-	1	-	5.74891e-05	-
group	150	15	119	390	30.26	99.74	A0A060N1L2_ENTHI;A0A060N1X6_ENTHI;A0A060N5A9_ENTHI;B0EAA3_ENTDS;B0EBF8_ENTDS;B0ELF4_ENTDS;B0ENJ8_ENTDS;B0EQQ1_ENTDS;B1N336_ENTHI;M2Q3T0_ENTHI;S0AVH8_ENTHI;S0AX38_ENTHI;S0AZM5_ENTHI;S0B0J2_ENTHI;S0B2U3_ENTHI	Eukaryota	unclassified	unclassified	unclassified	Entamoebidae	Entamoeba	various	Eukaryota	unclassified	unclassified	unclassified	Entamoebidae	Entamoeba	various	unclassified	unclassified	unclassified	unclassified	information storage and processing	Translation, ribosomal structure and biogenesis	KOG0378	ribosomal protein S4	various	0.333333	0.471405	2.14233e-05	3.02971e-05	0	-	0	-	0	-	0	-	1	-	6.42698e-05	-
group	151	4	244	244	99.18	99.59	A0A060N1T6_ENTHI;A0A060N4D9_ENTHI;A0A175JXX8_ENTHI;S0AZJ3_ENTHI	Eukaryota	unclassified	unclassified	unclassified	Entamoebidae	Entamoeba	Entamoeba histolytica	Eukaryota	unclassified	unclassified	unclassified	Entamoebidae	Entamoeba	Entamoeba histolytica	Protein synthesis	Ribosomal proteins: synthesis and modification	ribosomal protein uS3	TIGR01008	information storage and processing	Translation, ribosomal structure and biogenesis	KOG3181	ribosomal protein s3	various	0.333333	0.471405	3.42421e-05	4.84257e-05	0	-	0	-	0	-	0	-	1	-	0.000102726	-
group	152	75	232	388	24.36	99.74	A0A060VFD7_KLEPN;A0A0D1LCA1_KLEAE;A0A0D5WR74_9ENTR;A0A0D8RB23_RAOPL;A0A0D8WIB9_ECOLX;A0A0F6C0M4_ECOLX;A0A0G3SAW1_KLEOX;A0A0H3FT18_KLEAK;A0A0K3TQ93_ECOLX;A0A0K3XBD5_ECOLX;A0A0L0AM29_9ENTR;A0A0V9JXU2_9ENTR;A0A168MJY5_KLEOX;A0A1D3DBU9_9ENTR;A0A1M0SLC5_ECOLX;A0A1Q4PDV4_ECOLX;A0A1V2BTE2_RAOTE;A0A1V2GE87_ECOLX;A0A1X3IQE2_ECOLX;A0A1X3JTW0_9ESCH;A0A1Y6GQZ6_RAOOR;A0A212HR29_9ENTR;A0A223UEI7_9ENTR;A0A2B7LL…	various	various	various	various	various	various	various	Bacteria	various	various	various	various	various	various	various	various	various	various	metabolism	Energy production and conversion	05CMV	Succinyl-CoA synthetase subunit beta	various	0.333333	0.471405	1.72558e-05	2.44034e-05	0	-	0	-	1	-	5.17675e-05	-	0	-	0	-
group	153	21	111	181	58.01	99.45	A0A060VI44_KLEPN;A0A0K4BTV6_ECOLX;A0A1C7CVD6_ECOLX;A0A1E2VIX9_9ENTR;A0A1S1HP53_PROST;A0A2D0NZZ3_ECOLX;A0A2G4TYF3_YERBE;A0A2J5QZP3_KLEPN;A0A2X1MT45_ECOLX;A0A2X3CBI9_KLEPN;A0A2Z3F5V8_9ENTR;A0A329ZX09_ECOLX;A0A330XPM9_KLEPN;A0A331MSD4_KLEPN;D4BKZ7_9ENTR;F5MW15_SHIFL;I6CUT9_SHIBO;K8WPM1_9GAMM;K8WUE0_9GAMM;W1E2Q7_KLEPN;W9BJH4_KLEPN	Bacteria	various	various	various	various	various	various	Bacteria	various	various	various	various	various	various	Transcription	Transcription factors	transcription termination/antitermination factor NusG	TIGR00922	information storage and processing	Transcription	COG0250	Participates in transcription elongation, termination and antitermination (By similarity)	various	0.666667	0.942809	7.39808e-05	0.000104625	0	-	0	-	2	-	0.000221942	-	0	-	0	-
group	154	48	294	580	48.72	99.83	A0A060VLB7_KLEPN;A0A078LFA2_CITKO;A0A090NBZ5_SHIDY;A0A0A0Z775_9GAMM;A0A0F5F725_9GAMM;A0A0F5Y4B5_9GAMM;A0A0F6F3H0_ECO57;A0A0K4U4V3_ECOLX;A0A0V9JRP6_9ENTR;A0A125X606_ECOLX;A0A126VLJ9_SERRU;A0A1V9DQA6_9GAMM;A0A1X1DED4_9GAMM;A0A240BR54_SERFI;A0A246NKK7_9GAMM;A0A286BNK4_9ENTR;A0A2A7M427_ECOLX;A0A2B7M9G0_ECOLX;A0A2I5L1V0_KLEPN;A0A2J5U7W1_KLEPN;A0A2J9ECU0_9GAMM;A0A2K9PAK4_9ENTR;A0A2P5IQL2_9GAMM;A0A2S4QS…	Bacteria	various	various	various	various	various	various	Bacteria	various	various	various	various	various	various	various	various	various	various	information storage and processing	Translation, ribosomal structure and biogenesis	16QAF	thus facilitating recognition of the initiation point. It is needed to translate mRNA with a short Shine-Dalgarno (SD) purine-rich sequence (By similarity)	various	1	1.41421	3.46307e-05	4.89752e-05	0	-	0	-	3	-	0.000103892	-	0	-	0	-
group	155	12	69	172	36	99.43	A0A060VQ71_KLEPN;A0A0E1NKT9_YEREN;A0A0K5Z365_ECOLX;A0A125WYV3_ECOLX;A0A160SZV7_9GAMM;A0A286BV41_9ENTR;A0A2A7TAR1_YERKR;A0A2J5U910_9ENTR;A0A2X2W8C7_CITKO;A0A333FVA5_KLEPN;V0B1A0_KLEPN;W1EQJ8_KLEPN	various	various	various	various	various	various	various	various	various	various	various	various	various	various	Protein synthesis	Ribosomal proteins: synthesis and modification	ribosomal protein bS21	TIGR00030	information storage and processing	Translation, ribosomal structure and biogenesis	various	various	various	1	1.41421	0.000116778	0.000165149	0	-	0	-	3	-	0.000350334	-	0	-	0	-
group	156	47	170	290	53.08	99.66	A0A060VQX2_KLEPN;A0A078LEA0_CITKO;A0A0D1MEJ3_KLEAE;A0A0E0XVS0_ECO1C;A0A0G3S5T2_KLEOX;A0A0J1PKQ3_9ENTR;A0A142FZ15_AGGAC;A0A155DJQ0_KLEAE;A0A164D6G4_KLEOX;A0A164DJ92_KLEOX;A0A1M2QWJ2_ECOLX;A0A1M5XP57_9GAMM;A0A1R0FXU4_CITBR;A0A1X1LSU7_ECOLX;A0A1X3I464_ECOLX;A0A1X3IJP9_ECOLX;A0A1X3LGD2_ECOLX;A0A210UYF6_KLEPN;A0A223JV23_9ENTR;A0A223U7V9_9ENTR;A0A291CWM1_9ENTR;A0A2I5TAQ1_SERS3;A0A2I8QN15_9ENTR;A0A2I8S9…	various	various	various	various	various	various	various	various	various	various	various	various	various	various	Purines, pyrimidines, nucleosides, and nucleotides	Salvage of nucleosides and nucleotides	uracil phosphoribosyltransferase	TIGR01091	metabolism	Nucleotide transport and metabolism	05CZ5	Catalyzes the conversion of uracil and 5-phospho-alpha- D-ribose 1-diphosphate (PRPP) to UMP and diphosphate (By similarity)	various	0.666667	0.942809	4.61742e-05	6.53002e-05	0	-	0	-	2	-	0.000138523	-	0	-	0	-
group	157	6	313	313	96.81	99.68	A0A061C4B7_LACDL;A0A061CRI7_LACDL;A0A0U5KAM3_LACDE;A0A1S6EBV2_LACDE;A0A1X9TVD5_9LACO;A0A219D3I1_LACDE	Bacteria	Firmicutes	Bacilli	Lactobacillales	Lactobacillaceae	Lactobacillus	various	Bacteria	Firmicutes	Bacilli	Lactobacillales	Lactobacillaceae	Lactobacillus	various	Transport and binding proteins	Anions	phosphate/phosphite/phosphonate ABC transporter, periplasmic binding protein	TIGR01098	metabolism	Inorganic ion transport and metabolism	0NDBC	Phosphonate ABC transporter	390333.Ldb0202	3.33333	2.35702	0.000237312	0.000171682	5	-	0.000311533	-	0	-	0	-	5	-	0.000400403	-
group	158	43	163	189	70.37	99.47	A0A061CD49_LACDL;A0A061CIU2_LACDL;A0A0L0RIA5_9LACO;A0A0P0ENU2_9LACO;A0A0R1G0R0_9LACO;A0A0R1GTE1_9LACO;A0A0R1M2J1_9LACO;A0A0R1U8P2_9LACO;A0A0R1VDE1_9LACO;A0A0R1XUQ4_9LACO;A0A0R2MT81_LACHE;A0A0U0Y331_CHLTH;A0A0U2U419_LACDE;A0A0U5FS52_LACDE;A0A133PIS5_LACGS;A0A137PM60_LACJH;A0A1B2IQ96_LACHE;A0A1C2D6U9_9LACO;A0A1F1QBH6_9LACO;A0A1V0JCI3_9LACO;A0A1X9TT99_9LACO;A0A1Y4ID16_LACJH;A0A1Y4QAW0_9LACO;A0A2A7QV…	Bacteria	various	various	various	various	various	various	Bacteria	various	various	various	various	various	various	Protein synthesis	Translation factors	translation elongation factor P	TIGR00038	information storage and processing	Translation, ribosomal structure and biogenesis	0NECN	Involved in peptide bond synthesis. Stimulates efficient translation and peptide-bond synthesis on native or reconstituted 70S ribosomes in vitro. Probably functions indirectly by altering the affinity of the ribosome for aminoacyl-tRNA, thus increasing their reactivity as acceptors for peptidyl transferase (By similarity)	various	0.333333	0.471405	3.54247e-05	5.00981e-05	0	-	0	-	1	-	0.000106274	-	0	-	0	-
group	159	6	542	544	98.35	99.45	A0A061CE41_LACDL;A0A061CGS7_LACDL;A0A1L3JXZ2_LACDL;A0A1L3K9Q8_9LACO;A0A1X9TVT6_9LACO;D8FNW0_LACDE	Bacteria	Firmicutes	Bacilli	Lactobacillales	Lactobacillaceae	Lactobacillus	Lactobacillus delbrueckii	Bacteria	Firmicutes	Bacilli	Lactobacillales	Lactobacillaceae	Lactobacillus	Lactobacillus delbrueckii	unclassified	unclassified	unclassified	unclassified	metabolism	Amino acid transport and metabolism	07QSI	ABC, transporter	390333.Ldb0276	0.333333	0.471405	1.53586e-05	2.17203e-05	0	-	0	-	0	-	0	-	1	-	4.60758e-05	-
group	160	34	143	152	62.09	99.35	A0A061CGB7_LACDL;A0A0D6ZHK2_LACDE;A0A0L0RHU8_9LACO;A0A0R1GNL4_9LACO;A0A0R1HCH0_LACAM;A0A0R1M3D4_9LACO;A0A0R1PJJ4_9LACO;A0A0R1Y0D7_9LACO;A0A0R2MW85_9LACO;A0A109DFZ3_9LACO;A0A1F1QKP0_9LACO;A0A1G5VZN8_9LACO;A0A1S6EDP8_LACDE;A0A1V3Y2Q7_LACGS;A0A1X9TTI5_9LACO;A0A1Y0E4W6_LACGS;A0A2M9NJT0_LACJH;A0A2Z6QDF0_LACGS;A0A2Z6TS41_9LACO;C2E513_LACJH;C2EL32_9LACO;D0DK56_9LACO;D1YIB7_LACGS;D8FLY9_LACDE;F0HU94_LACD…	Bacteria	various	various	various	various	various	various	Bacteria	various	various	various	various	various	various	unclassified	unclassified	unclassified	unclassified	metabolism	Nucleotide transport and metabolism	05K59	histidine triad (HIT) protein	various	0.333333	0.471405	4.27674e-05	6.04823e-05	1	-	0.000128302	-	0	-	0	-	0	-	0	-
group	161	12	444	444	98.42	99.77	A0A061CL11_LACDL;A0A0A1GXH3_9LACO;A0A0R1QUA1_9LACO;A0A0R1R7Y2_9LACO;A0A0U5K0A8_LACRE;A0A1S9A8J7_LACRE;A0A1Y2UGD4_LACRE;A0A1Y4P5S1_LACRE;A0A2P4R2M2_LACSN;A0A2R7FD47_LACHE;G2KWT2_LACSM;T0TQB9_LACFE	Bacteria	various	various	various	various	various	various	Bacteria	various	various	various	various	various	various	unclassified	unclassified	unclassified	unclassified	cellular processes and signaling	Posttranslational modification, protein turnover, chaperones	0NEG9	Glutathione reductase	862514.HMPREF0623_1593	0.333333	0.471405	1.88177e-05	2.66123e-05	0	-	0	-	0	-	0	-	1	-	5.64532e-05	-
group	162	15	124	127	42.75	99.24	A0A061LXB0_9MICO;A0A0D0IL11_9MICO;A0A0M2M1Y7_9MICO;A0A0W7WA44_9MICO;A0A147EN92_9MICO;A0A1H9CK04_9SPIO;A0A1I3L4A4_9SPIO;A0A1R4HNY6_9MICO;A0A1T4K3F5_9SPIO;A0A2G8CVM6_9MICO;I0XCJ5_9SPIO;R4PWI9_9BACT;R6GUX0_9FIRM;S3KM61_TRESO;U2MEJ6_TRESO	Bacteria	various	various	various	various	various	various	Bacteria	various	various	various	various	various	various	Protein synthesis	Ribosomal proteins: synthesis and modification	ribosomal protein bL12	TIGR00855	information storage and processing	Translation, ribosomal structure and biogenesis	various	various	various	0.333333	0.471405	5.27186e-05	7.45554e-05	0	-	0	-	1	-	0.000158156	-	0	-	0	-
group	163	10	139	139	94.96	99.28	A0A062VKZ8_9MICO;A0A0F2C5Q4_9MICO;A0A0Q7VKE7_9MICO;A0A0T2L175_9MICO;A0A1J6XGT4_9MICO;A0A1Q4A194_9MICO;A0A1R4J397_9MICO;A0A259SDP5_9MICO;A0A2S9AAI5_9MICO;W0Z764_9MICO	Bacteria	Actinobacteria	Actinobacteria	Micrococcales	various	various	various	Bacteria	Actinobacteria	Actinobacteria	Micrococcales	various	various	various	Protein synthesis	Ribosomal proteins: synthesis and modification	ribosomal protein uL16	TIGR01164	information storage and processing	Translation, ribosomal structure and biogenesis	COG0197	Binds 23S rRNA and is also seen to make contacts with the A and possibly P site tRNAs (By similarity)	various	0.666667	0.942809	9.35345e-05	0.000132278	2	-	0.000280603	-	0	-	0	-	0	-	0	-
group	164	12	78	82	87.95	98.8	A0A062XDG9_9LACO;A0A0F4LXI7_9LACO;A0A0R1JYW3_9LACO;A0A0R1Q647_9LACO;A0A0R1U250_9LACO;A0A0R1UF57_9LACO;A0A0R1ZUW2_9LACO;A0A0R2AU13_9LACO;A0A0R2CFK6_9LACO;A0A0R2L6A7_9LACO;A0A2J6NNY4_9LACO;H7FWU7_9LACO	Bacteria	Firmicutes	Bacilli	Lactobacillales	Lactobacillaceae	Lactobacillus	various	Bacteria	Firmicutes	Bacilli	Lactobacillales	Lactobacillaceae	Lactobacillus	various	Protein synthesis	Ribosomal proteins: synthesis and modification	ribosomal protein bS18	TIGR00165	information storage and processing	Translation, ribosomal structure and biogenesis	0NNM4	Binds as a heterodimer with protein S6 to the central domain of the 16S rRNA, where it helps stabilize the platform of the 30S subunit (By similarity)	various	2	0	0.000525634	6.08866e-05	2	-	0.000475657	-	2	-	0.000489897	-	2	-	0.000611347	-
group	165	1	-	-	-	-	A0A062XPH5_LEUPS	Bacteria	Firmicutes	Bacilli	Lactobacillales	Leuconostocaceae	Leuconostoc	Leuconostoc pseudomesenteroides	Bacteria	Firmicutes	Bacilli	Lactobacillales	Leuconostocaceae	Leuconostoc	various	unclassified	unclassified	unclassified	unclassified	cellular processes and signaling	Posttranslational modification, protein turnover, chaperones	0ND4R	ATP-dependent clp protease, ATP-binding subunit	203120.LEUM_0150	0.333333	0.471405	1.16854e-05	1.65257e-05	0	-	0	-	0	-	0	-	1	-	3.50563e-05	-
group	166	1	-	-	-	-	A0A064AI22_9FUSO	Bacteria	Fusobacteria	Fusobacteriia	Fusobacteriales	Fusobacteriaceae	Fusobacterium	Fusobacterium necrophorum	Bacteria	Fusobacteria	Fusobacteriia	Fusobacteriales	Fusobacteriaceae	Fusobacterium	Fusobacterium necrophorum	Energy metabolism	Glycolysis/gluconeogenesis	phosphopyruvate hydratase	TIGR01060	metabolism	Carbohydrate transport and metabolism	05C70	Catalyzes the reversible conversion of 2- phosphoglycerate into phosphoenolpyruvate. It is essential for the degradation of carbohydrates via glycolysis (By similarity)	556263.FSEG_00679	0.333333	0.471405	1.92071e-05	2.71629e-05	0	-	0	-	0	-	0	-	1	-	5.76212e-05	-
group	167	105	85	300	20.77	99.68	A0A064D6Q7_CITFR;A0A080IDJ6_ECOLX;A0A083ZU73_9GAMM;A0A085U8U5_YERRU;A0A087FRL5_KLEVA;A0A087KUW9_9GAMM;A0A090U0N8_9ENTR;A0A094XIY7_KLEAE;A0A0A8UM50_ECOLX;A0A0B0VM55_ECOLX;A0A0B5IKE5_RAOOR;A0A0B6FD58_YERFR;A0A0D1L6Z5_KLEAE;A0A0D5X0S4_9ENTR;A0A0D8Q9M2_RAOPL;A0A0H5H354_YEREN;A0A0L0AUB6_9ENTR;A0A0Q4M4M1_9GAMM;A0A0Q4N3C1_9GAMM;A0A0T7NXG7_YEREN;A0A0T9JPN6_YERPU;A0A0T9KUD5_9GAMM;A0A0T9P1H4_YERKR;A0A0T9PE…	various	various	various	various	various	various	various	Bacteria	various	various	various	various	various	various	various	various	various	various	metabolism	Energy production and conversion	16RH6	Produces ATP from ADP in the presence of a proton gradient across the membrane. The gamma chain is believed to be important in regulating ATPase activity and the flow of protons through the CF(0) complex (By similarity)	various	0.333333	0.471405	2.23175e-05	3.15618e-05	0	-	0	-	1	-	6.69526e-05	-	0	-	0	-
group	168	42	221	275	76.36	99.64	A0A064DBF7_CITFR;A0A069XVI9_ECOLX;A0A0H3PND0_ECO5C;A0A0J1K8F1_9ENTR;A0A0K3ZUD5_ECOLX;A0A1M0S578_ECOLX;A0A1R0FXE1_CITBR;A0A1X3KUE9_ECOLX;A0A210AVH0_ECOLX;A0A223JMX8_9ENTR;A0A271UC27_ECOLX;A0A2A6QA71_ECOLX;A0A2I6JPF8_ECOLX;A0A2J7LD21_ECOLX;A0A2K0Q5B8_SHIFL;A0A2K1Q9J4_9GAMM;A0A2S4RJX8_9GAMM;A0A2S7SDB0_ESCFE;A0A2S8DUL5_SHIBO;A0A2T1LQ43_ECOLX;A0A2X1PIE7_ECOLX;A0A2Y3C337_SHISO;A0A2Y4U3R4_SHIFL;A0A2Y4YR…	Bacteria	Proteobacteria	various	various	various	various	various	Bacteria	Proteobacteria	various	various	various	various	various	Amino acid biosynthesis	Aspartate family	2,3,4,5-tetrahydropyridine-2,6-dicarboxylate N-succinyltransferase	TIGR00965	metabolism	Amino acid transport and metabolism	COG2171	Catalyzes the conversion of the cyclic tetrahydrodipicolinate (THDP) into the acyclic N-succinyl-L-2- amino-6-oxopimelate using succinyl-CoA (By similarity)	various	0.333333	0.471405	2.43464e-05	3.4431e-05	0	-	0	-	1	-	7.30392e-05	-	0	-	0	-
group	169	5	528	528	95.45	99.81	A0A064DJB0_CITFR;A0A0J1M3F4_9ENTR;A0A1C0P2I6_CITFR;A0A291D4H3_9ENTR;A0A2P5GLT5_9ENTR	Bacteria	Proteobacteria	Gammaproteobacteria	Enterobacterales	Enterobacteriaceae	various	various	Bacteria	Proteobacteria	Gammaproteobacteria	Enterobacterales	Enterobacteriaceae	various	various	unclassified	unclassified	unclassified	unclassified	poorly characterized	Function unknown	08K0I	Phosphotransferase System Component	220341.STY4415	0.333333	0.471405	1.23118e-05	1.74116e-05	1	-	3.69355e-05	-	0	-	0	-	0	-	0	-
group	170	49	71	168	40.59	99.41	A0A064E3D7_CITFR;A0A078L9A1_CITKO;A0A0A1RE29_9ENTR;A0A0F6TUJ2_CITAM;A0A0J1LXQ3_9ENTR;A0A0J1NF26_9ENTR;A0A0V9J652_9ENTR;A0A1E5WWP3_ECOLX;A0A1R0FV40_CITBR;A0A1S9K7J7_SHIDY;A0A1V4P0A1_9ENTR;A0A1X3IAU6_ECOLX;A0A1X3JHV5_ECOLX;A0A1X3KT62_ECOLX;A0A1X3L637_ECOLX;A0A212HX47_9ENTR;A0A223JS52_9ENTR;A0A291CYX6_9ENTR;A0A2I6LIR3_ECOLX;A0A2K9P8M8_9ENTR;A0A2N4V4Z0_9ENTR;A0A2S4QAV6_CITFR;A0A2S6PDI2_9ESCH;A0A2S7SM…	Bacteria	various	various	various	various	various	various	Bacteria	various	various	various	various	various	various	unclassified	unclassified	unclassified	unclassified	cellular processes and signaling	Signal transduction mechanisms	various	various	various	0.333333	0.471405	3.98528e-05	5.63603e-05	0	-	0	-	1	-	0.000119558	-	0	-	0	-
group	171	2	613	613	99.84	99.84	A0A068CA64_PIG;F1RTH3_PIG	Eukaryota	Chordata	Mammalia	unclassified	Suidae	Sus	Sus scrofa	Eukaryota	Chordata	Mammalia	unclassified	Suidae	Sus	Sus scrofa	unclassified	unclassified	unclassified	unclassified	cellular processes and signaling	Signal transduction mechanisms	KOG1346	Apoptosis-inducing factor, mitochondrion-associated, 1	9823.ENSSSCP00000030452	1.33333	1.88562	4.24186e-05	5.99889e-05	4	-	0.000127256	-	0	-	0	-	0	-	0	-
group	172	13	123	123	93.5	99.19	A0A068R8T6_9GAMM;A0A0L0ASH7_9ENTR;A0A140NN98_PROSM;A0A1B3FHG2_9GAMM;A0A223U542_9ENTR;A0A286BUL7_9ENTR;A0A2I8Q0Q5_9ENTR;A0A2K1Q4P2_9GAMM;E6WGL0_PANSA;E9CQ03_9GAMM;I2UHL4_ECOLX;K8VXJ6_9GAMM;RL14_ECOL5	various	various	various	various	various	various	various	various	various	various	various	various	various	various	Protein synthesis	Ribosomal proteins: synthesis and modification	ribosomal protein uL14	TIGR01067	information storage and processing	Translation, ribosomal structure and biogenesis	various	various	various	0.333333	0.471405	5.4433e-05	7.69799e-05	0	-	0	-	1	-	0.000163299	-	0	-	0	-
group	173	48	108	131	75.57	99.24	A0A068R9M4_9GAMM;A0A068YXI6_9GAMM;A0A084A0A0_9GAMM;A0A085U6S9_YERRU;A0A087FK14_KLEVA;A0A0B1RA17_9GAMM;A0A0C5W632_9ENTR;A0A0D5X0K9_9ENTR;A0A0D8QVZ6_RAOPL;A0A0H5FYV7_YEREN;A0A0J1JS38_9ENTR;A0A0Q4MYB8_9GAMM;A0A0T9KQE5_9GAMM;A0A0T9REA8_YERFR;A0A168NHH0_KLEOX;A0A1S9BMI8_KLEPN;A0A1V9DRG3_9GAMM;A0A210TK57_9GAMM;A0A212I483_9ENTR;A0A212IRP5_9ENTR;A0A243ZSC7_ECOLX;A0A291CTX7_9ENTR;A0A291E920_9GAMM;A0A2B7LZ…	various	various	various	various	various	various	various	various	various	various	various	various	various	various	Protein synthesis	Ribosomal proteins: synthesis and modification	ribosomal protein bL17	TIGR00059	information storage and processing	Translation, ribosomal structure and biogenesis	various	various	various	1.66667	2.35702	0.000255544	0.000361394	0	-	0	-	5	-	0.000766633	-	0	-	0	-
group	174	165	81	289	24.58	99.67	A0A068RAH2_9GAMM;A0A068Z4J5_9GAMM;A0A074TN69_9MICO;A0A078L5Z1_CITKO;A0A083ZVG7_9GAMM;A0A084YWH3_9GAMM;A0A085UAC2_YERRU;A0A087KY48_9GAMM;A0A0B1RC80_9GAMM;A0A0B5IK76_RAOOR;A0A0B6FIT6_YERFR;A0A0B7GGE2_KLEVA;A0A0C5VV93_9ENTR;A0A0D1L2R1_KLEAE;A0A0D8WBA6_ECOLX;A0A0E1NJH3_YEREN;A0A0E8K7I7_YEREN;A0A0E8XEK3_9GAMM;A0A0F3M470_9GAMM;A0A0G8B9D8_SERMA;A0A0H2V2Y1_SHIFL;A0A0H2YFT1_YERPN;A0A0H3FIE1_KLEAK;A0A0H3L5…	various	various	various	various	various	various	various	various	various	various	various	various	various	various	unclassified	unclassified	unclassified	unclassified	metabolism	Carbohydrate transport and metabolism	05ECY	inositol monophosphatase	various	0.333333	0.471405	2.3167e-05	3.27631e-05	0	-	0	-	1	-	6.9501e-05	-	0	-	0	-
group	175	9	480	525	39.09	98.48	A0A068YVL1_9GAMM;A0A0U1HXP8_YERRO;A0A1S7DQ83_RIEAN;A0A315A4S0_RIEAN;B0BSQ9_ACTPJ;B3H096_ACTP7;D9P8W2_ACTPL;E0EW23_ACTPL;E0F2C3_ACTPL	Bacteria	various	various	various	various	various	various	Bacteria	various	various	various	various	various	various	unclassified	unclassified	Xaa-His dipeptidase	TIGR01893	metabolism	Amino acid transport and metabolism	various	various	various	0.333333	0.471405	1.59144e-05	2.25064e-05	0	-	0	-	0	-	0	-	1	-	4.77433e-05	-
group	176	63	294	454	46.49	99.78	A0A069A336_CLODI;A0A0B5QC20_CLOBE;A0A0F4WC06_9CLOT;A0A0M0A793_CLOBO;A0A0M1LIN1_CLOBO;A0A0N1HQK3_CLODI;A0A125V7Z1_CLODI;A0A160XL61_CLODI;A0A1C5MHV9_9CLOT;A0A1C5PK48_9CLOT;A0A1C5Z0E1_9CLOT;A0A1D7XJN5_9CLOT;A0A1D9P226_9FIRM;A0A1F2DDV0_9CLOT;A0A1G5AX71_9FIRM;A0A1G5EM30_9FIRM;A0A1G5UZF2_9FIRM;A0A1G5W1U3_9FIRM;A0A1G6EDD6_9FIRM;A0A1H5YQ97_9FIRM;A0A1H7GS33_9FIRM;A0A1H8YRB5_9FIRM;A0A1H9LL78_BUTFI;A0A1I1HC…	Bacteria	various	various	various	various	various	various	Bacteria	various	various	various	various	various	various	unclassified	unclassified	unclassified	unclassified	poorly characterized	Function unknown	COG2848	UPF0210 protein	various	0.333333	0.471405	1.43186e-05	2.02496e-05	1	-	4.29558e-05	-	0	-	0	-	0	-	0	-
group	177	12	383	390	78.46	99.74	A0A069ADZ3_CLODI;A0A0H3N2H8_PEPDC;A0A0N0NXJ5_CLODI;A0A1M5T191_9FIRM;A0A1R4X684_CLODI;A0A255I4U2_9FIRM;A0A255IN45_9FIRM;A0A2S1QLG6_CLODI;D5Q508_CLODI;T3DEK6_CLODI;T4AUR3_CLODI;T4HR23_CLODI	Bacteria	Firmicutes	Clostridia	Clostridiales	various	various	various	Bacteria	Firmicutes	Clostridia	Clostridiales	various	various	various	unclassified	unclassified	unclassified	unclassified	metabolism	Amino acid transport and metabolism	COG1775	2-hydroxyglutaryl-CoA dehydratase	272563.CD1749	0.333333	0.471405	1.66683e-05	2.35726e-05	1	-	5.0005e-05	-	0	-	0	-	0	-	0	-
group	178	6	430	448	95.09	99.78	A0A069AEA0_CLODI;A0A0N1P463_CLODI;A0A1F2DDG3_9CLOT;D5Q7X2_CLODI;ENO_PEPD6;T3D8L5_CLODI	Bacteria	Firmicutes	Clostridia	Clostridiales	various	various	various	Bacteria	Firmicutes	Clostridia	Clostridiales	various	various	various	Energy metabolism	Glycolysis/gluconeogenesis	phosphopyruvate hydratase	TIGR01060	metabolism	Carbohydrate transport and metabolism	05C70	Catalyzes the reversible conversion of 2- phosphoglycerate into phosphoenolpyruvate. It is essential for the degradation of carbohydrates via glycolysis (By similarity)	various	0.333333	0.471405	1.45104e-05	2.05208e-05	1	-	4.35311e-05	-	0	-	0	-	0	-	0	-
group	179	41	81	241	24.48	99.59	A0A069AER9_CLODI;A0A099HVF8_9CLOT;A0A0B3VZM7_9FIRM;A0A0D6FQX8_CLODI;A0A0E2IE39_ENTHA;A0A0K9NAU5_9FIRM;A0A0X8KN97_9BACL;A0A150FRP0_CLOPD;A0A150YBC8_9FIRM;A0A174IMG7_9FIRM;A0A1A7T1U9_ENTFC;A0A1C5U6P4_9CLOT;A0A1C6F3V6_9CLOT;A0A1E5GCP5_9ENTE;A0A1L8SWH2_9ENTE;A0A1L8TLZ2_9ENTE;A0A1L8WTV6_9ENTE;A0A1M5RXF6_9FIRM;A0A1V4I8X7_9FIRM;A0A1Y4L0L6_9FIRM;A0A1Y4TZL9_9FIRM;A0A200HNR7_9ENTE;A0A242CY30_9ENTE;A0A2A4DR…	Bacteria	Firmicutes	various	various	various	various	various	Bacteria	Firmicutes	various	various	various	various	various	unclassified	unclassified	various	various	poorly characterized	Function unknown	various	various	various	0.333333	0.471405	2.69736e-05	3.81465e-05	1	-	8.09209e-05	-	0	-	0	-	0	-	0	-
group	180	10	804	884	90.05	99.89	A0A069ALD8_CLODI;A0A0H3N5G8_PEPDC;A0A125VAJ3_CLODI;A0A1F2CSQ5_9CLOT;A0A1R6Z6P4_CLODI;A0A2A3KE96_CLODI;A0A2S1QPX2_CLODI;D5Q8J1_CLODI;Q184F6_PEPD6;T4H7R5_CLODI	Bacteria	Firmicutes	Clostridia	Clostridiales	various	various	various	Bacteria	Firmicutes	Clostridia	Clostridiales	various	various	various	unclassified	unclassified	unclassified	unclassified	metabolism	Energy production and conversion	COG1454	alcohol dehydrogenase	588581.Cpap_2505	1	1.41421	2.2061e-05	3.1199e-05	3	-	6.61831e-05	-	0	-	0	-	0	-	0	-
group	181	4	377	381	98.16	99.74	A0A069AWB2_CLODI;A0A0N0P1U1_CLODI;D5PZU5_CLODI;T4IHW3_CLODI	Bacteria	Firmicutes	Clostridia	Clostridiales	various	various	various	Bacteria	Firmicutes	Clostridia	Clostridiales	various	various	various	unclassified	unclassified	unclassified	unclassified	metabolism	Lipid transport and metabolism	COG1960	acyl-CoA dehydrogenase	445335.CBN_2231	1	1.41421	5.11862e-05	7.23882e-05	3	-	0.000153559	-	0	-	0	-	0	-	0	-
group	182	93	86	306	27.58	99.7	A0A069D1T4_9BACE;A0A069ZMB9_9PORP;A0A076JCK7_9BACE;A0A078SP35_BACUN;A0A099WUI2_PORCN;A0A0A2DKP3_9PORP;A0A0A2E701_9PORP;A0A0A2FDL6_9PORP;A0A0E2AVT8_BACFG;A0A108TB78_BACSE;A0A139JTH9_BACT4;A0A139KFQ8_BACUN;A0A1C5PI95_9BACE;A0A1C5UHE6_9BACE;A0A1C6KNX8_9BACE;A0A1I2RSN0_9BACT;A0A1I5K1T5_9BACT;A0A1K1MZE3_9BACT;A0A1M4V862_9BACE;A0A1M5ERB0_9BACE;A0A1Q6G5D3_9BACE;A0A1Q6GFA0_9BACE;A0A1Q6GM47_9BACE;A0A1Q6GS…	various	various	various	various	various	various	various	various	various	various	various	various	various	various	various	various	various	various	metabolism	Carbohydrate transport and metabolism	various	various	various	0.333333	0.471405	2.73042e-05	3.86139e-05	0	-	0	-	0	-	0	-	1	-	8.19125e-05	-
group	183	1	-	-	-	-	A0A069D4W6_9BACE	Bacteria	Bacteroidetes	Bacteroidia	Bacteroidales	Bacteroidaceae	Bacteroides	Bacteroides graminisolvens	Bacteria	Bacteroidetes	Bacteroidia	Bacteroidales	Bacteroidaceae	Bacteroides	Bacteroides graminisolvens	unclassified	unclassified	TonB-dependent outer membrane receptor, SusC/RagA subfamily, signature region	TIGR04057	metabolism	Inorganic ion transport and metabolism	8806	TonB-linked outer membrane protein, SusC RagA family	563008.HMPREF0665_01854	0.333333	0.471405	8.73049e-06	1.23468e-05	0	-	0	-	0	-	0	-	1	-	2.61915e-05	-
group	184	1	-	-	-	-	A0A069D6Q0_9BACE	Bacteria	Bacteroidetes	Bacteroidia	Bacteroidales	Bacteroidaceae	Bacteroides	Bacteroides graminisolvens	Bacteria	Bacteroidetes	Bacteroidia	Bacteroidales	Bacteroidaceae	Bacteroides	Bacteroides graminisolvens	Energy metabolism	Glycolysis/gluconeogenesis	ketose-bisphosphate aldolase	TIGR00167	metabolism	Carbohydrate transport and metabolism	05D2N	Aldolase	679937.Bcop_0929	0.333333	0.471405	2.03782e-05	2.88191e-05	1	-	6.11346e-05	-	0	-	0	-	0	-	0	-
group	185	1	-	-	-	-	A0A069D6S2_9BACE	Bacteria	Bacteroidetes	Bacteroidia	Bacteroidales	Bacteroidaceae	Bacteroides	Bacteroides graminisolvens	Bacteria	Bacteroidetes	Bacteroidia	Bacteroidales	Bacteroidaceae	Bacteroides	Bacteroides graminisolvens	unclassified	unclassified	unclassified	unclassified	cellular processes and signaling	Posttranslational modification, protein turnover, chaperones	07SFW	Trigger factor	457424.BFAG_04370	0.666667	0.471405	6.27098e-05	4.51442e-05	0	-	0	-	1	-	8.36908e-05	-	1	-	0.000104438	-
group	186	3	171	173	88.44	97.11	A0A069D6X6_9BACE;F0R303_BACSH;R6CXP6_9BACE	Bacteria	Bacteroidetes	Bacteroidia	Bacteroidales	Bacteroidaceae	Bacteroides	various	Bacteria	Bacteroidetes	Bacteroidia	Bacteroidales	Bacteroidaceae	Bacteroides	various	Protein synthesis	Ribosomal proteins: synthesis and modification	ribosomal protein uS5	TIGR01021	information storage and processing	Translation, ribosomal structure and biogenesis	055DJ	Located at the back of the 30S subunit body where it stabilizes the conformation of the head with respect to the body (By similarity)	various	1	0	0.000124572	1.44298e-05	1	-	0.000112728	-	1	-	0.000116103	-	1	-	0.000144886	-
group	187	43	422	424	84.43	99.76	A0A069D9B2_9BACL;A0A089IIA9_9BACL;A0A0A2UBB1_9BACL;A0A0M0W2Q4_9BACI;A0A0M1P4T7_9BACL;A0A0Q7TG73_9BACL;A0A124DXR1_PAEAM;A0A1B2E882_9BACL;A0A1B8WHR9_9BACI;A0A1G5CRA9_9BACL;A0A1G6MXT6_9BACL;A0A1H2SSC5_9BACL;A0A1H4DGY8_9BACL;A0A1H7I9E2_9BACL;A0A1H7ZP79_9BACL;A0A1I6PPH5_9BACL;A0A1L5LR90_9BACL;A0A1R0WHH0_9BACL;A0A1R0XH06_9BACL;A0A1R1B509_PAELA;A0A1R1BFB2_PAEAM;A0A1R1DRD2_PAEAM;A0A1R1FLN2_9BACL;A0A1S2FA…	Bacteria	Firmicutes	Bacilli	Bacillales	various	various	various	Bacteria	Firmicutes	Bacilli	Bacillales	various	various	various	unclassified	unclassified	unclassified	unclassified	metabolism	Nucleotide transport and metabolism	04SSH	cytosine deaminase	various	0.333333	0.471405	1.57907e-05	2.23314e-05	0	-	0	-	1	-	4.73721e-05	-	0	-	0	-
group	188	14	189	190	62.3	99.48	A0A069DA92_9BACE;A0A0F5JDH5_9BACT;A0A174G0E3_9BACT;A0A174S848_9BACT;A0A180F1M5_9BACT;A0A180F2I8_9BACT;A0A180F3T4_9BACT;A0A1Q6JXY9_9CLOT;A0A1T5BHA5_9BACT;A0A1Y4D943_9BACT;K5Z784_9BACT;R5ESD9_9BACE;R7J5E0_9BACT;U2CMF4_9BACE	Bacteria	various	various	various	various	various	various	Bacteria	various	various	various	various	various	various	Purines, pyrimidines, nucleosides, and nucleotides	Nucleotide and nucleoside interconversions	adenylate kinase	TIGR01351	metabolism	Nucleotide transport and metabolism	056VE	Catalyzes the reversible transfer of the terminal phosphate group between ATP and AMP. Plays an important role in cellular energy homeostasis and in adenine nucleotide metabolism (By similarity)	various	0.333333	0.471405	3.52382e-05	4.98344e-05	0	-	0	-	1	-	0.000105715	-	0	-	0	-
group	189	26	128	145	75.17	99.31	A0A069F1A3_9BACL;A0A072NGV6_BACAZ;A0A084GQ61_BACID;A0A0A0E402_9BACI;A0A0M0KPY1_9BACI;A0A147K5D2_9BACI;A0A1E5LGJ6_9BACI;A0A1H0E6J1_9BACI;A0A1H0FAX6_9BACI;A0A1H3ULP0_9BACI;A0A1I6CEI1_9BACI;A0A1I6W8R4_9BACI;A0A1S2LUY5_9BACI;A0A1S2M094_9BACI;A0A1S2MD71_9BACI;A0A1S2MFM0_9BACI;A0A1X9MAA5_9BACI;A0A268JRB9_9BACI;A0A2B0MIZ9_BACCE;A0A2B8TM70_9BACI;A0A2N5GAW0_9BACI;A0A2N5MAF1_9BACI;A0A2S1A5W8_9BACI;C2W2Y3_B…	Bacteria	Firmicutes	Bacilli	Bacillales	various	various	various	Bacteria	Firmicutes	Bacilli	Bacillales	various	various	various	Protein synthesis	Ribosomal proteins: synthesis and modification	ribosomal protein uL16	TIGR01164	information storage and processing	Translation, ribosomal structure and biogenesis	COG0197	Binds 23S rRNA and is also seen to make contacts with the A and possibly P site tRNAs (By similarity)	various	1.66667	0.942809	0.000240976	0.000124445	1	-	0.000134496	-	3	-	0.000415568	-	1	-	0.000172864	-
group	190	1	-	-	-	-	A0A069I577_9BURK	Bacteria	Proteobacteria	Betaproteobacteria	Burkholderiales	Burkholderiaceae	Cupriavidus	Cupriavidus sp. SK-3	Bacteria	Proteobacteria	Betaproteobacteria	Burkholderiales	Burkholderiaceae	Cupriavidus	Cupriavidus sp. SK-3	unclassified	unclassified	unclassified	unclassified	poorly characterized	Function unknown	11F0C	Sel1 repeat	757424.Hsero_4294	0.333333	0.471405	1.21735e-05	1.72159e-05	1	-	3.65205e-05	-	0	-	0	-	0	-	0	-
group	191	1	-	-	-	-	A0A069INM1_9CAUL	Bacteria	Proteobacteria	Alphaproteobacteria	Caulobacterales	Caulobacteraceae	Brevundimonas	Brevundimonas sp. EAKA	Bacteria	Proteobacteria	Alphaproteobacteria	Caulobacterales	Caulobacteraceae	Brevundimonas	Brevundimonas sp. EAKA	unclassified	unclassified	unclassified	unclassified	cellular processes and signaling	Cell cycle control, cell division, chromosome partitioning	01Q9M	rod shape-determining protein mreB	190650.CC_1543	0.666667	0.471405	3.52868e-05	2.5528e-05	1	-	4.63229e-05	-	0	-	0	-	1	-	5.95374e-05	-
group	192	13	161	163	59.51	98.77	A0A069QDY6_PRELO;A0A0K1NK96_9BACT;A0A1F0MYS9_9BACT;A0A1F0P3Z8_9BACT;A0A1F0UC90_9BACT;A0A1H4CHI9_9BACT;A0A318HQZ5_9BACT;C9MRB2_9BACT;D1QPH3_9BACT;D3IJ30_9BACT;D7NCV4_9BACT;L1NAT8_9BACT;U2JHG5_9BACT	Bacteria	Bacteroidetes	Bacteroidia	Bacteroidales	Prevotellaceae	Prevotella	various	Bacteria	Bacteroidetes	Bacteroidia	Bacteroidales	Prevotellaceae	Prevotella	various	unclassified	unclassified	unclassified	unclassified	cellular processes and signaling	Posttranslational modification, protein turnover, chaperones	various	various	various	0.666667	0.471405	9.23334e-05	6.647e-05	0	-	0	-	1	-	0.000123226	-	1	-	0.000153774	-
group	193	1	-	-	-	-	A0A069QEJ3_PRELO	Bacteria	Bacteroidetes	Bacteroidia	Bacteroidales	Prevotellaceae	Prevotella	various	Bacteria	Bacteroidetes	Bacteroidia	Bacteroidales	Prevotellaceae	Prevotella	various	Protein synthesis	Ribosomal proteins: synthesis and modification	ribosomal protein uL13	TIGR01066	information storage and processing	Translation, ribosomal structure and biogenesis	COG0102	This protein is one of the early assembly proteins of the 50S ribosomal subunit, although it is not seen to bind rRNA by itself. It is important during the early stages of 50S assembly (By similarity)	619693.HMPREF6745_1153	0.333333	0.471405	4.37599e-05	6.18858e-05	0	-	0	-	1	-	0.00013128	-	0	-	0	-
group	194	4	338	338	97.63	99.41	A0A069QJ33_PRELO;A0A1F0UFP3_9BACT;C9PUS2_9BACT;D3IMM7_9BACT	Bacteria	Bacteroidetes	Bacteroidia	Bacteroidales	Prevotellaceae	Prevotella	various	Bacteria	Bacteroidetes	Bacteroidia	Bacteroidales	Prevotellaceae	Prevotella	various	unclassified	unclassified	unclassified	unclassified	metabolism	Energy production and conversion	05C10	Electron transfer flavoprotein	various	0.333333	0.471405	1.98085e-05	2.80134e-05	0	-	0	-	1	-	5.94254e-05	-	0	-	0	-
group	195	11	161	166	56.02	99.4	A0A069QJ80_PRELO;A0A0S2KIC8_9BACT;A0A134BGV4_9BACT;A0A1H9ZW65_9BACT;A0A255SZE2_9BACT;A0A318I3Z2_9BACT;C9PVW3_9BACT;F9D2T0_PREDD;L1N9J8_9BACT;R5P6Y9_9BACT;U2L936_9BACT	Bacteria	Bacteroidetes	Bacteroidia	Bacteroidales	Prevotellaceae	various	various	Bacteria	Bacteroidetes	Bacteroidia	Bacteroidales	Prevotellaceae	various	various	unclassified	unclassified	unclassified	unclassified	cellular processes and signaling	Cell wall/membrane/envelope biogenesis	11TPU	outer membrane protein OmpH	various	0.333333	0.471405	3.91605e-05	5.53813e-05	1	-	0.000117482	-	0	-	0	-	0	-	0	-
group	196	2	105	143	73.43	73.43	A0A069QJI0_PRELO;A0A1F0UX37_9BACT	Bacteria	Bacteroidetes	Bacteroidia	Bacteroidales	Prevotellaceae	Prevotella	various	Bacteria	Bacteroidetes	Bacteroidia	Bacteroidales	Prevotellaceae	Prevotella	various	Protein synthesis	Ribosomal proteins: synthesis and modification	ribosomal protein bL21	TIGR00061	information storage and processing	Translation, ribosomal structure and biogenesis	05KK9	This protein binds to 23S rRNA in the presence of protein L20 (By similarity)	619693.HMPREF6745_1956	0.333333	0.471405	4.54591e-05	6.42888e-05	1	-	0.000136377	-	0	-	0	-	0	-	0	-
group	197	4	158	181	82.87	99.45	A0A069QKG2_PRELO;A0A1F0TLB9_9BACT;C9PTY7_9BACT;D3IKN2_9BACT	Bacteria	Bacteroidetes	Bacteroidia	Bacteroidales	Prevotellaceae	Prevotella	various	Bacteria	Bacteroidetes	Bacteroidia	Bacteroidales	Prevotellaceae	Prevotella	various	Protein synthesis	Ribosomal proteins: synthesis and modification	ribosomal protein bL17	TIGR00059	information storage and processing	Translation, ribosomal structure and biogenesis	COG0203	50S ribosomal protein l17	various	0.333333	0.471405	3.69904e-05	5.23123e-05	0	-	0	-	1	-	0.000110971	-	0	-	0	-
group	198	6	170	171	83.04	99.42	A0A069QL65_PRELO;A0A1F0TM90_9BACT;A0A318I2P8_9BACT;C9PUY7_9BACT;D3I9Z1_9BACT;L1N8I9_9BACT	Bacteria	Bacteroidetes	Bacteroidia	Bacteroidales	Prevotellaceae	Prevotella	various	Bacteria	Bacteroidetes	Bacteroidia	Bacteroidales	Prevotellaceae	Prevotella	various	unclassified	unclassified	unclassified	unclassified	metabolism	Inorganic ion transport and metabolism	090A1	ferritin	various	0.333333	0.471405	3.91536e-05	5.53715e-05	0	-	0	-	1	-	0.000117461	-	0	-	0	-
group	199	5	97	126	76.19	99.21	A0A069QLE2_PRELO;A0A1F0UMR5_9BACT;A0A318I834_9BACT;C9PZ61_9BACT;D3IHI1_9BACT	Bacteria	Bacteroidetes	Bacteroidia	Bacteroidales	Prevotellaceae	Prevotella	various	Bacteria	Bacteroidetes	Bacteroidia	Bacteroidales	Prevotellaceae	Prevotella	various	unclassified	unclassified	unclassified	unclassified	poorly characterized	Function unknown	11IHW	Dnak suppressor protein	575615.HMPREF0670_00800	0.666667	0.471405	0.000104729	7.40791e-05	1	-	0.000154777	-	1	-	0.000159411	-	0	-	0	-
group	200	120	331	551	41.06	99.84	A0A069QM15_PRELO;A0A095ZA87_9BACT;A0A096ARQ6_9BACT;A0A096BPU6_9BACT;A0A096CGK8_9BACT;A0A098YUB2_9BACT;A0A099BYY7_9BACT;A0A0D0HDB4_9BACT;A0A0D9NCS8_PREIN;A0A0K1NIZ6_9BACT;A0A0M0MZJ6_9BACT;A0A0S3UIA5_PREIN;A0A133QAL2_9BACT;A0A133YWT2_9BACT;A0A137ST75_9BACT;A0A1B1I7J5_9BACT;A0A1F0M4V4_9BACT;A0A1F0NZH3_9BACT;A0A1F0USC5_9BACT;A0A1H0G0V0_9BACT;A0A1H0Z106_9BACT;A0A1H3WTF5_9BACT;A0A1H4CC88_PRERU;A0A1H5UP…	Bacteria	Bacteroidetes	Bacteroidia	Bacteroidales	various	various	various	Bacteria	Bacteroidetes	Bacteroidia	Bacteroidales	various	various	various	Purines, pyrimidines, nucleosides, and nucleotides	Purine ribonucleotide biosynthesis	various	various	metabolism	Nucleotide transport and metabolism	various	various	various	0.333333	0.471405	1.51635e-05	2.14444e-05	0	-	0	-	0	-	0	-	1	-	4.54904e-05	-
group	201	14	523	593	51.72	99.53	A0A069QME9_PRELO;A0A1F0UCA2_9BACT;A0A1H4CHI1_9BACT;A0A1K1LZI6_9BACT;A0A239QYF2_9BACT;A0A264YBK1_9BACT;A0A2L2WPZ0_9BACT;A0A318I6W1_9BACT;C9PWD1_9BACT;E7RNT0_9BACT;G6AYY3_9BACT;R6EZG9_9BACT;R7GXC6_9BACT;V8BRJ5_9BACT	Bacteria	Bacteroidetes	Bacteroidia	Bacteroidales	Prevotellaceae	various	various	Bacteria	Bacteroidetes	Bacteroidia	Bacteroidales	Prevotellaceae	various	various	unclassified	unclassified	unclassified	unclassified	poorly characterized	Function unknown	09AIG	NA	various	0.333333	0.471405	1.40895e-05	1.99256e-05	0	-	0	-	0	-	0	-	1	-	4.22685e-05	-
group	202	2	225	225	99.56	99.56	A0A069QSZ2_PRELO;C9PYE5_9BACT	Bacteria	Bacteroidetes	Bacteroidia	Bacteroidales	Prevotellaceae	Prevotella	various	Bacteria	Bacteroidetes	Bacteroidia	Bacteroidales	Prevotellaceae	Prevotella	various	unclassified	unclassified	unclassified	unclassified	cellular processes and signaling	Cell wall/membrane/envelope biogenesis	08ZG0	Ompa motb domain protein	619693.HMPREF6745_1968	1	0	9.57822e-05	1.10949e-05	1	-	8.66753e-05	-	1	-	8.92702e-05	-	1	-	0.000111401	-
group	203	2	244	244	99.59	99.59	A0A069RYG7_9BACT;K6ARN0_9BACT	Bacteria	Bacteroidetes	Bacteroidia	Bacteroidales	various	various	various	Bacteria	Bacteroidetes	Bacteroidia	Bacteroidales	various	various	various	Protein synthesis	Ribosomal proteins: synthesis and modification	ribosomal protein uS3	TIGR01009	information storage and processing	Translation, ribosomal structure and biogenesis	09B7S	Binds the lower part of the 30S subunit head. Binds mRNA in the 70S ribosome, positioning it for translation (By similarity)	435591.BDI_2374	1.66667	0.471405	0.000150005	5.22801e-05	1	-	7.9926e-05	-	2	-	0.000164638	-	2	-	0.000205453	-
group	204	19	331	1056	26.57	99.91	A0A069S0E3_BACVU;A0A069SG59_BACVU;A0A076J2S0_9BACE;A0A078QXH6_BACVU;A0A078QZE7_BACVU;A0A0M1W138_9BACE;A0A0P0L3T4_BACVU;A0A174G410_BACVU;A0A174KX53_BACVU;A0A1H7H9T2_BACVU;A0A1Q6J920_BACVU;A6KXW5_BACV8;B6VV83_9BACE;C3R921_9BACE;C6Z3T4_9BACE;I9QFR5_9BACE;I9R103_9BACE;R9IC19_9BACE;R9IK58_9BACE	Bacteria	Bacteroidetes	Bacteroidia	Bacteroidales	Bacteroidaceae	Bacteroides	various	Bacteria	Bacteroidetes	various	various	various	various	various	unclassified	unclassified	TonB-dependent outer membrane receptor, SusC/RagA subfamily, signature region	TIGR04057	metabolism	Inorganic ion transport and metabolism	05C27	TonB-dependent Receptor Plug	various	0.666667	0.471405	1.40679e-05	1.01774e-05	1	-	1.84677e-05	-	0	-	0	-	1	-	2.3736e-05	-
group	205	8	1056	1134	92.15	99.91	A0A069S0P0_9BACT;A0A0J9D8P9_9BACT;A0A173SR03_9BACT;A0A174LAT2_9BACT;A0A174W2R1_9BACT;A0A1Q6FCH2_9BACT;A0A1Y4ITS0_9BACT;D0TDI6_9BACE	Bacteria	Bacteroidetes	Bacteroidia	Bacteroidales	various	various	various	Bacteria	Bacteroidetes	Bacteroidia	Bacteroidales	various	various	various	unclassified	unclassified	TonB-dependent outer membrane receptor, SusC/RagA subfamily, signature region	TIGR04057	metabolism	Inorganic ion transport and metabolism	05C27	TonB-dependent Receptor Plug	435591.BDI_3679	3.33333	2.35702	6.55014e-05	4.73867e-05	5	-	8.59874e-05	-	0	-	0	-	5	-	0.000110517	-
group	206	1	-	-	-	-	A0A069S0X0_9BACT	Bacteria	Bacteroidetes	Bacteroidia	Bacteroidales	various	various	various	Bacteria	Bacteroidetes	Bacteroidia	Bacteroidales	various	various	various	Protein synthesis	Ribosomal proteins: synthesis and modification	ribosomal protein uS10	TIGR01049	information storage and processing	Translation, ribosomal structure and biogenesis	COG0051	tRNA binding	435591.BDI_2381	0.333333	0.471405	6.62897e-05	9.37478e-05	0	-	0	-	1	-	0.000198869	-	0	-	0	-
group	207	9	189	284	64.79	99.65	A0A069S761_9BACT;A0A0J9DGB3_9BACT;A0A173UXP6_9BACT;A0A174R243_9BACT;A0A174RCT1_9BACT;A0A1Q6I2J1_9BACT;A6LIB0_PARD8;E1YQ72_9BACT;K5ZZV2_9BACT	Bacteria	Bacteroidetes	Bacteroidia	Bacteroidales	various	various	various	Bacteria	Bacteroidetes	Bacteroidia	Bacteroidales	various	various	various	Transport and binding proteins	Cations and iron carrying compounds	TonB family C-terminal domain	TIGR01352	poorly characterized	Function unknown	09DP8	TonB family	435591.BDI_3737	1	0.816497	7.6569e-05	5.83349e-05	0	-	0	-	2	-	0.000141449	-	1	-	8.82579e-05	-
group	208	9	189	230	77.83	99.57	A0A069SAC3_9BACT;A0A073I9A2_9PORP;A0A078S6S5_9BACT;A0A0F5IKU9_9BACT;A0A0F5J6U1_9BACT;A0A1H5S846_9BACT;K5XYA2_9BACT;K5YXR5_9BACT;R7J3H9_9BACT	Bacteria	Bacteroidetes	Bacteroidia	Bacteroidales	various	various	various	Bacteria	Bacteroidetes	Bacteroidia	Bacteroidales	various	various	various	unclassified	unclassified	unclassified	unclassified	metabolism	Energy production and conversion	various	various	various	0.666667	0.471405	5.73735e-05	4.05824e-05	1	-	8.4791e-05	-	1	-	8.73295e-05	-	0	-	0	-
group	209	4	391	397	97.98	99.75	A0A069SDF3_9BACT;A0A073I2P5_9PORP;A0A078TJ36_9BACT;A0A174BY88_9BACT	Bacteria	Bacteroidetes	Bacteroidia	Bacteroidales	various	various	various	Bacteria	Bacteroidetes	Bacteroidia	Bacteroidales	various	various	various	unclassified	unclassified	unclassified	unclassified	metabolism	Inorganic ion transport and metabolism	058HC	K07214 enterochelin esterase and related enzymes	435591.BDI_2687	1	0.816497	5.37944e-05	4.06493e-05	2	-	9.82465e-05	-	0	-	0	-	1	-	6.31366e-05	-
group	210	18	372	1060	21.5	99.91	A0A069SDJ9_9BACT;A0A073IPC2_9PORP;A0A078SX67_9BACT;A0A0F5IXN1_9BACT;A0A0F5JS87_9BACT;A0A0J9DC12_9BACT;A0A173SCD1_9BACT;A0A174CH18_9BACT;A0A174US28_9BACT;A0A180F6D1_9BACT;A0A180F9X5_9BACT;A0A180FKC2_9BACT;A0A1Q6FPA3_9BACT;A0A223HKY0_9BACT;A6L9L1_PARD8;C7X6U1_9BACT;D0T9S8_9BACE;D7IPR1_9BACE	Bacteria	Bacteroidetes	Bacteroidia	Bacteroidales	various	various	various	Bacteria	Bacteroidetes	Bacteroidia	Bacteroidales	various	various	various	unclassified	unclassified	TonB-dependent outer membrane receptor, SusC/RagA subfamily, signature region	TIGR04057	metabolism	Inorganic ion transport and metabolism	05C27	TonB-dependent Receptor Plug	various	0.333333	0.471405	7.88215e-06	1.1147e-05	0	-	0	-	0	-	0	-	1	-	2.36464e-05	-
group	211	2	1047	1053	98.29	98.29	A0A069SFF0_9BACT;K6BTP7_9BACT	Bacteria	Bacteroidetes	Bacteroidia	Bacteroidales	Tannerellaceae	Parabacteroides	various	Bacteria	Bacteroidetes	Bacteroidia	Bacteroidales	Tannerellaceae	Parabacteroides	various	unclassified	unclassified	TonB-dependent outer membrane receptor, SusC/RagA subfamily, signature region	TIGR04057	metabolism	Inorganic ion transport and metabolism	05C27	TonB-dependent Receptor Plug	435591.BDI_2873	1	0	2.04663e-05	2.3707e-06	1	-	1.85204e-05	-	1	-	1.90748e-05	-	1	-	2.38036e-05	-
group	212	8	926	991	93.44	99.9	A0A069SIE6_9BACT;A0A0J9DGW1_9BACT;A0A173XE41_9BACT;A0A174R3F3_9BACT;A0A1Y4IWR2_9BACT;C7X601_9BACT;D0TDA2_9BACE;K5Z3X9_9BACT	Bacteria	Bacteroidetes	Bacteroidia	Bacteroidales	various	various	various	Bacteria	Bacteroidetes	Bacteroidia	Bacteroidales	various	various	various	unclassified	unclassified	TonB-dependent outer membrane receptor, SusC/RagA subfamily, signature region	TIGR04057	metabolism	Inorganic ion transport and metabolism	05C27	TonB-dependent Receptor Plug	435591.BDI_3672	0.666667	0.471405	1.49906e-05	1.08449e-05	1	-	1.96791e-05	-	0	-	0	-	1	-	2.52929e-05	-
group	213	10	619	639	95.93	99.84	A0A069SL02_BACVU;A0A078R9I6_BACVU;A0A0K2HJI8_9BACE;A0A0M1W3P3_9BACE;A0A0P0M2D0_BACVU;A0A174RGG0_BACVU;A0A1Q6JHD7_BACVU;R7P6B0_9BACE;R9HPL7_BACVU;R9I6L3_9BACE	Bacteria	Bacteroidetes	Bacteroidia	Bacteroidales	Bacteroidaceae	Bacteroides	various	Bacteria	Bacteroidetes	Bacteroidia	Bacteroidales	Bacteroidaceae	Bacteroides	various	Protein fate	Protein folding and stabilization	chaperone protein DnaK	TIGR02350	cellular processes and signaling	Posttranslational modification, protein turnover, chaperones	0566F	Acts as a chaperone (By similarity)	various	0.666667	0.471405	2.3553e-05	1.69556e-05	0	-	0	-	1	-	3.14332e-05	-	1	-	3.92257e-05	-
group	214	5	398	405	97.28	99.75	A0A069SNC8_9BACT;A0A174M4B6_9BACT;A0A1Y4ING0_9BACT;D0TCA3_9BACE;E1YVA3_9BACT	Bacteria	Bacteroidetes	Bacteroidia	Bacteroidales	various	various	various	Bacteria	Bacteroidetes	Bacteroidia	Bacteroidales	various	various	various	unclassified	unclassified	unclassified	unclassified	poorly characterized	Function unknown	08K5S	domain protein	435591.BDI_1091	0.333333	0.471405	1.65315e-05	2.33791e-05	0	-	0	-	1	-	4.95945e-05	-	0	-	0	-
group	215	3	984	1054	86.73	91.85	A0A069SPD3_9BACT;A0A0F5IKP6_9BACT;A0A1Q6F4L4_9BACT	Bacteria	Bacteroidetes	Bacteroidia	Bacteroidales	various	various	various	Bacteria	Bacteroidetes	Bacteroidia	Bacteroidales	various	various	various	unclassified	unclassified	TonB-dependent outer membrane receptor, SusC/RagA subfamily, signature region	TIGR04057	metabolism	Inorganic ion transport and metabolism	05C27	TonB-dependent Receptor Plug	762984.HMPREF9445_02833	1.66667	1.69967	3.78757e-05	4.11796e-05	1	-	1.85028e-05	-	0	-	0	-	4	-	9.51242e-05	-
group	216	35	237	389	45.2	99.81	A0A069XHV2_ECOLX;A0A070SSI5_ECOLX;A0A080J6D9_ECOLX;A0A090NIV9_SHIDY;A0A0F3U6Z9_ECOLX;A0A0J2EZV0_ECOLX;A0A0K3CWV3_ECOLX;A0A0L7AK20_ECOLX;A0A0V9RFE3_ECOLX;A0A1M0C5B9_ECOLX;A0A1Q8M3X3_SHIBO;A0A1X3JJT5_ECOLX;A0A2I6JGL5_ECOLX;A0A2S8DWU9_SHIBO;A0A2X1N858_ECOLX;A0A2X5L6P0_ECOLX;A0A2X5X9E3_ECOLX;A0A2X6NEM9_ECOLX;A0A2X7C1I0_ECOLX;A0A2X8DIJ3_ECOLX;A0A2X9ER38_ECOLX;A0A2X9G2X9_ECOLX;B2TTR2_SHIB3;C8U5E6_ECO10…	Bacteria	Proteobacteria	various	various	various	various	various	Bacteria	various	various	various	various	various	various	unclassified	unclassified	unclassified	unclassified	cellular processes and signaling	Cell wall/membrane/envelope biogenesis	05DAY	polysaccharide export protein	various	0.666667	0.942809	3.44229e-05	4.86814e-05	0	-	0	-	2	-	0.000103269	-	0	-	0	-
group	217	8	428	428	98.13	99.77	A0A069XMY7_ECOLX;A0A0E0U4A4_ECOLX;A0A0K5KRH7_ECOLX;A0A193LYH5_ECOLX;A0A2X6E041_ECOLX;A0A2X9J2Y9_ECOLX;A0A2Y8NYY2_ECOLX;F4SQB8_ECOLX	Bacteria	various	various	various	various	various	various	Bacteria	Proteobacteria	various	various	various	various	various	unclassified	unclassified	unclassified	unclassified	cellular processes and signaling	Intracellular trafficking, secretion, and vesicular transport	16S48	membrane protein DamX	various	0.333333	0.471405	1.56431e-05	2.21227e-05	0	-	0	-	1	-	4.69294e-05	-	0	-	0	-
group	218	78	257	273	89.09	99.64	A0A069XNX4_ECOLX;A0A073GZQ1_ECOLX;A0A0A0F5Q1_ECOLX;A0A0A1A0J3_ECOLX;A0A0F3UIJ4_ECOLX;A0A0G3JXZ6_ECOLX;A0A0I0B8Z9_SHISO;A0A0I1IVH6_SHISO;A0A0K3M4F5_ECOLX;A0A0K4GVV1_ECOLX;A0A193LM01_ECOLX;A0A1E3MVZ0_9ENTR;A0A1M0WN34_ECOLX;A0A1Q6BAN1_ECOLX;A0A1S6T658_ECOLX;A0A1S9JER3_SHIBO;A0A1V2GH13_ECOLX;A0A1X3J7L0_ECOLX;A0A1X3KNN5_ECOLX;A0A1X3KTS1_ECOLX;A0A1X3L8U5_ECOLX;A0A210BZR7_ECOLX;A0A236I608_SHISO;A0A243UX…	Bacteria	various	various	various	various	various	various	Bacteria	various	various	various	various	various	various	Amino acid biosynthesis	Aspartate family	4-hydroxy-tetrahydrodipicolinate reductase	TIGR00036	metabolism	Amino acid transport and metabolism	0QIKH	Catalyzes the conversion of 4-hydroxy- tetrahydrodipicolinate (HTPA) to tetrahydrodipicolinate (By similarity)	various	3.33333	0.471405	0.000260636	2.85343e-05	4	-	0.000285743	-	3	-	0.000220723	-	3	-	0.000275442	-
group	219	40	369	431	84.92	99.77	A0A069XS09_ECOLX;A0A0E2TSJ4_ECOLX;A0A0F6MAP2_SHIFL;A0A0G3K2I7_ECOLX;A0A0V9REB7_ECOLX;A0A161PZU1_ECOLX;A0A1E3N5B9_9ENTR;A0A1L6W4T0_ECOLX;A0A1M2HYV5_ECOLX;A0A1S9KEU2_SHIDY;A0A1V3VXM4_ECOLX;A0A1X3K8T6_ECOLX;A0A1X3KQK3_ECOLX;A0A246NPE6_ECOLX;A0A2K0Q6G4_SHIFL;A0A2S4AGS4_ECOLX;A0A2S6PEZ2_9ESCH;A0A2S8D6M7_SHIDY;A0A2S8DPL8_SHIBO;A0A2X3KIP8_ECOLX;A0A2X5FDP4_ECOLX;A0A2X6CBX7_ECOLX;A0A2X7J0Y4_ECOLX;A0A2Y0EE…	Bacteria	various	various	various	various	various	various	Bacteria	various	various	various	various	various	various	Cellular processes	Pathogenesis	Tol-Pal system beta propeller repeat protein TolB	TIGR02800	cellular processes and signaling	Intracellular trafficking, secretion, and vesicular transport	various	various	various	0.333333	0.471405	1.55343e-05	2.19688e-05	0	-	0	-	1	-	4.66028e-05	-	0	-	0	-
group	220	28	364	427	80.14	99.77	A0A069XWN8_ECOLX;A0A070UIQ2_ECOLX;A0A0B1NAD7_ECOLX;A0A0E2TSH0_ECOLX;A0A0J2EYS8_ECOLX;A0A1L4IRB8_ECOLX;A0A1V2G8P5_ECOLX;A0A1X3IQH7_ECOLX;A0A210BFL0_ECOLX;A0A234Y0Q1_ECOLX;A0A2H4TNP5_ECOLX;A0A2I6JQX2_ECOLX;A0A2K0Q6K2_SHIFL;A0A2X3M1W7_ECOLX;A0A2X5LG22_ECOLX;A0A2X6S548_ECOLX;A0A2Y0BCN4_ECOLX;A0A2Y6K3T3_SHISO;A0A2Y6W8R9_SHISO;A0A331AQC8_KLEPN;F3WFK8_9ENTR;I2RQG1_ECOLX;L2V726_ECOLX;Q3Z418_SHISS;S1J3T7_…	Bacteria	Proteobacteria	various	various	various	various	various	Bacteria	Proteobacteria	various	various	various	various	various	unclassified	unclassified	unclassified	unclassified	metabolism	Carbohydrate transport and metabolism	16TQM	Pectinesterase	various	2	2.82843	9.40786e-05	0.000133047	0	-	0	-	6	-	0.000282236	-	0	-	0	-
group	221	2	84	89	94.38	94.38	A0A069ZKA0_9PORP;J6GY14_9PORP	Bacteria	Bacteroidetes	Bacteroidia	Bacteroidales	Porphyromonadaceae	various	various	Bacteria	Bacteroidetes	Bacteroidia	Bacteroidales	Porphyromonadaceae	various	various	unclassified	unclassified	unclassified	unclassified	information storage and processing	Translation, ribosomal structure and biogenesis	05VBI	Binds 16S rRNA, required for the assembly of 30S particles and may also be responsible for determining the conformation of the 16S rRNA at the A site (By similarity)	431947.PGN_1855	0.666667	0.471405	0.000166918	0.000120756	1	-	0.000219123	-	0	-	0	-	1	-	0.000281632	-
group	222	3	1080	1103	97.64	99.91	A0A069ZKS1_9PORP;A0A134BAQ6_9PORP;J4VMP3_9PORP	Bacteria	Bacteroidetes	Bacteroidia	Bacteroidales	Porphyromonadaceae	various	various	Bacteria	Bacteroidetes	Bacteroidia	Bacteroidales	Porphyromonadaceae	various	various	unclassified	unclassified	TonB-dependent outer membrane receptor, SusC/RagA subfamily, signature region	TIGR04057	metabolism	Inorganic ion transport and metabolism	05C27	TonB-dependent Receptor Plug	226186.BT_3239	0.333333	0.471405	7.57487e-06	1.07125e-05	0	-	0	-	0	-	0	-	1	-	2.27246e-05	-
group	223	6	102	150	65.33	99.33	A0A069ZUH4_CHLMR;A0A0E9C8B1_CHLTH;A0A0E9CIA0_CHLTH;A0A0E9CNX8_CHLTH;A0A0E9EY08_CHLTH;A0A1T4IZZ2_9CHLA	Bacteria	Chlamydiae	Chlamydiia	Chlamydiales	Chlamydiaceae	Chlamydia	various	Bacteria	Chlamydiae	Chlamydiia	Chlamydiales	Chlamydiaceae	Chlamydia	various	Protein synthesis	Ribosomal proteins: synthesis and modification	ribosomal protein uL13	TIGR01066	information storage and processing	Translation, ribosomal structure and biogenesis	COG0102	This protein is one of the early assembly proteins of the 50S ribosomal subunit, although it is not seen to bind rRNA by itself. It is important during the early stages of 50S assembly (By similarity)	various	0.333333	0.471405	4.33376e-05	6.12887e-05	1	-	0.000130013	-	0	-	0	-	0	-	0	-
group	224	45	54	337	18.29	99.71	A0A070RT98_ECOLX;A0A0G4DCR2_ECOLX;A0A0U2BQQ9_9GAMM;A0A125S0J9_ACIBA;A0A166I134_ECOLX;A0A173GLY4_ECOLX;A0A192CN39_ECOLX;A0A1M1N2J4_ECOLX;A0A1Y6M3T0_KLEPN;A0A218N622_KLEPN;A0A223JZW5_9ENTR;A0A2H5BYK2_ECOLX;A0A2I6AYG0_STEMA;A0A2S0T117_ECOLX;A0A2S7SB57_ESCFE;A0A2S8DXQ2_SHIBO;A0A2S8HJN7_ECOLX;A0A2X8UPT7_ECOLX;A0A2Y0YW68_ECOLX;A0A2Y6SRB1_SHISO;A0A2Z2GVV6_KLEPN;A0A331J476_KLEPN;A0A333FU79_KLEPN;A0A334DY…	various	various	various	various	various	various	various	various	various	various	various	various	various	various	various	various	various	various	metabolism	Coenzyme transport and metabolism	COG0294	dihydropteroate synthase	various	0.333333	0.471405	1.98672e-05	2.80965e-05	0	-	0	-	1	-	5.96017e-05	-	0	-	0	-
group	225	21	293	335	74.18	99.7	A0A070SWZ4_ECOLX;A0A090NN29_SHIDY;A0A0H5LYH5_YERIN;A0A0J2APH1_ECOLX;A0A0K3YVQ8_ECOLX;A0A0T9NXZ0_9GAMM;A0A0T9TSN1_YERFR;A0A1Q6B2M8_ECOLX;A0A210TJC5_9GAMM;A0A271UJY3_ECOLX;A0A2T3BJP5_9ESCH;A0A2X1KBD6_ECOLX;A0A2X1MKK6_ECOLX;A0A2X6E0H1_ECOLX;A0A2X7S4H9_ECOLX;A0A2Y5AJZ4_SHIFL;E2XE02_SHIDY;F3VER7_SHIDY;I6C8N1_SHIFL;I6F4U3_SHIFL;S0TZD9_9ESCH	various	various	various	various	various	various	various	various	various	various	various	various	various	various	Regulatory functions	Protein interactions	HflC protein	TIGR01932	cellular processes and signaling	Posttranslational modification, protein turnover, chaperones	COG0330	Band 7 protein	various	1	1.41421	5.99576e-05	8.47928e-05	0	-	0	-	3	-	0.000179873	-	0	-	0	-
group	226	47	122	259	42.86	99.61	A0A070UTG7_ECOLX;A0A073H0J1_ECOLX;A0A085P735_ECOLX;A0A0A7A332_SHIDY;A0A0E9FX00_CHLTH;A0A0H2VF67_ECOL6;A0A0K4S7A1_ECOLX;A0A0P7P106_ECOLX;A0A1Q6B2F0_ECOLX;A0A1S9JKP0_SHIBO;A0A1V2G9T7_ECOLX;A0A1X3HXX5_ECOLX;A0A1X3IGU6_ECOLX;A0A1X3J6Y8_ECOLX;A0A1X3J8N6_ECOLX;A0A1X3K160_9ESCH;A0A1X3KI33_ECOLX;A0A1X3KUX6_ECOLX;A0A1X9TF52_ECOLX;A0A271RDA5_ECOLX;A0A2A3VRS4_ECOLX;A0A2I5IEV0_ECOLX;A0A2S8JQ84_ECOLX;A0A2T1MK…	Bacteria	various	various	various	various	various	various	Bacteria	various	various	various	various	various	various	unclassified	unclassified	unclassified	unclassified	cellular processes and signaling	Posttranslational modification, protein turnover, chaperones	08V1T	peptidylprolyl cis-trans isomerase	various	0.333333	0.471405	2.58504e-05	3.6558e-05	0	-	0	-	1	-	7.75513e-05	-	0	-	0	-
group	227	48	222	345	63.48	99.71	A0A070UZ32_ECOLX;A0A073FU58_ECOLX;A0A0H3EJY9_ECO8N;A0A0H3JHG0_ECO57;A0A0K5GWF6_ECOLX;A0A0K9TB88_ECOLX;A0A143ECK8_ECOLX;A0A1C7CTB4_ECOLX;A0A2A2XLC5_SHIFL;A0A2A3VXB2_ECOLX;A0A2I6F2A3_ECOLX;A0A2K3TWJ3_ECOLX;A0A2S8JQA7_ECOLX;A0A2T3TIE1_ECOLX;A0A2X1NKG3_ECOLX;A0A2X2HYQ7_SHIFL;A0A2X3K491_ECOLX;A0A2X3QNN1_ECOLX;A0A2X5WKY4_ECOLX;A0A2X6UFV0_ECOLX;A0A2X7AAS3_ECOLX;A0A2X7BD00_ECOLX;A0A2X7E8P3_ECOLX;A0A2X9QE…	Bacteria	Proteobacteria	various	various	various	various	various	Bacteria	Proteobacteria	various	various	various	various	various	unclassified	unclassified	unclassified	unclassified	cellular processes and signaling	Cell wall/membrane/envelope biogenesis	COG3317	Part of the outer membrane protein assembly complex, which is involved in assembly and insertion of beta-barrel proteins into the outer membrane (By similarity)	various	1	1.41421	5.82197e-05	8.23351e-05	0	-	0	-	3	-	0.000174659	-	0	-	0	-
group	228	17	77	78	69.62	98.73	A0A071LAA5_9PROT;A0A0E1GFW7_CAMFE;A0A0M4SP49_9PROT;A0A1C0B0X0_9PROT;A0A1C0B3Y0_9PROT;A0A1X0TN55_9PROT;A0A1X4MD66_9PROT;A0A1X9SYU5_9PROT;A0A1Y5MJ68_9PROT;A0A2S0JAD5_CAMFE;A0A2S5J995_CAMHY;A0A2S9T3H3_9PROT;A0A2S9TL60_9PROT;A0A2U2C080_9PROT;C6RDV7_9PROT;M3J8J6_9PROT;U2EI77_9PROT	Bacteria	various	various	various	various	various	various	Bacteria	Proteobacteria	Epsilonproteobacteria	Campylobacterales	Campylobacteraceae	various	various	Protein synthesis	Ribosomal proteins: synthesis and modification	ribosomal protein uL24	TIGR01079	information storage and processing	Translation, ribosomal structure and biogenesis	17G2Z	One of the proteins that surrounds the polypeptide exit tunnel on the outside of the subunit (By similarity)	various	0.333333	0.471405	8.33416e-05	0.000117863	1	-	0.000250025	-	0	-	0	-	0	-	0	-
group	229	30	118	118	61.02	99.15	A0A071LAR6_9PROT;A0A076FA38_9PROT;A0A0M4TMT6_9PROT;A0A0S4SN62_CAMFE;A0A172SWQ6_CAMHY;A0A1P8KJN4_9PROT;A0A1S6U6X3_9PROT;A0A1T2X4P8_9PROT;A0A1X0U218_9PROT;A0A1X9SLN3_9PROT;A0A1X9SV77_9PROT;A0A1X9T2C5_9PROT;A0A1Y5MTW3_9PROT;A0A2D5JC81_9PROT;A0A2G1CVX6_9PROT;A0A2G1DK47_9PROT;A0A2N6FLY7_9PROT;A0A2N6G1W1_9PROT;A0A2P8R076_9PROT;A0A2R4P0H7_9PROT;A0A2S0JCY6_CAMFE;B9D0V7_CAMRE;C6RCP9_9PROT;C8PL68_9PROT;D5U…	Bacteria	Proteobacteria	Epsilonproteobacteria	Campylobacterales	Campylobacteraceae	various	various	Bacteria	Proteobacteria	Epsilonproteobacteria	Campylobacterales	Campylobacteraceae	various	various	Protein synthesis	Ribosomal proteins: synthesis and modification	ribosomal protein bL19	TIGR01024	information storage and processing	Translation, ribosomal structure and biogenesis	08YY1	This protein is located at the 30S-50S ribosomal subunit interface and may play a role in the structure and function of the aminoacyl-tRNA binding site (By similarity)	various	0.333333	0.471405	5.50902e-05	7.79093e-05	1	-	0.000165271	-	0	-	0	-	0	-	0	-
group	230	6	465	465	95.48	99.78	A0A071LCE2_9PROT;A0A1S6U8Q0_9PROT;ATPB_CAMC5;B9CYF0_CAMRE;C6REH4_9PROT;M3JCR5_9PROT	Bacteria	Proteobacteria	Epsilonproteobacteria	Campylobacterales	Campylobacteraceae	Campylobacter	various	Bacteria	Proteobacteria	Epsilonproteobacteria	Campylobacterales	Campylobacteraceae	Campylobacter	various	Energy metabolism	ATP-proton motive force interconversion	ATP synthase F1, beta subunit	TIGR01039	metabolism	Energy production and conversion	COG0055	Produces ATP from ADP in the presence of a proton gradient across the membrane. The catalytic sites are hosted primarily by the beta subunits (By similarity)	various	0.333333	0.471405	1.43984e-05	2.03624e-05	0	-	0	-	1	-	4.31952e-05	-	0	-	0	-
group	231	2	335	335	99.7	99.7	A0A072NMC8_BACAZ;K6DJF7_BACAZ	Bacteria	Firmicutes	Bacilli	Bacillales	Bacillaceae	Bacillus	Bacillus azotoformans	Bacteria	Firmicutes	Bacilli	Bacillales	Bacillaceae	Bacillus	Bacillus azotoformans	unclassified	unclassified	unclassified	unclassified	cellular processes and signaling	Cell wall/membrane/envelope biogenesis	COG2834	Participates in the translocation of lipoproteins from the inner membrane to the outer membrane. Only forms a complex with a lipoprotein if the residue after the N-terminal Cys is not an aspartate (The Asp acts as a targeting signal to indicate that the lipoprotein should stay in the inner membrane) (By similarity)	634956.Geoth_3702	0.333333	0.471405	1.94049e-05	2.74427e-05	1	-	5.82147e-05	-	0	-	0	-	0	-	0	-
group	232	2	831	925	88.97	88.97	A0A072NPJ6_BACAZ;K6E571_BACAZ	Bacteria	Firmicutes	Bacilli	Bacillales	Bacillaceae	Bacillus	Bacillus azotoformans	Bacteria	Firmicutes	Bacilli	Bacillales	Bacillaceae	Bacillus	Bacillus azotoformans	unclassified	unclassified	unclassified	unclassified	cellular processes and signaling	Posttranslational modification, protein turnover, chaperones	0NE3P	Peptidase U32	491915.Aflv_1400	1	0	2.32984e-05	2.69876e-06	1	-	2.10832e-05	-	1	-	2.17144e-05	-	1	-	2.70975e-05	-
group	233	4	583	1278	17.86	98.36	A0A072NQK5_BACAZ;A0A072NQZ2_BACAZ;A0A1E3L7I2_9BACL;K6C6R9_BACAZ	Bacteria	Firmicutes	Bacilli	Bacillales	various	various	various	Bacteria	Firmicutes	Bacilli	Bacillales	various	various	various	unclassified	unclassified	unclassified	unclassified	various	various	various	various	various	0.333333	0.471405	5.23886e-06	7.40887e-06	0	-	0	-	1	-	1.57166e-05	-	0	-	0	-
group	234	1	-	-	-	-	A0A072XEB8_CLOBO	Bacteria	Firmicutes	Clostridia	Clostridiales	Clostridiaceae	Clostridium	various	Bacteria	Firmicutes	Clostridia	Clostridiales	Clostridiaceae	Clostridium	various	Protein synthesis	Ribosomal proteins: synthesis and modification	ribosomal protein uS7	TIGR01029	information storage and processing	Translation, ribosomal structure and biogenesis	0ERUJ	One of the primary rRNA binding proteins, it binds directly to 16S rRNA where it nucleates assembly of the head domain of the 30S subunit. Is located at the subunit interface close to the decoding center, probably blocks exit of the E-site tRNA (By similarity)	445337.CBC_0958	1	0	0.000138147	1.60023e-05	1	-	0.000125012	-	1	-	0.000128755	-	1	-	0.000160675	-
group	235	4	431	431	97.22	99.77	A0A072XNX7_CLOBO;A0A0A0I5I1_CLONO;A0A0A0IM02_CLONO;B1B943_CLOBO	Bacteria	Firmicutes	Clostridia	Clostridiales	Clostridiaceae	Clostridium	various	Bacteria	Firmicutes	Clostridia	Clostridiales	Clostridiaceae	Clostridium	various	Protein fate	Degradation of proteins, peptides, and glycopeptides	ATP-dependent Clp protease, ATP-binding subunit ClpX	TIGR00382	cellular processes and signaling	Posttranslational modification, protein turnover, chaperones	0ENZM	ATP-dependent specificity component of the Clp protease. It directs the protease to specific substrates. Can perform chaperone functions in the absence of ClpP (By similarity)	various	0.333333	0.471405	1.55343e-05	2.19688e-05	0	-	0	-	1	-	4.66028e-05	-	0	-	0	-
group	236	4	179	179	98.32	99.44	A0A072YLD9_9CLOT;A0A0A0I6G4_CLONO;B1BDH4_CLOBO;RL5_CLONN	Bacteria	Firmicutes	Clostridia	Clostridiales	Clostridiaceae	Clostridium	various	Bacteria	Firmicutes	Clostridia	Clostridiales	Clostridiaceae	Clostridium	various	unclassified	unclassified	unclassified	unclassified	information storage and processing	Translation, ribosomal structure and biogenesis	05CW6	This is 1 of the proteins that binds and probably mediates the attachment of the 5S RNA into the large ribosomal subunit, where it forms part of the central protuberance. In the 70S ribosome it contacts protein S13 of the 30S subunit (bridge B1b), connecting the 2 subunits	various	0.333333	0.471405	3.63165e-05	5.13592e-05	1	-	0.000108949	-	0	-	0	-	0	-	0	-
group	237	6	102	102	93.14	99.02	A0A072YW71_CLONO;A0A151AMP4_9CLOT;A0A1M4N972_9CLOT;A0A1S8LN88_9CLOT;A0A1W1XXE2_9CLOT;R4K9I5_CLOPA	Bacteria	Firmicutes	Clostridia	Clostridiales	Clostridiaceae	Clostridium	various	Bacteria	Firmicutes	Clostridia	Clostridiales	Clostridiaceae	Clostridium	various	Protein synthesis	Ribosomal proteins: synthesis and modification	ribosomal protein uS10	TIGR01049	information storage and processing	Translation, ribosomal structure and biogenesis	0NJ6Y	Involved in the binding of tRNA to the ribosomes (By similarity)	various	0.333333	0.471405	6.56398e-05	9.28287e-05	0	-	0	-	1	-	0.00019692	-	0	-	0	-
group	238	1	-	-	-	-	A0A072Z744_CORGT	Bacteria	Actinobacteria	Actinobacteria	Corynebacteriales	Corynebacteriaceae	Corynebacterium	various	Bacteria	Actinobacteria	Actinobacteria	Corynebacteriales	Corynebacteriaceae	Corynebacterium	various	unclassified	unclassified	unclassified	unclassified	unclassified	unclassified	unclassified	unclassified	unclassified	0.333333	0.471405	7.27746e-05	0.000102919	0	-	0	-	1	-	0.000218324	-	0	-	0	-
group	239	32	353	535	62.06	99.81	A0A073G172_ECOLX;A0A0A0G9X8_ECOLX;A0A0E2LDH6_ECOU3;A0A0K4A027_ECOLX;A0A0L7AHF2_ECOLX;A0A0P7P6X7_ECOLX;A0A142H849_9ENTR;A0A1E3N1T8_9ENTR;A0A1E5WX99_ECOLX;A0A1S0WL10_ECOLX;A0A1V2STP1_ECOLX;A0A1X3IFW2_ECOLX;A0A1Y2Y3D8_ECOLX;A0A2D0NWA7_ECOLX;A0A2I6LC58_ECOLX;A0A2X5VX84_ECOLX;A0A2X6YI38_ECOLX;A0A2X7Q1T4_ECOLX;A0A2Y6LMC5_SHISO;A0A2Y8HL92_ECOLX;A0A2Y8QH16_ECOLX;D7Y8Z9_ECOLX;F0JVH4_ESCFE;H4JEH2_ECOLX;I2R…	Bacteria	various	various	various	various	various	various	Bacteria	various	various	various	various	various	various	unclassified	unclassified	unclassified	unclassified	metabolism	Amino acid transport and metabolism	05DEF	Extracellular solute-binding protein, family 5	various	1.33333	1.88562	5.0058e-05	7.07928e-05	0	-	0	-	4	-	0.000150174	-	0	-	0	-
group	240	30	305	407	70.15	99.76	A0A073GZA4_ECOLX;A0A075UJB0_ECOLX;A0A0A8UJ98_ECOLX;A0A161ICL7_ECOLX;A0A1A9NUL2_ECOLX;A0A1Q6AND9_ECOLX;A0A2A3UPP8_ECOLX;A0A2H5C8M8_ECOLX;A0A2I7QFT1_SHISO;A0A2L1KLA1_KLEPN;A0A2P9E729_ECOLX;A0A2R4AAE1_ECOLX;A0A2R4ABX3_ECOLX;A0A2R4ACZ0_ECOLX;A0A2R4ADN7_ECOLX;A0A2R4AJ84_ECOLX;A0A2U9TRY6_ECOLX;A0A2X1M794_ECOLX;A0A2X5NH23_ECOLX;A0A2X7QKE3_ECOLX;A0A2Y0HIG2_ECOLX;A0A2Y7LSR1_SHISO;B6IC73_ECOSE;E1JE26_ECOLX…	various	various	various	various	various	various	various	various	various	various	various	various	various	various	unclassified	unclassified	unclassified	unclassified	poorly characterized	Function unknown	0Z03M	Transfer protein	716541.ECL_00526	0.666667	0.942809	3.29006e-05	4.65284e-05	0	-	0	-	2	-	9.87017e-05	-	0	-	0	-
group	241	2	103	103	99.03	99.03	A0A073H3F1_ECOLX;A0A077K5Q0_ECOLX	various	various	various	various	various	various	various	various	various	various	various	various	various	various	Protein synthesis	Ribosomal proteins: synthesis and modification	ribosomal protein uS10	TIGR01049	information storage and processing	Translation, ribosomal structure and biogenesis	COG0051	tRNA binding	various	0.666667	0.942809	0.000130005	0.000183855	0	-	0	-	2	-	0.000390015	-	0	-	0	-
group	242	26	401	405	97.78	99.75	A0A073H555_ECOLX;A0A0B0VRF3_ECOLX;A0A125X6S5_ECOLX;A0A192CJJ2_ECOLX;A0A1X3I819_ECOLX;A0A1Y2ZMC1_ECOLX;A0A236J3V3_SHISO;A0A2S4MTW6_SHIFL;A0A2T3UGU7_ECOLX;A0A2X5UPB9_ECOLX;A0A2X6D769_ECOLX;A0A2Y5A8C8_SHIFL;A0A2Y8QBL9_ECOLX;A0A330BIC2_ECOLX;A0A331ANL2_KLEPN;B2TUB1_SHIB3;E7TJM9_SHIFL;F5NQT1_SHIFL;H4INI6_ECOLX;I6D3Q5_SHIFL;I6G5G9_SHIDY;L2V8D3_ECOLX;L3PCT2_ECOLX;L4VYD7_ECOLX;Q0T6W5_SHIF8;S0XAZ7_9ESCH	Bacteria	various	various	various	various	various	various	Bacteria	various	various	various	various	various	various	Energy metabolism	TCA cycle	dihydrolipoyllysine-residue succinyltransferase, E2 component of oxoglutarate dehydrogenase (succinyl-transferring) complex	TIGR01347	metabolism	Energy production and conversion	05C7S	Dehydrogenase	various	1.33333	1.88562	6.61261e-05	9.35164e-05	0	-	0	-	4	-	0.000198378	-	0	-	0	-
group	243	122	207	502	32.67	99.8	A0A073HE64_ECOLX;A0A080J024_ECOLX;A0A0A0G3H7_ECOLX;A0A0B1JE62_ECOLX;A0A0E0V558_ECOLX;A0A0E1T2F2_ECOLX;A0A0E2TP24_ECOLX;A0A0F3UJZ6_ECOLX;A0A0F6F6V5_ECO57;A0A0G3K2T3_ECOLX;A0A0H0RKM8_ECOLX;A0A0H2V9T3_ECOL6;A0A0H2VUZ5_SHIFL;A0A0H3EJA6_ECO8N;A0A0I1MI68_SHISO;A0A0I3G7E3_SHISO;A0A0J2BI68_ECOLX;A0A0K3Y3D7_ECOLX;A0A0K4JEL5_ECOLX;A0A0K5RMT9_ECOLX;A0A0K6AA81_ECOLX;A0A0K9T8E5_ECOLX;A0A0V9S536_ECOLX;A0A0X5IR…	Bacteria	various	various	various	various	various	various	Bacteria	various	various	various	various	various	various	unclassified	unclassified	unclassified	unclassified	poorly characterized	Function unknown	16TUV	exported protein	various	0.333333	0.471405	1.33372e-05	1.88616e-05	0	-	0	-	1	-	4.00115e-05	-	0	-	0	-
group	244	10	117	194	56.7	99.48	A0A073HZ76_9PORP;A0A0F5II65_9BACT;A0A0F5IL21_9BACT;A0A173VZF8_9BACT;A0A174T5A7_9BACT;A0A1H5X810_9BACT;A0A1T5ERR9_9BACT;A7AD53_9BACT;K5ZF49_9BACT;RS6_PARD8	Bacteria	Bacteroidetes	Bacteroidia	Bacteroidales	various	various	various	Bacteria	Bacteroidetes	Bacteroidia	Bacteroidales	various	various	various	Protein synthesis	Ribosomal proteins: synthesis and modification	ribosomal protein bS6	TIGR00166	information storage and processing	Translation, ribosomal structure and biogenesis	0576B	Binds together with S18 to 16S ribosomal RNA (By similarity)	various	0.333333	0.471405	3.45117e-05	4.88069e-05	0	-	0	-	1	-	0.000103535	-	0	-	0	-
group	245	4	174	176	84.75	99.44	A0A073I1P3_9PORP;A0A174TP20_9BACT;D7IRL2_9BACE;R7JT85_9BACT	Bacteria	Bacteroidetes	Bacteroidia	Bacteroidales	various	various	various	Bacteria	Bacteroidetes	Bacteroidia	Bacteroidales	various	various	various	unclassified	unclassified	unclassified	unclassified	information storage and processing	Translation, ribosomal structure and biogenesis	COG0244	50s ribosomal protein L10	435591.BDI_2266	0.333333	0.471405	4.7472e-05	6.71356e-05	0	-	0	-	0	-	0	-	1	-	0.000142416	-
group	246	6	208	229	61.57	99.56	A0A073I2D5_9PORP;A0A0J9DF35_9BACT;A0A174J9X8_9BACT;A0A1H5VSJ7_9BACT;A0A1T5E214_9BACT;R7JI23_9BACT	Bacteria	Bacteroidetes	Bacteroidia	Bacteroidales	various	various	various	Bacteria	Bacteroidetes	Bacteroidia	Bacteroidales	various	various	various	unclassified	unclassified	unclassified	unclassified	poorly characterized	Function unknown	09EUF	NA	various	0.333333	0.471405	2.83871e-05	4.01454e-05	1	-	8.51613e-05	-	0	-	0	-	0	-	0	-
group	247	8	203	406	45.81	99.75	A0A073I5T3_9PORP;A0A0F5ILS5_9BACT;A0A1H5XNU7_9BACT;A0A1Q6I3E4_9BACT;A0A1Y4CV61_9BACT;C7X442_9BACT;R7J7N3_9BACT;S0GGC0_9BACT	Bacteria	Bacteroidetes	Bacteroidia	Bacteroidales	various	various	various	Bacteria	Bacteroidetes	Bacteroidia	Bacteroidales	various	various	various	Unknown function	General	small GTP-binding protein domain	TIGR00231	poorly characterized	Function unknown	099JR	GTPase that associates with the 50S ribosomal subunit and may have a role during protein synthesis or ribosome biogenesis (By similarity)	various	0.333333	0.471405	1.60114e-05	2.26436e-05	1	-	4.80343e-05	-	0	-	0	-	0	-	0	-
group	248	2	992	992	99.9	99.9	A0A073I6E1_9PORP;K6AX58_9BACT	Bacteria	Bacteroidetes	Bacteroidia	Bacteroidales	various	various	various	Bacteria	Bacteroidetes	Bacteroidia	Bacteroidales	various	various	various	unclassified	unclassified	TonB-dependent outer membrane receptor, SusC/RagA subfamily, signature region	TIGR04057	metabolism	Inorganic ion transport and metabolism	05C27	TonB-dependent Receptor Plug	435591.BDI_3672	1	0	2.17248e-05	2.51648e-06	1	-	1.96592e-05	-	1	-	2.02478e-05	-	1	-	2.52674e-05	-
group	249	2	91	91	98.9	98.9	A0A073JK64_LACRE;F8DKR7_LACRS	Bacteria	Firmicutes	Bacilli	Lactobacillales	Lactobacillaceae	Lactobacillus	various	Bacteria	Firmicutes	Bacilli	Lactobacillales	Lactobacillaceae	Lactobacillus	various	Protein synthesis	Ribosomal proteins: synthesis and modification	ribosomal protein bS16	TIGR00002	information storage and processing	Translation, ribosomal structure and biogenesis	05K5M	30s ribosomal protein S16	349123.Lreu23DRAFT_3937	1	0.816497	0.000216446	0.000175007	2	-	0.000428614	-	1	-	0.000220723	-	0	-	0	-
group	250	1	-	-	-	-	A0A073JK95_LACRE	Bacteria	Firmicutes	Bacilli	Lactobacillales	Lactobacillaceae	Lactobacillus	Lactobacillus reuteri	Bacteria	Firmicutes	Bacilli	Lactobacillales	Lactobacillaceae	Lactobacillus	Lactobacillus reuteri	unclassified	unclassified	unclassified	unclassified	poorly characterized	Function unknown	05W7N	NA	349123.Lreu23DRAFT_4049	0.333333	0.471405	1.90077e-05	2.6881e-05	1	-	5.70232e-05	-	0	-	0	-	0	-	0	-
group	251	11	127	127	95.28	99.21	A0A073JM70_LACRE;A0A081NPP9_LACRE;A0A1C1ZTG5_LACRE;A0A1C2GF32_LACRE;A0A1V4FMF2_LACRE;A0A256SHR7_LACRE;A0A2A7QDV6_9LACO;A0A2S1EQU0_LACRE;A0A317GIE4_LACRE;A5VJM9_LACRD;B3XQA0_LACRE	Bacteria	Firmicutes	Bacilli	Lactobacillales	Lactobacillaceae	Lactobacillus	various	Bacteria	Firmicutes	Bacilli	Lactobacillales	Lactobacillaceae	Lactobacillus	various	unclassified	unclassified	unclassified	unclassified	poorly characterized	Function unknown	05VBF	alkaline shock protein	349123.Lreu23DRAFT_3212	1.66667	0.471405	0.000273598	5.40358e-05	2	-	0.000307117	-	2	-	0.000316312	-	1	-	0.000197364	-
group	252	12	178	179	92.74	99.44	A0A073JM91_LACRE;A0A0S4NQB0_LACRE;A0A0U5D4P3_LACRE;A0A1S9A9Z2_LACRE;A0A1X8VB55_LACRE;A0A1Y4P6H3_LACRE;A0A256VDV2_LACRE;A0A256VHM2_LACRE;A0A2A7QD39_9LACO;A0A2R7DYS3_LACRE;A0A2S1EU61_LACRE;S5NRB2_LACRE	Bacteria	Firmicutes	Bacilli	Lactobacillales	Lactobacillaceae	Lactobacillus	various	Bacteria	Firmicutes	Bacilli	Lactobacillales	Lactobacillaceae	Lactobacillus	various	Purines, pyrimidines, nucleosides, and nucleotides	Salvage of nucleosides and nucleotides	hypoxanthine phosphoribosyltransferase	TIGR01203	metabolism	Nucleotide transport and metabolism	0NI2B	Hypoxanthine phosphoribosyltransferase	349123.Lreu23DRAFT_4830	0.333333	0.471405	3.63165e-05	5.13592e-05	1	-	0.000108949	-	0	-	0	-	0	-	0	-
group	253	23	205	600	33.67	99.83	A0A073JMA0_LACRE;A0A081NPW0_LACRE;A0A0U5JNM3_LACRE;A0A0U5JXF2_LACRE;A0A1C1Z7E4_LACRE;A0A1S9AT40_LACRE;A0A1V4FMZ2_LACRE;A0A1X8V876_LACRE;A0A1Y3U637_LACRE;A0A244CGB6_LACRE;A0A256SIW0_LACRE;A0A256VEH9_LACRE;A0A256VKS7_LACRE;A0A286SCY9_LACRD;A0A2A7R745_9LACO;A0A2S1EQK8_LACRE;A0A2T5Q3K6_LACRE;A0A317GEA8_LACRE;A0A317GPN5_LACRE;B3XRV5_LACRE;R9WGY1_LACRE;S5NNX5_LACRE;SYD_LACRJ	Bacteria	Firmicutes	Bacilli	Lactobacillales	Lactobacillaceae	Lactobacillus	various	Bacteria	Firmicutes	Bacilli	Lactobacillales	Lactobacillaceae	Lactobacillus	various	various	various	various	various	information storage and processing	Translation, ribosomal structure and biogenesis	COG0173	aspartyl-trna synthetase	various	0.333333	0.471405	1.08344e-05	1.53222e-05	1	-	3.25032e-05	-	0	-	0	-	0	-	0	-
group	254	18	490	490	98.37	99.8	A0A073JMK7_LACRE;A0A081NN82_LACRE;A0A0U5FJ91_LACRE;A0A1C1ZRC5_LACRE;A0A1C2G713_LACRE;A0A1X8V9Z9_LACRE;A0A1Y2UG40_LACRE;A0A1Y4P8B7_LACRE;A0A256SNZ0_LACRE;A0A256VIU1_LACRE;A0A2A7QEQ6_9LACO;A0A2A7R7T4_9LACO;A0A2G9ING2_LACRE;A0A2S1ESP3_LACRE;A0A2T5Q269_LACRE;A0A317GIK8_LACRE;B3XPD2_LACRE;R9WID9_LACRE	Bacteria	Firmicutes	Bacilli	Lactobacillales	Lactobacillaceae	Lactobacillus	various	Bacteria	Firmicutes	Bacilli	Lactobacillales	Lactobacillaceae	Lactobacillus	various	Protein synthesis	tRNA aminoacylation	aspartyl/glutamyl-tRNA(Asn/Gln) amidotransferase, A subunit	TIGR00132	information storage and processing	Translation, ribosomal structure and biogenesis	05C3P	Allows the formation of correctly charged Gln-tRNA(Gln) through the transamidation of misacylated Glu-tRNA(Gln) in organisms which lack glutaminyl-tRNA synthetase. The reaction takes place in the presence of glutamine and ATP through an activated gamma-phospho-Glu-tRNA(Gln) (By similarity)	various	1	0.816497	4.35844e-05	3.29343e-05	2	-	7.95998e-05	-	0	-	0	-	1	-	5.11535e-05	-
group	255	12	307	307	97.07	99.67	A0A073JMQ1_LACRE;A0A0U5F1I0_LACRE;A0A1S9APK6_LACRE;A0A1V4FKX7_LACRE;A0A1Y3UMJ5_LACRE;A0A256VBN5_LACRE;A0A256VLU2_LACRE;A0A2A7R461_9LACO;A0A2G9IM92_LACRE;A0A317GNM2_LACRE;A5HNZ6_LACRE;F8DLK3_LACRS	Bacteria	Firmicutes	Bacilli	Lactobacillales	Lactobacillaceae	Lactobacillus	various	Bacteria	Firmicutes	Bacilli	Lactobacillales	Lactobacillaceae	Lactobacillus	various	Energy metabolism	Sugars	ribokinase	TIGR02152	metabolism	Carbohydrate transport and metabolism	0NHAA	ribokinase	various	1	0.816497	7.56052e-05	6.72085e-05	1	-	6.35242e-05	-	0	-	0	-	2	-	0.000163291	-
group	256	38	373	496	45.67	99.8	A0A073JMY7_LACRE;A0A081NQH3_LACRE;A0A089QBM3_9LACO;A0A0R1WL02_9LACO;A0A0R1X604_9LACO;A0A0R1Y0X8_9LACO;A0A0U5D7A6_LACRE;A0A0U5EYZ7_LACRE;A0A0U5F7X5_LACRE;A0A1C1ZXN4_LACRE;A0A1C2G759_LACRE;A0A1D7TPB7_9LACO;A0A1S9APF6_LACRE;A0A1V4FKU4_LACRE;A0A1V9RE37_9LACO;A0A1X8V9I5_LACRE;A0A1Y4P431_LACRE;A0A244CCK0_LACRE;A0A256SVT5_LACRE;A0A256VA83_LACRE;A0A256VN60_LACRE;A0A2A2X4L2_9LACO;A0A2A7QEX0_9LACO;A0A2A7QN…	Bacteria	Firmicutes	Bacilli	Lactobacillales	Lactobacillaceae	Lactobacillus	various	Bacteria	Firmicutes	Bacilli	Lactobacillales	Lactobacillaceae	Lactobacillus	various	unclassified	unclassified	putative dipeptidase	TIGR01887	metabolism	Amino acid transport and metabolism	07QSE	Dipeptidase	various	0.666667	0.471405	2.99511e-05	2.1668e-05	1	-	3.93184e-05	-	0	-	0	-	1	-	5.05347e-05	-
group	257	5	185	185	94.59	99.46	A0A073JN20_LACRE;A0A0R1YGH7_9LACO;A0A0U5JLB7_LACRE;A0A2J6NKS6_9LACO;F8KD01_LACRE	Bacteria	Firmicutes	Bacilli	Lactobacillales	Lactobacillaceae	Lactobacillus	various	Bacteria	Firmicutes	Bacilli	Lactobacillales	Lactobacillaceae	Lactobacillus	various	Protein synthesis	Translation factors	translation elongation factor P	TIGR00038	information storage and processing	Translation, ribosomal structure and biogenesis	0NECN	Involved in peptide bond synthesis. Stimulates efficient translation and peptide-bond synthesis on native or reconstituted 70S ribosomes in vitro. Probably functions indirectly by altering the affinity of the ribosome for aminoacyl-tRNA, thus increasing their reactivity as acceptors for peptidyl transferase (By similarity)	349123.Lreu23DRAFT_4525	1.33333	1.24722	0.000150578	0.000129548	3	-	0.000316248	-	0	-	0	-	1	-	0.000135488	-
group	258	11	246	246	97.56	99.59	A0A073JN53_LACRE;A0A0U5JG59_LACRE;A0A0U5KHP8_LACRE;A0A1B7LRW3_LACRE;A0A1C1ZFC4_LACRE;A0A1C2G6U7_LACRE;A0A1X8VA16_LACRE;A0A256VAF9_LACRE;A0A2S1ESU1_LACRE;B3XPN7_LACRE;R9WI80_LACRE	Bacteria	Firmicutes	Bacilli	Lactobacillales	Lactobacillaceae	Lactobacillus	various	Bacteria	Firmicutes	Bacilli	Lactobacillales	Lactobacillaceae	Lactobacillus	various	unclassified	unclassified	unclassified	unclassified	metabolism	Amino acid transport and metabolism	0ND9H	ABC transporter, ATP-binding protein	various	0.333333	0.471405	2.64254e-05	3.73711e-05	1	-	7.92762e-05	-	0	-	0	-	0	-	0	-
group	259	13	878	878	96.36	99.89	A0A073JNB1_LACRE;A0A081NRS8_LACRE;A0A0U5JSU1_LACRE;A0A0U5JWH0_LACRE;A0A1V4FN60_LACRE;A0A1Y2UBM7_LACRE;A0A1Y2UTL7_LACRE;A0A2A7R7X0_9LACO;A0A2S1EPC3_LACRE;A0A317GF72_LACRE;A0A317GTJ5_LACRE;B3XQQ5_LACRE;R9WIU8_LACRE	Bacteria	Firmicutes	Bacilli	Lactobacillales	Lactobacillaceae	Lactobacillus	various	Bacteria	Firmicutes	Bacilli	Lactobacillales	Lactobacillaceae	Lactobacillus	various	unclassified	unclassified	unclassified	unclassified	metabolism	Energy production and conversion	COG1454	alcohol dehydrogenase	575594.HMPREF0501_01183	0.666667	0.471405	1.692e-05	1.22407e-05	1	-	2.22118e-05	-	0	-	0	-	1	-	2.85481e-05	-
group	260	44	124	336	26.82	99.72	A0A073JNG3_LACRE;A0A099YBB5_LACMC;A0A0D4CM45_LACMC;A0A0R1GY01_9LACO;A0A0R1KYG2_9LACO;A0A0R1LLG6_9LACO;A0A0R1P7I0_9LACO;A0A0R1RRM1_9LACO;A0A0R1UWU5_9LACO;A0A0R1W7V8_9LACO;A0A0R1Y8X5_9LACO;A0A0R2ABU3_9LACO;A0A0R2DNX0_9LACO;A0A0R2EYS6_LACFE;A0A0R2GUH6_9LACO;A0A0R2JXK9_9LACO;A0A0R2LQ38_9LACO;A0A0U5JE49_LACRE;A0A158SKG4_LACFE;A0A1D7ZXV2_LACFE;A0A1G9ZWH3_LACMC;A0A1Q2T3A0_LACFE;A0A1V4FML8_LACRE;A0A1Y2UQ…	Bacteria	Firmicutes	Bacilli	Lactobacillales	Lactobacillaceae	Lactobacillus	various	Bacteria	various	various	various	various	various	various	various	various	various	various	cellular processes and signaling	Signal transduction mechanisms	COG1493	Catalyzes the ATP- as well as the pyrophosphate- dependent phosphorylation of a specific serine residue in HPr, a phosphocarrier protein of the phosphoenolpyruvate-dependent sugar phosphotransferase system (PTS). HprK P also catalyzes the pyrophosphate-producing, inorganic phosphate-dependent dephosphorylation (phosphorolysis) of seryl-phosphorylated HPr (P- Ser-HPr). The two antagonistic activit…	various	0.333333	0.471405	1.93472e-05	2.7361e-05	1	-	5.80415e-05	-	0	-	0	-	0	-	0	-
group	261	24	446	446	84.75	99.78	A0A073JNG4_LACRE;A0A081NRQ3_LACRE;A0A0R1WNP1_9LACO;A0A0U5JWW4_LACRE;A0A142KMM9_9LACO;A0A143PYJ1_LACRE;A0A1C1ZC81_LACRE;A0A1C2G9Y5_LACRE;A0A1S9AMZ5_LACRE;A0A1V4FP60_LACRE;A0A1X8VC16_LACRE;A0A1Y3UC76_LACRE;A0A256SU41_LACRE;A0A256VC24_LACRE;A0A256VMV7_LACRE;A0A2A7R5Y0_9LACO;A0A2R7DVQ6_LACRE;A0A2S1EPF7_LACRE;A0A317GCI2_LACRE;A0A317GHW3_LACRE;B3XQM8_LACRE;E3C8A5_9LACO;F8DLH1_LACRS;S5N3T2_LACRE	Bacteria	Firmicutes	Bacilli	Lactobacillales	Lactobacillaceae	Lactobacillus	various	Bacteria	Firmicutes	Bacilli	Lactobacillales	Lactobacillaceae	Lactobacillus	various	unclassified	unclassified	unclassified	unclassified	metabolism	Amino acid transport and metabolism	0NECX	aminopeptidase c	various	0.333333	0.471405	1.45754e-05	2.06128e-05	1	-	4.37263e-05	-	0	-	0	-	0	-	0	-
group	262	21	505	511	93.74	99.8	A0A073JNK0_LACRE;A0A0U5F7L5_LACRE;A0A0U5JK40_LACRE;A0A0U5K2R4_LACRE;A0A1C1ZJ33_LACRE;A0A1C2G7B6_LACRE;A0A1S9AEF4_LACRE;A0A1Y4P5F2_LACRE;A0A256SWD1_LACRE;A0A256V7J9_LACRE;A0A256VED4_LACRE;A0A2S1EP32_LACRE;A0A2T5Q292_LACRE;A0A317GIV0_LACRE;A5VI67_LACRD;B3XPH3_LACRE;C2ERK9_9LACO;F8DLC0_LACRS;F8KCR4_LACRE;R9WM83_LACRE;S5N9M2_LACRE	Bacteria	Firmicutes	Bacilli	Lactobacillales	Lactobacillaceae	Lactobacillus	various	Bacteria	Firmicutes	Bacilli	Lactobacillales	Lactobacillaceae	Lactobacillus	various	Protein synthesis	tRNA aminoacylation	lysine--tRNA ligase	TIGR00499	information storage and processing	Translation, ribosomal structure and biogenesis	0NDNG	lysyl-tRNA synthetase	525318.HMPREF0497_1449	1.33333	0.471405	5.48956e-05	1.56688e-05	2	-	7.63285e-05	-	1	-	3.93068e-05	-	1	-	4.90513e-05	-
group	263	5	401	401	99.5	99.75	A0A073JNM4_LACRE;A0A081NRZ3_LACRE;A0A143PZX7_LACRE;A0A2R7DMV1_LACRE;S5NU78_LACRE	Bacteria	Firmicutes	Bacilli	Lactobacillales	Lactobacillaceae	Lactobacillus	Lactobacillus reuteri	Bacteria	Firmicutes	Bacilli	Lactobacillales	Lactobacillaceae	Lactobacillus	Lactobacillus reuteri	unclassified	unclassified	unclassified	unclassified	metabolism	Carbohydrate transport and metabolism	0ND8W	Phosphoglycerate kinase	349123.Lreu23DRAFT_3443	9.33333	3.29983	0.000489679	0.000139769	14	-	0.000680866	-	7	-	0.000350625	-	7	-	0.000437548	-
group	264	6	449	449	99.11	99.78	A0A073JNR5_LACRE;A0A256VDT8_LACRE;A0A256VJZ3_LACRE;A0A2T5Q645_LACRE;A0A317GJ60_LACRE;Q5QG16_LACRE	Bacteria	Firmicutes	Bacilli	Lactobacillales	Lactobacillaceae	Lactobacillus	Lactobacillus reuteri	Bacteria	Firmicutes	Bacilli	Lactobacillales	Lactobacillaceae	Lactobacillus	Lactobacillus reuteri	Energy metabolism	Sugars	xylose isomerase	TIGR02630	metabolism	Carbohydrate transport and metabolism	04RWF	xylose isomerase	525309.HMPREF0494_2022	2.33333	0.471405	0.000114604	3.73998e-05	2	-	8.68683e-05	-	2	-	8.9469e-05	-	3	-	0.000167474	-
group	265	14	601	627	94.42	99.84	A0A073JPF5_LACRE;A0A0U5D3C1_LACRE;A0A1X8VB14_LACRE;A0A1Y3UIF8_LACRE;A0A244CAK0_LACRE;A0A256STK6_LACRE;A0A256VP25_LACRE;A0A2S1EU27_LACRE;A0A317GFQ9_LACRE;F8DQW2_LACRS;F8KDP7_LACRE;Q562K4_LACRE;R9WE91_LACRE;S5NDL3_LACRE	Bacteria	Firmicutes	Bacilli	Lactobacillales	Lactobacillaceae	Lactobacillus	various	Bacteria	Firmicutes	Bacilli	Lactobacillales	Lactobacillaceae	Lactobacillus	various	Protein synthesis	tRNA aminoacylation	threonine--tRNA ligase	TIGR00418	information storage and processing	Translation, ribosomal structure and biogenesis	05C22	threonyL-tRNA synthetase	525366.HMPREF0549_1120	2.66667	0.942809	8.94789e-05	2.55399e-05	4	-	0.000124414	-	2	-	6.40695e-05	-	2	-	7.99529e-05	-
group	266	4	121	121	96.69	99.17	A0A073JQ49_LACRE;A0A2A7QGM6_9LACO;A0A2J6NMY4_9LACO;F8KEC8_LACRE	Bacteria	Firmicutes	Bacilli	Lactobacillales	Lactobacillaceae	Lactobacillus	various	Bacteria	Firmicutes	Bacilli	Lactobacillales	Lactobacillaceae	Lactobacillus	various	Protein synthesis	Ribosomal proteins: synthesis and modification	ribosomal protein uS13	TIGR03631	information storage and processing	Translation, ribosomal structure and biogenesis	0NJE3	Located at the top of the head of the 30S subunit, it contacts several helices of the 16S rRNA. In the 70S ribosome it contacts the 23S rRNA (bridge B1a) and protein L5 of the 50S subunit (bridge B1b), connecting the 2 subunits	349123.Lreu23DRAFT_4381	2.66667	0.942809	0.000463663	0.000132343	4	-	0.000644692	-	2	-	0.000331997	-	2	-	0.000414301	-
group	267	10	342	342	98.83	99.71	A0A073JQA3_LACRE;A0A0U5F6E0_LACRE;A0A143Q140_LACRE;A0A1V4FJY3_LACRE;A0A256V9G1_LACRE;A0A256VAS2_LACRE;A0A2A7R564_9LACO;A5VLL8_LACRD;B3XPM3_LACRE;S5NQF3_LACRE	Bacteria	Firmicutes	Bacilli	Lactobacillales	Lactobacillaceae	Lactobacillus	various	Bacteria	Firmicutes	Bacilli	Lactobacillales	Lactobacillaceae	Lactobacillus	various	unclassified	unclassified	unclassified	unclassified	metabolism	Energy production and conversion	COG1064	alcohol dehydrogenase	387344.LVIS_1019	2.33333	0.471405	0.000145037	2.19129e-05	3	-	0.00017107	-	2	-	0.000117461	-	2	-	0.00014658	-
group	268	16	403	464	85.78	99.78	A0A073JQC1_LACRE;A0A081NNN0_LACRE;A0A0S4NL02_LACRE;A0A0U5JNG9_LACRE;A0A1C1ZU67_LACRE;A0A1C2G595_LACRE;A0A1X8VA32_LACRE;A0A1Y2UTJ6_LACRE;A0A1Y4PDW5_LACRE;A0A256SVU3_LACRE;A0A256V5K1_LACRE;A0A2A7R7M7_9LACO;A0A2S1ESZ0_LACRE;A5VLQ1_LACRD;F8DNE9_LACRS;S5NWN9_LACRE	Bacteria	Firmicutes	Bacilli	Lactobacillales	Lactobacillaceae	Lactobacillus	various	Bacteria	Firmicutes	Bacilli	Lactobacillales	Lactobacillaceae	Lactobacillus	various	Energy metabolism	Electron transport	flavocytochrome c	TIGR01813	metabolism	Energy production and conversion	COG1053	Succinate DeHydrogenase	349123.Lreu23DRAFT_4453	1	1.41421	4.203e-05	5.94395e-05	3	-	0.00012609	-	0	-	0	-	0	-	0	-
group	269	11	462	462	98.92	99.78	A0A073JQS1_LACRE;A0A0U5F1C8_LACRE;A0A143Q383_LACRE;A0A1C2G568_LACRE;A0A1X8VA62_LACRE;A0A256SV73_LACRE;A0A256VAD9_LACRE;A0A2A7R873_9LACO;A0A317GF84_LACRE;A5HJQ1_LACRE;B3XPT4_LACRE	Bacteria	Firmicutes	Bacilli	Lactobacillales	Lactobacillaceae	Lactobacillus	various	Bacteria	Firmicutes	Bacilli	Lactobacillales	Lactobacillaceae	Lactobacillus	various	unclassified	unclassified	unclassified	unclassified	metabolism	Energy production and conversion	COG0114	fumarate hydratase class II	various	1.33333	1.88562	5.62827e-05	7.95957e-05	4	-	0.000168848	-	0	-	0	-	0	-	0	-
group	270	18	443	444	96.4	99.77	A0A073JR19_LACRE;A0A081NQ88_LACRE;A0A0S4NPK8_LACRE;A0A0U5JSR2_LACRE;A0A0U5JWR8_LACRE;A0A1C1ZD02_LACRE;A0A1C2GBT0_LACRE;A0A1X8V844_LACRE;A0A1Y4PAS5_LACRE;A0A244CH75_LACRE;A0A256SQ57_LACRE;A0A2S1EQB5_LACRE;A0A317GJA9_LACRE;A4L2Q7_LACRE;A5VJ74_LACRD;B3XRM0_LACRE;F8DNM3_LACRS;S5N4X8_LACRE	Bacteria	Firmicutes	Bacilli	Lactobacillales	Lactobacillaceae	Lactobacillus	various	Bacteria	Firmicutes	Bacilli	Lactobacillales	Lactobacillaceae	Lactobacillus	various	unclassified	unclassified	unclassified	unclassified	metabolism	Energy production and conversion	04RSA	pyruvate dehydrogenase complex	349123.Lreu23DRAFT_3684	0.666667	0.942809	2.92822e-05	4.14113e-05	2	-	8.78466e-05	-	0	-	0	-	0	-	0	-
group	271	18	190	203	90.15	99.51	A0A073JRE4_LACRE;A0A0S4NMN5_LACRE;A0A1C1ZU12_LACRE;A0A1S9APN1_LACRE;A0A1X8VBG6_LACRE;A0A1Y2UR97_LACRE;A0A256STX5_LACRE;A0A2A7QIG8_9LACO;A0A2A7R6U5_9LACO;A0A2G9IMK9_LACRE;A0A2S1ENC7_LACRE;A0A317GAA4_LACRE;A0A317GFC4_LACRE;A5VHP1_LACRD;F8DRG5_LACRS;Q0GLA4_LACRE;R9WF75_LACRE;S5NM74_LACRE	Bacteria	Firmicutes	Bacilli	Lactobacillales	Lactobacillaceae	Lactobacillus	various	Bacteria	Firmicutes	Bacilli	Lactobacillales	Lactobacillaceae	Lactobacillus	various	unclassified	unclassified	unclassified	unclassified	poorly characterized	Function unknown	04UBN	Nadph-dependent fmn reductase	349123.Lreu23DRAFT_4942	0.333333	0.471405	3.20229e-05	4.52872e-05	1	-	9.60687e-05	-	0	-	0	-	0	-	0	-
group	272	2	132	132	99.24	99.24	A0A073JRI2_9BACI;A0A2S1A5U4_9BACI	Bacteria	Firmicutes	Bacilli	Bacillales	Bacillaceae	Bacillus	various	Bacteria	Firmicutes	Bacilli	Bacillales	Bacillaceae	Bacillus	various	unclassified	unclassified	unclassified	unclassified	information storage and processing	Translation, ribosomal structure and biogenesis	04U81	One of the primary rRNA binding proteins, it binds directly to 16S rRNA central domain where it helps coordinate assembly of the platform of the 30S subunit (By similarity)	315749.Bcer98_0118	1	0.816497	0.000150691	0.00012426	1	-	0.000147742	-	2	-	0.00030433	-	0	-	0	-
group	273	16	475	475	98.95	99.79	A0A073JRK1_LACRE;A0A081NQ87_LACRE;A0A0S4NNS8_LACRE;A0A1C1ZYW2_LACRE;A0A1C2GBT1_LACRE;A0A1X8V834_LACRE;A0A1Y2UE79_LACRE;A0A244CHD4_LACRE;A0A256V400_LACRE;A0A256VM93_LACRE;A0A2A7R8A8_9LACO;A0A2G9IKX2_LACRE;A0A317GK93_LACRE;B3XRM1_LACRE;Q0GLA5_LACRE;S5NUU4_LACRE	Bacteria	Firmicutes	Bacilli	Lactobacillales	Lactobacillaceae	Lactobacillus	various	Bacteria	Firmicutes	Bacilli	Lactobacillales	Lactobacillaceae	Lactobacillus	various	unclassified	unclassified	dihydrolipoyl dehydrogenase	TIGR01350	metabolism	Energy production and conversion	0NDG4	dihydrolipoyl dehydrogenase	525309.HMPREF0494_1365	3.33333	1.24722	0.000149387	4.96823e-05	5	-	0.000205284	-	2	-	8.45717e-05	-	3	-	0.000158307	-
group	274	2	162	162	99.38	99.38	A0A073JRM8_LACRE;F8KFM9_LACRE	Bacteria	Firmicutes	Bacilli	Lactobacillales	Lactobacillaceae	Lactobacillus	various	Bacteria	Firmicutes	Bacilli	Lactobacillales	Lactobacillaceae	Lactobacillus	various	unclassified	unclassified	unclassified	unclassified	cellular processes and signaling	Signal transduction mechanisms	07YZX	Universal stress protein	349123.Lreu23DRAFT_3543	1.66667	2.35702	0.000200637	0.000283744	5	-	0.000601912	-	0	-	0	-	0	-	0	-
group	275	28	394	400	64.34	99.75	A0A073JS07_LACRE;A0A081KVG3_LACRE;A0A0R1HL26_9LACO;A0A0R1P7V5_9LACO;A0A0R1RBR6_9LACO;A0A0R1Y1Y9_9LACO;A0A0R2BDU6_LACCL;A0A0R2EZ98_9LACO;A0A0U5JQN0_LACRE;A0A0U5JYP8_LACRE;A0A1B2J1P7_9LACO;A0A1C1ZPG1_LACRE;A0A1X8V7X4_LACRE;A0A1Z5IC78_9LACO;A0A1Z5IKP0_9LACO;A0A1Z5IZZ7_9LACO;A0A1Z5J4P3_9LACO;A0A244CIC2_LACRE;A0A256SK32_LACRE;A0A256VBD2_LACRE;A0A2A7R3J4_9LACO;A0A2A7R713_9LACO;A0A2J6NLK5_9LACO;A0A2R7DX…	Bacteria	Firmicutes	Bacilli	Lactobacillales	Lactobacillaceae	Lactobacillus	various	Bacteria	Firmicutes	Bacilli	Lactobacillales	Lactobacillaceae	Lactobacillus	various	Energy metabolism	Fermentation	acetate kinase	TIGR00016	metabolism	Energy production and conversion	05C6H	Catalyzes the formation of acetyl phosphate from acetate and ATP. Can also catalyze the reverse reaction (By similarity)	various	0.333333	0.471405	2.08877e-05	2.95397e-05	0	-	0	-	0	-	0	-	1	-	6.26631e-05	-
group	276	21	884	884	98.64	99.89	A0A073JS49_LACRE;A0A081NN34_LACRE;A0A0S4NS95_LACRE;A0A0U5F2K2_LACRE;A0A0U5FG10_LACRE;A0A1B7LSA5_LACRE;A0A1C1ZUE0_LACRE;A0A1C2GE91_LACRE;A0A1X8V7S3_LACRE;A0A1Y4P9A8_LACRE;A0A256VCQ2_LACRE;A0A256VMU8_LACRE;A0A2A7QHW4_9LACO;A0A2G9IND5_LACRE;A0A2S1EPU6_LACRE;A0A2T5Q5U4_LACRE;A0A317GEA5_LACRE;A0A317GJD9_LACRE;B3XRD2_LACRE;F8DN34_LACRS;S5N4J7_LACRE	Bacteria	Firmicutes	Bacilli	Lactobacillales	Lactobacillaceae	Lactobacillus	various	Bacteria	Firmicutes	Bacilli	Lactobacillales	Lactobacillaceae	Lactobacillus	various	Protein synthesis	tRNA aminoacylation	alanine--tRNA ligase	TIGR00344	information storage and processing	Translation, ribosomal structure and biogenesis	COG0013	Catalyzes the attachment of alanine to tRNA(Ala) in a two-step reaction alanine is first activated by ATP to form Ala- AMP and then transferred to the acceptor end of tRNA(Ala). Also edits incorrectly charged Ser-tRNA(Ala) and Gly-tRNA(Ala) via its editing domain (By similarity)	525366.HMPREF0549_0879	0.666667	0.942809	1.47073e-05	2.07993e-05	2	-	4.4122e-05	-	0	-	0	-	0	-	0	-
group	277	41	62	144	37.5	99.31	A0A073JU49_9BACI;A0A0A1M8C2_9BACI;A0A0C2TLE9_BACBA;A0A0H4KDI2_9BACI;A0A0H4NUS0_9BACI;A0A0J5SYN4_9BACI;A0A0K9GHS6_9BACI;A0A0Q3WAM8_9BACI;A0A0T7KLL2_STREE;A0A0T8EBL8_STREE;A0A150LGE9_9BACI;A0A1B9AXJ2_9BACI;A0A1I2G4A2_9BACI;A0A1J0GX30_VIRHA;A0A1L8ZLJ0_9BACI;A0A243NAV4_BACTU;A0A268IZR6_9BACL;A0A2A8V4T3_9BACI;A0A2A9BPK0_9BACI;A0A2C1RJZ4_BACCE;A0A2C2UBI1_BACCE;A0A2C3K9K1_9BACI;A0A2H2W377_BACCE;A0A2H3Q9…	Bacteria	various	various	various	various	various	various	Bacteria	various	various	various	various	various	various	various	various	various	various	information storage and processing	Translation, ribosomal structure and biogenesis	COG0197	Binds 23S rRNA and is also seen to make contacts with the A and possibly P site tRNAs (By similarity)	various	1	0.816497	0.000136782	0.000110595	2	-	0.00027086	-	1	-	0.000139485	-	0	-	0	-
group	278	21	691	691	95.66	99.86	A0A073JYY7_LACRE;A0A081NPU4_LACRE;A0A0U5EZA3_LACRE;A0A0U5F0Y2_LACRE;A0A143PX40_LACRE;A0A1C1ZI19_LACRE;A0A1C2GF24_LACRE;A0A1Y3UJG9_LACRE;A0A244CGC1_LACRE;A0A256SIE8_LACRE;A0A256VFY6_LACRE;A0A256VJE8_LACRE;A0A2A7R7Y9_9LACO;A0A2S1EQH0_LACRE;A0A2T5Q1R1_LACRE;A0A317GBP1_LACRE;A0A317GIL8_LACRE;B3XRX2_LACRE;F8DPE6_LACRS;F8KBZ3_LACRE;SYGB_LACRD	Bacteria	Firmicutes	Bacilli	Lactobacillales	Lactobacillaceae	Lactobacillus	various	Bacteria	Firmicutes	Bacilli	Lactobacillales	Lactobacillaceae	Lactobacillus	various	Protein synthesis	tRNA aminoacylation	glycine--tRNA ligase, beta subunit	TIGR00211	information storage and processing	Translation, ribosomal structure and biogenesis	0NDNH	Glycyl-tRNA synthetase beta subunit	525366.HMPREF0549_0348	0.333333	0.471405	9.40759e-06	1.33043e-05	1	-	2.82228e-05	-	0	-	0	-	0	-	0	-
group	279	23	300	304	87.17	99.67	A0A073K0G5_LACRE;A0A0D4CMM4_LACMC;A0A0N7CJF1_LACFE;A0A0R1P897_9LACO;A0A0R1U9E7_9LACO;A0A0R1WFS9_9LACO;A0A0R1XR80_9LACO;A0A0R1YA77_9LACO;A0A0R2BIJ7_9LACO;A0A0R2H333_9LACO;A0A0R2I2X3_9LACO;A0A0S4NP90_LACRE;A0A1Q2T397_LACFE;A0A2A7QHN8_9LACO;A0A2J6NNJ4_9LACO;A0A2S1EPF2_LACRE;B2GAJ4_LACF3;C2ETE8_9LACO;C7XW76_9LACO;C8P6T2_9LACO;H4GIJ8_9LACO;S5NU59_LACRE;T0SC05_LACFE	Bacteria	various	various	various	various	various	various	Bacteria	various	various	various	various	various	various	Cell envelope	Biosynthesis and degradation of surface polysaccharides and lipopolysaccharides	UTP--glucose-1-phosphate uridylyltransferase	TIGR01099	cellular processes and signaling	Cell wall/membrane/envelope biogenesis	05C3Y	UTP-glucose-1-phosphate uridylyltransferase	various	0.666667	0.471405	4.95077e-05	3.56402e-05	0	-	0	-	1	-	6.60717e-05	-	1	-	8.24514e-05	-
group	280	265	705	885	73.36	99.89	A0A073K180_9BACI;A0A073KE31_9BACI;A0A076W0H2_BACMY;A0A090YKX7_BACMY;A0A0A0WTG4_BACMY;A0A0B5NM04_BACTU;A0A0B5SBJ0_BACMY;A0A0E8TCA4_STREE;A0A0F5RML9_9BACI;A0A0F7RKW6_BACAN;A0A0G8CDV2_BACCE;A0A0G8EBK5_BACCE;A0A0G8ESS3_BACCE;A0A0J6LDF4_9BACI;A0A0J6Z140_BACCE;A0A0J7DI37_BACCE;A0A0J7EPG5_BACCE;A0A0J7FBS8_BACCE;A0A0K0Q8U0_BACTU;A0A0K6J3V4_BACCE;A0A0K6MIY2_BACIU;A0A0S3BTX6_BACTU;A0A0T8VPD5_STREE;A0A109GG…	Bacteria	Firmicutes	Bacilli	various	various	various	various	Bacteria	Firmicutes	Bacilli	various	various	various	various	various	various	various	various	cellular processes and signaling	Posttranslational modification, protein turnover, chaperones	various	various	various	0.333333	0.471405	9.44076e-06	1.33513e-05	0	-	0	-	0	-	0	-	1	-	2.83223e-05	-
group	281	5	117	117	56.78	99.15	A0A073K290_LACRE;A0A1W1ZC06_9LACT;A0A2S1EU81_LACRE;A0A317GAW5_LACRE;RNPA_LACRJ	Bacteria	Firmicutes	Bacilli	Lactobacillales	various	various	various	Bacteria	Firmicutes	Bacilli	Lactobacillales	various	various	various	Transcription	RNA processing	ribonuclease P protein component	TIGR00188	information storage and processing	Translation, ribosomal structure and biogenesis	COG0594	RNaseP catalyzes the removal of the 5'-leader sequence from pre-tRNA to produce the mature 5'-terminus. It can also cleave other RNA substrates such as 4.5S RNA. The protein component plays an auxiliary but essential role in vivo by binding to the 5'-leader sequence and broadening the substrate specificity of the ribozyme (By similarity)	various	0.333333	0.471405	5.55611e-05	7.85752e-05	1	-	0.000166683	-	0	-	0	-	0	-	0	-
group	282	30	152	158	59.75	99.37	A0A073K2K5_LACRE;A0A081NNP8_LACRE;A0A0N7CMH8_LACFE;A0A0R1P3F3_LACMC;A0A0R1P736_9LACO;A0A0R1X566_9LACO;A0A0R1XZD2_9LACO;A0A0R2A2E0_9LACO;A0A0R2ABD2_9LACO;A0A0R2GXX5_9LACO;A0A0R2I0M6_9LACO;A0A0U5D2K8_LACRE;A0A0U5F1Y1_LACRE;A0A142KNW8_9LACO;A0A142KSZ7_9LACO;A0A158SKY2_LACFE;A0A1C1Z9S1_LACRE;A0A1H0DIH3_LACMC;A0A1Q2T701_LACFE;A0A256V5I4_LACRE;A0A2A7QFK8_9LACO;A0A2J6NN22_9LACO;A0A2K2TL97_LACFE;A0A317GI…	Bacteria	Firmicutes	Bacilli	Lactobacillales	Lactobacillaceae	Lactobacillus	various	Bacteria	Firmicutes	Bacilli	Lactobacillales	Lactobacillaceae	Lactobacillus	various	unclassified	unclassified	unclassified	unclassified	cellular processes and signaling	Signal transduction mechanisms	0NKXS	universal stress protein	various	0.333333	0.471405	4.11433e-05	5.81855e-05	1	-	0.00012343	-	0	-	0	-	0	-	0	-
group	283	13	299	299	97.32	99.67	A0A073K366_LACRE;A0A0S4NPW6_LACRE;A0A0U5JL57_LACRE;A0A0U5JXF5_LACRE;A0A1C1ZGS9_LACRE;A0A1C2G7F9_LACRE;A0A1V4FNM7_LACRE;A0A1X8VBR7_LACRE;A0A244CJK8_LACRE;A0A256V765_LACRE;A0A317GHU7_LACRE;B3XNS1_LACRE;S5N9F1_LACRE	Bacteria	Firmicutes	Bacilli	Lactobacillales	Lactobacillaceae	Lactobacillus	Lactobacillus reuteri	Bacteria	Firmicutes	Bacilli	Lactobacillales	Lactobacillaceae	Lactobacillus	Lactobacillus reuteri	unclassified	unclassified	unclassified	unclassified	metabolism	Amino acid transport and metabolism	08HQR	Glycine betaine	349123.Lreu23DRAFT_5027	0.333333	0.471405	2.17413e-05	3.07468e-05	1	-	6.52239e-05	-	0	-	0	-	0	-	0	-
group	284	4	236	236	98.73	99.58	A0A073K3U3_LACRE;A0A1X8VBI4_LACRE;A7LNB3_LACRE;F8DRI9_LACRS	Bacteria	Firmicutes	Bacilli	Lactobacillales	Lactobacillaceae	Lactobacillus	various	Bacteria	Firmicutes	Bacilli	Lactobacillales	Lactobacillaceae	Lactobacillus	various	Purines, pyrimidines, nucleosides, and nucleotides	Salvage of nucleosides and nucleotides	purine nucleoside phosphorylase	TIGR00107	metabolism	Nucleotide transport and metabolism	00GPW	Purine nucleoside phosphorylase DeoD-type	561180.BIFGAL_03653	1.33333	0.942809	0.000125896	9.10789e-05	2	-	0.000165271	-	0	-	0	-	2	-	0.000212417	-
group	285	33	31	112	34.13	99.21	A0A073UA32_ECOLX;A0A078LL10_CITKO;A0A0A1RTY4_9ENTR;A0A0D5WZS8_9ENTR;A0A0D8W4W2_ECOLX;A0A0H3H1M3_KLEOK;A0A0T9SG78_YEREN;A0A0T9TUZ7_YERAL;A0A0T9V3B5_YERIN;A0A0V9JBI2_9ENTR;A0A1M0CZE4_ECOLX;A0A1W6B5W2_9GAMM;A0A1X1DNR8_9GAMM;A0A1Y0LG40_TATCI;A0A1Y2XQE8_ECOLX;A0A212HLH7_9ENTR;A0A223JMB5_9ENTR;A0A2P6IL41_ECOLX;A0A2S4RPC9_9GAMM;A0A2X3LPQ1_ECOLX;A0A2X5U6E0_ECOLX;A0A2X7SY43_ECOLX;A0A2X8YGH7_ECOLX;A0A2Y0UI…	Bacteria	various	various	various	various	various	various	Bacteria	various	various	various	various	various	various	unclassified	unclassified	unclassified	unclassified	metabolism	Inorganic ion transport and metabolism	various	various	various	0.333333	0.471405	5.97791e-05	8.45405e-05	0	-	0	-	1	-	0.000179337	-	0	-	0	-
group	286	32	312	334	89.82	99.7	A0A073UMI9_ECOLX;A0A078LQF1_CITKO;A0A090NKL2_SHIDY;A0A0D8WF60_ECOLX;A0A0K3LJE3_ECOLX;A0A192EUS4_ECOLX;A0A1E3N1P7_9ENTR;A0A1X3LEH9_ECOLX;A0A237CGM7_SHISO;A0A2X5MXM5_ECOLX;A0A2X7SC28_ECOLX;A0A2Y0MLZ4_ECOLX;A0A2Y5B4B8_SHIFL;A0A2Y8G8M5_ECOLX;B1EFG2_ESCAT;D3QSV0_ECOCB;D8A6Y8_ECOMS;E9TGN2_ECOLX;E9XG52_ECOLX;E9YUY6_ECOLX;F3VAU3_SHIDY;I2SW71_ECOLX;I2W8Z5_ECOLX;I6CFU4_SHIFL;M1GSK3_9FIRM;MDH_ECOSE;MDH_ECOS…	Bacteria	various	various	various	various	various	various	various	various	various	various	various	various	various	Energy metabolism	TCA cycle	malate dehydrogenase, NAD-dependent	TIGR01772	metabolism	Energy production and conversion	0QJAP	Catalyzes the reversible oxidation of malate to oxaloacetate (By similarity)	various	3.33333	4.71405	0.000200457	0.000283489	0	-	0	-	10	-	0.000601371	-	0	-	0	-
group	287	1	-	-	-	-	A0A073USU8_ECOLX	Bacteria	Proteobacteria	Gammaproteobacteria	Enterobacterales	Enterobacteriaceae	Escherichia	Escherichia coli	Bacteria	Proteobacteria	Gammaproteobacteria	Enterobacterales	Enterobacteriaceae	various	various	unclassified	unclassified	unclassified	unclassified	cellular processes and signaling	Cell wall/membrane/envelope biogenesis	05FCK	Membrane	481805.EcolC_1435	0.333333	0.471405	1.76648e-05	2.49818e-05	1	-	5.29944e-05	-	0	-	0	-	0	-	0	-
group	288	1	-	-	-	-	A0A074HYN3_ECOLX	Bacteria	Proteobacteria	Gammaproteobacteria	Enterobacterales	Enterobacteriaceae	Escherichia	Escherichia coli	Bacteria	Proteobacteria	Gammaproteobacteria	Enterobacterales	Enterobacteriaceae	various	various	unclassified	unclassified	unclassified	unclassified	cellular processes and signaling	Cell wall/membrane/envelope biogenesis	05FCK	Membrane	481805.EcolC_1435	12.6667	10.1434	0.000704294	0.000530475	5	-	0.000260721	-	27	-	0.00145004	-	6	-	0.000402116	-
group	289	11	122	135	87.41	99.26	A0A074QGH8_ECOLX;A0A0E1M525_ECOLX;A0A0E1T3A5_ECOLX;A0A1E3MXT4_9ENTR;A0A2T4LDL4_STAEP;C3SFR0_ECOLX;D2AF78_SHIF2;F5MYP3_SHIFL;RS6_ECOLI;V0SAV4_ECOLX;V0Y045_ECOLX	Bacteria	various	various	various	various	various	various	various	various	various	various	various	various	various	Protein synthesis	Ribosomal proteins: synthesis and modification	ribosomal protein bS6	TIGR00166	information storage and processing	Translation, ribosomal structure and biogenesis	0QSAC	Binds together with S18 to 16S ribosomal RNA (By similarity)	various	0.666667	0.942809	9.91891e-05	0.000140275	0	-	0	-	2	-	0.000297567	-	0	-	0	-
group	290	1	-	-	-	-	A0A074TJM6_9MICO	Bacteria	Actinobacteria	Actinobacteria	Micrococcales	Microbacteriaceae	Microbacterium	Microbacterium sp. SUBG005	Bacteria	Actinobacteria	Actinobacteria	Micrococcales	Microbacteriaceae	Microbacterium	Microbacterium sp. SUBG005	unclassified	unclassified	unclassified	unclassified	poorly characterized	Function unknown	0QIMU	Xanthine uracil vitamin C permease	716541.ECL_00323	0.333333	0.471405	6.37792e-05	9.01974e-05	0	-	0	-	0	-	0	-	1	-	0.000191338	-
group	291	38	68	144	47.22	99.31	A0A074TY77_9MICO;A0A0D1L7S4_KLEAE;A0A0D5WXG6_9ENTR;A0A0E1LG92_ECOLX;A0A0F6RH34_CITAM;A0A0G3PTU8_9ENTR;A0A0T9LJJ1_9GAMM;A0A0V9JWT4_9ENTR;A0A169G2N5_KLEOX;A0A170MQC0_KLEOX;A0A1M5YK80_9GAMM;A0A1V2BES5_RAOTE;A0A223JY64_9ENTR;A0A2I8QAC2_9ENTR;A0A2P5GL68_9ENTR;A0A2P6ILN6_ECOLX;A0A2S4QL31_9ESCH;A0A2S4RQV3_CITAM;A0A2S6E458_KLEPN;A0A2X1NBV7_ECOLX;A0A2X6FUH1_ECOLX;A0A2Y8Y8G2_ECOLX;A0A318WD20_9ENTR;A0A329IJ…	various	various	various	various	various	various	various	various	various	various	various	various	various	various	various	various	various	various	cellular processes and signaling	Posttranslational modification, protein turnover, chaperones	COG0526	Thioredoxin	various	0.333333	0.471405	4.64949e-05	6.57537e-05	0	-	0	-	1	-	0.000139485	-	0	-	0	-
group	292	1	-	-	-	-	A0A075B7I5_PIG	Eukaryota	Chordata	Mammalia	unclassified	Suidae	Sus	Sus scrofa	Bacteria	Proteobacteria	Gammaproteobacteria	Pseudomonadales	Moraxellaceae	Acinetobacter	Acinetobacter pittii	unclassified	unclassified	unclassified	unclassified	poorly characterized	Function unknown	0J1P4	Inherit from NOG: IGv	9823.ENSSSCP00000029645	3.33333	0.942809	0.000614989	0.000121461	4	-	0.000690334	-	4	-	0.000711001	-	2	-	0.000443632	-
group	293	1	-	-	-	-	A0A075B7J0_PIG	Eukaryota	Chordata	Mammalia	unclassified	Suidae	Sus	Sus scrofa	Eukaryota	Chordata	Mammalia	unclassified	Suidae	Sus	Sus scrofa	unclassified	unclassified	unclassified	unclassified	poorly characterized	Function unknown	0J1P4	Inherit from NOG: IGv	9823.ENSSSCP00000030558	0.666667	0.942809	0.000170512	0.00024114	0	-	0	-	0	-	0	-	2	-	0.000511535	-
group	294	5	115	115	96.52	99.13	A0A075SBW7_STRSU;A0A0M9FDT6_STRSU;A0A0Z8EF24_STRSU;A0A0Z8EHM7_STRSU;A0A0Z8FDL4_STRSU	Bacteria	Firmicutes	Bacilli	Lactobacillales	Streptococcaceae	Streptococcus	various	Bacteria	Firmicutes	Bacilli	Lactobacillales	Streptococcaceae	Streptococcus	various	Protein synthesis	Ribosomal proteins: synthesis and modification	ribosomal protein bL19	TIGR01024	information storage and processing	Translation, ribosomal structure and biogenesis	08YY1	This protein is located at the 30S-50S ribosomal subunit interface and may play a role in the structure and function of the aminoacyl-tRNA binding site (By similarity)	391295.SSU05_0352	1	0.816497	0.000171274	0.000138484	2	-	0.000339164	-	1	-	0.000174659	-	0	-	0	-
group	295	15	228	231	97.84	99.57	A0A076E9V3_PIG;A0A076J9Y9_PIG;A9LFQ5_PIG;A9LGF2_PIG;B5KN62_PIG;B5KN75_PIG;B6EDE6_PIG;B6EDQ0_PIG;COX2_PIG;Q1HB16_PIG;Q1HBI1_PIG;Q2NNN0_PIG;Q69G32_PIG;Q69GF7_PIG;Q9G1G3_PIG	Eukaryota	Chordata	Mammalia	unclassified	Suidae	various	various	Eukaryota	Chordata	Mammalia	unclassified	Suidae	various	various	Energy metabolism	Electron transport	cytochrome c oxidase, subunit II	TIGR02866	metabolism	Energy production and conversion	0VF6H	Cytochrome c oxidase is the component of the respiratory chain that catalyzes the reduction of oxygen to water. Subunits 1- 3 form the functional core of the enzyme complex. Subunit 2 transfers the electrons from cytochrome c via its binuclear copper A center to the bimetallic center of the catalytic subunit 1	9823.ENSSSCP00000019138	3	2.16025	0.000256642	0.000183992	5	-	0.00042212	-	4	-	0.000347806	-	0	-	0	-
group	296	1	-	-	-	-	A0A076FAQ8_9PROT	Bacteria	Proteobacteria	Epsilonproteobacteria	Campylobacterales	Campylobacteraceae	Campylobacter	Campylobacter iguaniorum	Bacteria	Proteobacteria	Epsilonproteobacteria	Campylobacterales	Campylobacteraceae	Campylobacter	Campylobacter iguaniorum	Energy metabolism	ATP-proton motive force interconversion	ATP synthase F1, alpha subunit	TIGR00962	metabolism	Energy production and conversion	COG0056	Produces ATP from ADP in the presence of a proton gradient across the membrane. The alpha chain is a regulatory subunit (By similarity)	360104.CCC13826_0915	0.333333	0.471405	1.28726e-05	1.82046e-05	1	-	3.86177e-05	-	0	-	0	-	0	-	0	-
group	297	1	-	-	-	-	A0A076FAY3_9PROT	Bacteria	Proteobacteria	Epsilonproteobacteria	Campylobacterales	Campylobacteraceae	Campylobacter	Campylobacter iguaniorum	Bacteria	Proteobacteria	Epsilonproteobacteria	Campylobacterales	Campylobacteraceae	Campylobacter	Campylobacter iguaniorum	Unknown function	General	small GTP-binding protein domain	TIGR00231	information storage and processing	Translation, ribosomal structure and biogenesis	0GARB	This protein promotes the GTP-dependent binding of aminoacyl-tRNA to the A-site of ribosomes during protein biosynthesis (By similarity)	306263.Cla_0440	0.666667	0.942809	3.25847e-05	4.60817e-05	2	-	9.77541e-05	-	0	-	0	-	0	-	0	-
group	298	26	183	184	78.8	99.46	A0A076FB48_9PROT;A0A0E1GLT3_CAMFE;A0A0M4SHH3_9PROT;A0A0S4R4Y0_CAMFE;A0A0S4RE61_CAMFE;A0A0S4S3I2_CAMFE;A0A1X0TUY3_9PROT;A0A1X0U2Q0_9PROT;A0A1X4ML06_9PROT;A0A1X9SMY3_9PROT;A0A1X9SWT3_9PROT;A0A1X9T1I1_9PROT;A0A1Y5MH57_9PROT;A0A1Y5MN49_9PROT;A0A1Y5N0Z9_9PROT;A0A1Y5NC65_9PROT;A0A1Y5NIK6_9PROT;A0A2R4P060_9PROT;A0A2S0JCI2_CAMFE;A0A330G4D3_CAMHY;A7ZDL9_CAMC1;G9QRT6_9PROT;I1DPN3_9PROT;U2EJ40_9PROT;U2FZG0_…	Bacteria	Proteobacteria	Epsilonproteobacteria	Campylobacterales	Campylobacteraceae	Campylobacter	various	Bacteria	Proteobacteria	Epsilonproteobacteria	Campylobacterales	Campylobacteraceae	Campylobacter	various	unclassified	unclassified	unclassified	unclassified	metabolism	Energy production and conversion	COG1014	oxidoreductase	various	1	1.41421	0.000105989	0.000149891	3	-	0.000317966	-	0	-	0	-	0	-	0	-
group	299	4	344	345	78.26	99.71	A0A076FB58_9PROT;A0A0E1GLP9_CAMFE;A0A2S0JCA1_CAMFE;W0DAH1_CAMFE	Bacteria	Proteobacteria	Epsilonproteobacteria	Campylobacterales	Campylobacteraceae	Campylobacter	various	Bacteria	Proteobacteria	Epsilonproteobacteria	Campylobacterales	Campylobacteraceae	Campylobacter	various	Cell envelope	Biosynthesis and degradation of murein sacculus and peptidoglycan	D-alanine--D-alanine ligase	TIGR01205	cellular processes and signaling	Cell wall/membrane/envelope biogenesis	COG1181	cell wall formation (By similarity)	983328.CFV354_0883	0.666667	0.471405	3.8249e-05	2.7055e-05	1	-	5.65274e-05	-	1	-	5.82197e-05	-	0	-	0	-
group	300	20	719	739	51.29	99.86	A0A076FB68_9PROT;A0A0E1GIA1_CAMFE;A0A0S4R4X4_CAMFE;A0A0S4RFP3_CAMFE;A0A0S4RGF3_CAMFE;A0A172SRZ1_CAMHY;A0A172SWC7_CAMHY;A0A1V3N1N2_9SPHI;A0A1X9SMX2_9PROT;A0A1X9SSB6_9PROT;A0A1X9SWV4_9PROT;A0A1X9T1F5_9PROT;A0A2I1NBA5_9PROT;A0A2S0JCJ9_CAMFE;A0A2S5J6D9_CAMHY;A0A2S5JCD0_CAMHY;A0A330FND0_CAMHY;A0A330G1W5_CAMHY;A0RPF0_CAMFF;S3XAN2_9PROT	Bacteria	various	various	various	various	various	various	Bacteria	various	various	various	various	various	various	Energy metabolism	TCA cycle	isocitrate dehydrogenase, NADP-dependent	TIGR00178	metabolism	Energy production and conversion	COG2838	Isocitrate dehydrogenase	various	1	0.816497	2.8899e-05	2.18373e-05	2	-	5.27793e-05	-	0	-	0	-	1	-	3.39178e-05	-
group	301	13	182	529	32.84	97.42	A0A076FCM3_9PROT;A0A0S4RVS6_CAMFE;A0A0S4SAB6_CAMFE;A0A0S4SGV3_CAMFE;A0A0S4SHJ0_CAMFE;A0A172STC7_CAMHY;A0A172STG6_CAMHY;A0A172SYA5_CAMHY;A0A2S5J7F0_CAMHY;A0A2S5J7K1_CAMHY;A0A2S5JBJ3_CAMHY;A0A2S5JBP2_CAMHY;A0A330G154_CAMHY	Bacteria	Proteobacteria	Epsilonproteobacteria	Campylobacterales	Campylobacteraceae	Campylobacter	various	Bacteria	Proteobacteria	Epsilonproteobacteria	Campylobacterales	Campylobacteraceae	Campylobacter	various	unclassified	unclassified	unclassified	unclassified	cellular processes and signaling	Cell motility	05I03	Flagellin	983328.CFV354_1768	0.333333	0.471405	1.22886e-05	1.73786e-05	1	-	3.68657e-05	-	0	-	0	-	0	-	0	-
group	302	2	1096	1096	99.91	99.91	A0A076IKS5_9BACE;A0A174LYN0_BACVU	Bacteria	Bacteroidetes	Bacteroidia	Bacteroidales	Bacteroidaceae	Bacteroides	various	Bacteria	Bacteroidetes	Bacteroidia	Bacteroidales	Bacteroidaceae	Bacteroides	various	unclassified	unclassified	TonB-dependent outer membrane receptor, SusC/RagA subfamily, signature region	TIGR04057	metabolism	Inorganic ion transport and metabolism	05C27	TonB-dependent Receptor Plug	470145.BACCOP_03764	0.666667	0.471405	1.35545e-05	9.80594e-06	1	-	1.77937e-05	-	0	-	0	-	1	-	2.28697e-05	-
group	303	6	1113	1113	99.55	99.91	A0A076IKW3_9BACE;A0A0K2HM07_9BACE;A0A1Y3ZTI3_9BACE;C3R542_9BACE;D1JY00_9BACE;I9G0K7_9BACE	Bacteria	Bacteroidetes	Bacteroidia	Bacteroidales	Bacteroidaceae	Bacteroides	various	Bacteria	Bacteroidetes	Bacteroidia	Bacteroidales	Bacteroidaceae	Bacteroides	various	unclassified	unclassified	unclassified	unclassified	poorly characterized	Function unknown	0YEA5	NA	435590.BVU_2749	1.33333	0.471405	2.53785e-05	7.84635e-06	1	-	1.7522e-05	-	2	-	3.60931e-05	-	1	-	2.25204e-05	-
group	304	8	232	232	94.4	99.57	A0A076IZ68_9BACE;A0A1C5TH95_9BACE;A0A1C5X970_9BACE;B6W5A1_9BACE;D4VB69_BACVU;R5V9T5_9BACE;S0F8F8_9BACE;U6REI8_9BACE	Bacteria	Bacteroidetes	Bacteroidia	Bacteroidales	Bacteroidaceae	Bacteroides	various	Bacteria	Bacteroidetes	Bacteroidia	Bacteroidales	Bacteroidaceae	Bacteroides	various	Protein synthesis	Ribosomal proteins: synthesis and modification	ribosomal protein uL1	TIGR01169	information storage and processing	Translation, ribosomal structure and biogenesis	05C64	Binds directly to 23S rRNA. The L1 stalk is quite mobile in the ribosome, and is involved in E site tRNA release (By similarity)	various	2	0.816497	0.000184946	7.11015e-05	3	-	0.00025218	-	1	-	8.65767e-05	-	2	-	0.00021608	-
group	305	5	272	274	98.54	99.64	A0A076KWW8_PIG;A0A0B8RZB2_PIG;A8CVN6_PIG;F1SPE3_PIG;OLR1_PIG	Eukaryota	Chordata	Mammalia	unclassified	Suidae	Sus	Sus scrofa	Eukaryota	Chordata	Mammalia	unclassified	Suidae	Sus	Sus scrofa	unclassified	unclassified	unclassified	unclassified	cellular processes and signaling	Signal transduction mechanisms	0DNWZ	Oxidized low density lipoprotein (Lectin-like) receptor 1	9823.ENSSSCP00000000683	0.666667	0.942809	4.745e-05	6.71044e-05	2	-	0.00014235	-	0	-	0	-	0	-	0	-
group	306	12	278	801	6.88	99.88	A0A076W575_BACMY;A0A0R1F1U8_9LACO;A0A1Y3MCF9_9BACI;A0A2B7FMR4_9BACI;A0A2C4LPB7_9BACI;A0A2C4UE81_9BACI;A0A2C5MBI1_9BACI;A0A2D1KNS9_9LACO;C3AJI9_9BACI;C3BI20_9BACI;J3JAY2_9LACO;R8PD90_BACCE	Bacteria	Firmicutes	Bacilli	various	various	various	various	Bacteria	Firmicutes	Bacilli	various	various	various	various	various	various	various	various	various	various	various	various	various	0.333333	0.471405	1.04308e-05	1.47514e-05	0	-	0	-	0	-	0	-	1	-	3.12924e-05	-
group	307	23	156	266	58.27	99.62	A0A076YHN1_ECOLX;A0A0H2Z654_ECOK1;A0A0K3T2Q1_ECOLX;A0A0K9TKF5_ECOLX;A0A1X3K0Q5_9ESCH;A0A1X3KN70_ECOLX;A0A1X3KUW9_ECOLX;A0A2I6LNM0_ECOLX;A0A2S5ZSN8_ECOLX;A0A2S6E549_KLEPN;A0A2T3U8F7_9ESCH;A0A2W6PCG4_ECOLX;A0A2X3KKM7_ECOLX;A0A327HZ57_ECOLX;F4T7V6_ECOLX;F4UXZ0_ECOLX;F5P3L0_SHIFL;I0VYE5_ECOLX;I6F5Z2_SHIFL;Q3YUI5_SHISS;T6H4T9_ECOLX;V8KFY9_ECOLX;W1F5U0_ECOLX	various	various	various	various	various	various	various	various	various	various	various	various	various	various	Energy metabolism	TCA cycle	succinate dehydrogenase and fumarate reductase iron-sulfur protein	TIGR00384	metabolism	Energy production and conversion	0QJ79	fumarate reductase iron-sulfur	various	0.333333	0.471405	2.51702e-05	3.5596e-05	0	-	0	-	1	-	7.55105e-05	-	0	-	0	-
group	308	1	-	-	-	-	A0A077FI28_9PSED	Bacteria	Proteobacteria	Gammaproteobacteria	Pseudomonadales	Pseudomonadaceae	Pseudomonas	Pseudomonas alkylphenolica	Bacteria	Proteobacteria	Gammaproteobacteria	Pseudomonadales	Pseudomonadaceae	Pseudomonas	Pseudomonas alkylphenolica	unclassified	unclassified	HDIG domain	TIGR00277	cellular processes and signaling	Signal transduction mechanisms	176EJ	Signal transduction protein	220664.PFL_5871	0.666667	0.471405	5.22581e-05	3.76202e-05	0	-	0	-	1	-	6.97423e-05	-	1	-	8.70321e-05	-
group	309	61	211	339	34.27	99.72	A0A077GY83_BACPU;A0A081LC21_9BACI;A0A084JPJ4_9FIRM;A0A094WQD2_BACAO;A0A0D5NHG4_9BACL;A0A0H1RUM0_BACPU;A0A0J6EB49_9BACI;A0A0K0I477_BACPU;A0A0M5JC95_9BACI;A0A0P7G6U7_9BACI;A0A0Q3W9N8_9BACI;A0A0U5P4N2_9CLOT;A0A0X8G4X2_9FIRM;A0A173RS00_9FIRM;A0A174R126_9FIRM;A0A1C3S8S5_9BACI;A0A1C4DDB1_9BACI;A0A1C5Y6H0_9CLOT;A0A1C6CXX7_9FIRM;A0A1E5K6H7_9BACI;A0A1I0FP74_9FIRM;A0A1L6ZHT0_9BACI;A0A1N6FEC4_9LACT;A0A1Q6J6…	Bacteria	Firmicutes	various	various	various	various	various	Bacteria	Firmicutes	various	various	various	various	various	various	various	various	various	metabolism	Energy production and conversion	various	various	various	0.333333	0.471405	2.46462e-05	3.48551e-05	0	-	0	-	0	-	0	-	1	-	7.39387e-05	-
group	310	1	-	-	-	-	A0A077J7C4_9BACI	Bacteria	Firmicutes	Bacilli	Bacillales	Bacillaceae	Bacillus	Bacillus sp. X1(2014)	Bacteria	Firmicutes	Bacilli	Bacillales	Bacillaceae	Bacillus	Bacillus sp. X1(2014)	Protein synthesis	Ribosomal proteins: synthesis and modification	ribosomal protein uL16	TIGR01164	information storage and processing	Translation, ribosomal structure and biogenesis	COG0197	Binds 23S rRNA and is also seen to make contacts with the A and possibly P site tRNAs (By similarity)	406124.Bm3-1_010100000594	0.333333	0.471405	4.51434e-05	6.38424e-05	1	-	0.00013543	-	0	-	0	-	0	-	0	-
group	311	2	125	136	91.91	91.91	A0A077K7U5_ECOLX;I0VVM9_ECOLX	various	various	various	various	various	various	various	Bacteria	various	various	various	various	various	various	Protein synthesis	Ribosomal proteins: synthesis and modification	ribosomal protein uL16	TIGR01164	information storage and processing	Translation, ribosomal structure and biogenesis	179Q0	Binds 23S rRNA and is also seen to make contacts with the A and possibly P site tRNAs (By similarity)	316408	3	2.44949	0.000438776	0.000361815	3	-	0.00043019	-	6	-	0.000886138	-	0	-	0	-
group	312	1	-	-	-	-	A0A077KHF1_9FLAO	Bacteria	Bacteroidetes	Flavobacteriia	Flavobacteriales	Flavobacteriaceae	Chryseobacterium	Chryseobacterium sp. StRB126	Bacteria	Bacteroidetes	Flavobacteriia	Flavobacteriales	Flavobacteriaceae	Chryseobacterium	Chryseobacterium sp. StRB126	unclassified	unclassified	unclassified	unclassified	unclassified	unclassified	unclassified	unclassified	unclassified	0.333333	0.471405	2.33382e-05	3.30052e-05	0	-	0	-	0	-	0	-	1	-	7.00146e-05	-
group	313	1	-	-	-	-	A0A077KZR7_ACIGI	Bacteria	Proteobacteria	Gammaproteobacteria	Pseudomonadales	Moraxellaceae	Acinetobacter	Acinetobacter guillouiae	Bacteria	Proteobacteria	Gammaproteobacteria	Pseudomonadales	Moraxellaceae	Acinetobacter	Acinetobacter guillouiae	unclassified	unclassified	unclassified	unclassified	poorly characterized	Function unknown	0XPR1	Pfam:DUF2983	31234.CRE10793	0.333333	0.471405	1.72558e-05	2.44034e-05	0	-	0	-	1	-	5.17675e-05	-	0	-	0	-
group	314	1	-	-	-	-	A0A077L1X2_ACIGI	Bacteria	Proteobacteria	Gammaproteobacteria	Pseudomonadales	Moraxellaceae	Acinetobacter	Acinetobacter guillouiae	Bacteria	Proteobacteria	Gammaproteobacteria	Pseudomonadales	Moraxellaceae	Acinetobacter	Acinetobacter guillouiae	unclassified	unclassified	unclassified	unclassified	poorly characterized	Function unknown	17J90	NA	392500.Swoo_4116	0.333333	0.471405	1.82824e-05	2.58553e-05	0	-	0	-	0	-	0	-	1	-	5.48473e-05	-
group	315	5	617	638	93.1	98.9	A0A077XS65_9SPHI;A0A0M3CDG0_9SPHI;A0A1R4KSA4_9SPHI;A0A2T5YC56_9SPHI;D8L2X3_9SPHI	Bacteria	Bacteroidetes	Sphingobacteriia	Sphingobacteriales	Sphingobacteriaceae	Sphingobacterium	various	Bacteria	Bacteroidetes	Sphingobacteriia	Sphingobacteriales	Sphingobacteriaceae	Sphingobacterium	various	unclassified	unclassified	unclassified	unclassified	poorly characterized	Function unknown	06AG0	ragb susd domaiN-containing protein	762903.Pedsa_2565	0.333333	0.471405	1.01891e-05	1.44096e-05	1	-	3.05673e-05	-	0	-	0	-	0	-	0	-
group	316	3	701	706	98.87	99.58	A0A077XV01_9SPHI;A0A1R4L4R5_9SPHI;A0A2T5Y974_9SPHI	Bacteria	Bacteroidetes	Sphingobacteriia	Sphingobacteriales	Sphingobacteriaceae	Sphingobacterium	various	Bacteria	Bacteroidetes	Sphingobacteriia	Sphingobacteriales	Sphingobacteriaceae	Sphingobacterium	various	unclassified	unclassified	unclassified	unclassified	poorly characterized	Function unknown	0Y47S	SusD family	742766.HMPREF9455_02347	0.333333	0.471405	9.20771e-06	1.30217e-05	1	-	2.76231e-05	-	0	-	0	-	0	-	0	-
group	317	1	-	-	-	-	A0A078KLF5_9FIRM	Bacteria	Firmicutes	Clostridia	Clostridiales	Ruminococcaceae	unclassified	[Clostridium] cellulosi	Bacteria	Firmicutes	Clostridia	Clostridiales	Ruminococcaceae	unclassified	[Clostridium] cellulosi	unclassified	unclassified	unclassified	unclassified	information storage and processing	Translation, ribosomal structure and biogenesis	COG0089	One of the early assembly proteins it binds 23S rRNA. One of the proteins that surrounds the polypeptide exit tunnel on the outside of the ribosome. Forms the main docking site for trigger factor binding to the ribosome (By similarity)	428125.CLOLEP_01034	0.666667	0.942809	0.000136638	0.000193235	0	-	0	-	2	-	0.000409914	-	0	-	0	-
group	318	1	-	-	-	-	A0A078KMM0_9FIRM	Bacteria	Firmicutes	Clostridia	Clostridiales	Ruminococcaceae	unclassified	[Clostridium] cellulosi	Bacteria	Firmicutes	Clostridia	Clostridiales	Ruminococcaceae	unclassified	[Clostridium] cellulosi	unclassified	unclassified	unclassified	unclassified	metabolism	Carbohydrate transport and metabolism	1ANWB	L-fucose isomerase	869209.Tresu_2349	0.333333	0.471405	1.34714e-05	1.90514e-05	0	-	0	-	1	-	4.04141e-05	-	0	-	0	-
group	319	30	255	555	32.63	99.82	A0A078KQZ2_9FIRM;A0A088REZ7_9SPIO;A0A0E2E468_TREDN;A0A0E2EBD9_TREDN;A0A0F6MPK2_TREDN;A0A1I0HBC1_9FIRM;A0A1V6FBH0_9BACT;A0A1W6WB36_9FIRM;A0A2K2TNA0_9CLOT;A0A2P8EMX2_9FUSO;C0CWY6_9FIRM;D3R0B7_MAGIU;E9S0V5_TREDN;F0RVT3_SPHGB;F5T8X2_9FIRM;G8QWP3_SPHPG;G9WRV0_9FIRM;M2AQA0_TREDN;M2BTJ6_TREDN;M2SMG7_TREDN;Q73RA9_TREDE;R6RQ80_9FIRM;R6XMR2_9FIRM;R7DQ49_9FIRM;R7FL45_9CLOT;S3JMF3_TRESO;S3KKW4_TREDN;S5ZKN7_9…	Bacteria	various	various	various	various	various	various	Bacteria	various	various	various	various	various	various	unclassified	unclassified	unclassified	unclassified	metabolism	various	various	various	various	0.333333	0.471405	1.50542e-05	2.12898e-05	0	-	0	-	0	-	0	-	1	-	4.51626e-05	-
group	320	1	-	-	-	-	A0A078KR15_9FIRM	Bacteria	Firmicutes	Clostridia	Clostridiales	Ruminococcaceae	unclassified	[Clostridium] cellulosi	Bacteria	Firmicutes	Clostridia	Clostridiales	Ruminococcaceae	unclassified	[Clostridium] cellulosi	Protein fate	Protein folding and stabilization	chaperonin GroL	TIGR02348	cellular processes and signaling	Posttranslational modification, protein turnover, chaperones	05CJ9	Prevents misfolding and promotes the refolding and proper assembly of unfolded polypeptides generated under stress conditions (By similarity)	663278.Ethha_0362	0.333333	0.471405	1.53304e-05	2.16805e-05	0	-	0	-	0	-	0	-	1	-	4.59912e-05	-
group	321	1	-	-	-	-	A0A078KTD7_9FIRM	Bacteria	Firmicutes	Clostridia	Clostridiales	Ruminococcaceae	unclassified	[Clostridium] cellulosi	Bacteria	Firmicutes	Clostridia	Clostridiales	Ruminococcaceae	unclassified	[Clostridium] cellulosi	Energy metabolism	Glycolysis/gluconeogenesis	phosphopyruvate hydratase	TIGR01060	metabolism	Carbohydrate transport and metabolism	05C70	Catalyzes the reversible conversion of 2- phosphoglycerate into phosphoenolpyruvate. It is essential for the degradation of carbohydrates via glycolysis (By similarity)	663278.Ethha_2662	0.333333	0.471405	1.50827e-05	2.13302e-05	1	-	4.52481e-05	-	0	-	0	-	0	-	0	-
group	322	34	62	190	27.89	99.47	A0A078LHS8_CITKO;A0A0B5ICV4_RAOOR;A0A0E1CJQ6_KLEPN;A0A0E1LXR4_ECOLX;A0A0G3SE72_KLEOX;A0A0J1PD00_9ENTR;A0A193LMB8_ECOLX;A0A1X3K260_9ESCH;A0A1Y0Q2G3_KLEPN;A0A212HMY3_9ENTR;A0A263W676_RAOPL;A0A271QSN5_ECOLX;A0A2A5PQ08_KLEPN;A0A2D0NLL4_ECOLX;A0A2S4RWS0_CITAM;A0A2S6E5S1_KLEPN;A0A2X3CU22_KLEPN;A0A2X3D4Z7_KLEPN;A0A2X3EV47_KLEPN;A0A2X6KAT5_ECOLX;A0A318G293_KLEOX;A8ALB0_CITK8;B1EM92_ESCAT;B7LW75_ESCF3;B7U…	various	various	various	various	various	various	various	Bacteria	various	various	various	various	various	various	unclassified	unclassified	unclassified	unclassified	cellular processes and signaling	Cell wall/membrane/envelope biogenesis	various	various	various	0.333333	0.471405	3.52382e-05	4.98344e-05	0	-	0	-	1	-	0.000105715	-	0	-	0	-
group	323	22	34	125	27.2	99.2	A0A078LHU9_CITKO;A0A090U3V8_9ENTR;A0A0A6ZMD7_SHIDY;A0A0K9TI26_ECOLX;A0A0V9JN78_9ENTR;A0A1C0PB50_CITFR;A0A1E3MXW5_9ENTR;A0A1X3K1R1_9ESCH;A0A2S4QPI0_9ESCH;A0A2T1LQ40_ECOLX;A0A2U9UE30_9ENTR;A0A2W6PNH3_ECOLX;A0A2X2ZQG3_ECOLX;A0A2X5KZ30_ECOLX;A0A2X5ZYS0_ECOLX;A0A2Z3XBC5_9ENTR;E1JEU9_ECOLX;F0JQU2_ESCFE;I2BCL6_SHIBC;I6DVJ8_SHIBO;I6HAE6_SHIFL;W0AP46_9ESCH	Bacteria	various	various	various	various	various	various	Bacteria	various	various	various	various	various	various	various	various	various	various	cellular processes and signaling	Posttranslational modification, protein turnover, chaperones	08YX9	iron--sulfur cluster insertion protein erpA	various	0.333333	0.471405	5.35621e-05	7.57483e-05	0	-	0	-	1	-	0.000160686	-	0	-	0	-
group	324	10	208	213	47.25	99.08	A0A078LJ15_9PSED;A0A1G9B6P7_9PSED;A0A1M2UZW0_MARHY;A0A252ENZ9_SHEPU;A0A2A2DMC0_9PSED;A0A2D9L6E2_PSESP;A0A2P6JLL3_9PSED;A0A2W5CWH8_9PSED;E1L165_9ACTN;W8RAD8_PSEST	Bacteria	various	various	various	various	various	various	Bacteria	various	various	various	various	various	various	Purines, pyrimidines, nucleosides, and nucleotides	Salvage of nucleosides and nucleotides	uracil phosphoribosyltransferase	TIGR01091	metabolism	Nucleotide transport and metabolism	05CZ5	Catalyzes the conversion of uracil and 5-phospho-alpha- D-ribose 1-diphosphate (PRPP) to UMP and diphosphate (By similarity)	various	0.666667	0.471405	7.06589e-05	5.08667e-05	0	-	0	-	1	-	9.42995e-05	-	1	-	0.000117677	-
group	325	82	81	191	32.98	99.48	A0A078LMB0_CITKO;A0A084A012_9GAMM;A0A085U735_YERRU;A0A086G8U1_9GAMM;A0A087L3K4_9GAMM;A0A090U1M3_9ENTR;A0A095A007_KLEAE;A0A0A1RG01_9ENTR;A0A0B6FDR0_YERFR;A0A0D1MGM7_KLEAE;A0A0D5X049_9ENTR;A0A0F6TXG3_CITAM;A0A0G3RA09_9ENTR;A0A0H5LZG5_YERIN;A0A0J1LIA2_9ENTR;A0A0J1MPW8_9ENTR;A0A0J4T825_KLEPN;A0A0K9TEI1_ECOLX;A0A0L0AV79_9ENTR;A0A0Q4MII9_9GAMM;A0A0Q4MVG4_9GAMM;A0A0T9KS58_9GAMM;A0A0T9L131_YERKR;A0A0T9M7…	various	various	various	various	various	various	various	various	various	various	various	various	various	various	various	various	various	various	cellular processes and signaling	Posttranslational modification, protein turnover, chaperones	07RUK	Involved in iron-sulfur cluster biogenesis. Binds a 4Fe- 4S cluster, can transfer this cluster to apoproteins, and thereby intervenes in the maturation of Fe S proteins. Could also act as a scaffold chaperone for damaged Fe S proteins (By similarity)	various	0.333333	0.471405	3.50537e-05	4.95735e-05	0	-	0	-	1	-	0.000105161	-	0	-	0	-
group	326	1	-	-	-	-	A0A078MLZ0_9MICC	Bacteria	Actinobacteria	Actinobacteria	Micrococcales	Micrococcaceae	Arthrobacter	Arthrobacter saudimassiliensis	Bacteria	Actinobacteria	Actinobacteria	Micrococcales	Micrococcaceae	Arthrobacter	Arthrobacter saudimassiliensis	unclassified	unclassified	unclassified	unclassified	cellular processes and signaling	Posttranslational modification, protein turnover, chaperones	05CVH	pyridine nucleotide-disulfide oxidoreductase	101510.RHA1_ro04104	1	0	6.41398e-05	7.42962e-06	1	-	5.80415e-05	-	1	-	5.97791e-05	-	1	-	7.45989e-05	-
group	327	2	1064	1064	99.91	99.91	A0A078PN58_BACFG;A0A1F0I3W9_9BACE	Bacteria	Bacteroidetes	Bacteroidia	Bacteroidales	Bacteroidaceae	Bacteroides	various	Bacteria	Bacteroidetes	Bacteroidia	Bacteroidales	Bacteroidaceae	Bacteroides	various	unclassified	unclassified	TonB-dependent outer membrane receptor, SusC/RagA subfamily, signature region	TIGR04057	metabolism	Inorganic ion transport and metabolism	05C27	TonB-dependent Receptor Plug	537011.PREVCOP_03646	0.666667	0.471405	1.39621e-05	1.01009e-05	1	-	1.83289e-05	-	0	-	0	-	1	-	2.35575e-05	-
group	328	10	193	267	68.28	99.63	A0A078R2P1_BACVU;A0A1C5R395_9BACE;A0A1Q6GH95_9BACE;B5D1B7_BACPM;F0R5W4_BACSH;R5VUK6_9BACE;R6NUN7_9BACE;R6SD35_9BACE;R6ZX66_9BACE;S0FAU4_9BACE	Bacteria	Bacteroidetes	Bacteroidia	Bacteroidales	Bacteroidaceae	Bacteroides	various	Bacteria	Bacteroidetes	Bacteroidia	Bacteroidales	Bacteroidaceae	various	various	unclassified	unclassified	unclassified	unclassified	cellular processes and signaling	Intracellular trafficking, secretion, and vesicular transport	05FGH	MotA TolQ exbB proton channel	various	0.333333	0.471405	2.50759e-05	3.54627e-05	0	-	0	-	1	-	7.52277e-05	-	0	-	0	-
group	329	10	429	1026	39.08	99.9	A0A078RGU0_BACVU;A0A0P0LNS1_BACVU;A0A174NAQ2_BACVU;A0A1Q6JCK4_BACVU;A0A1Y3ZMR3_9BACE;B6VYB8_9BACE;D1K701_9BACE;E5UN75_9BACE;I8WE05_9BACE;I9R4F4_9BACE	Bacteria	Bacteroidetes	Bacteroidia	Bacteroidales	Bacteroidaceae	Bacteroides	various	Bacteria	Bacteroidetes	Bacteroidia	Bacteroidales	Bacteroidaceae	Bacteroides	various	unclassified	unclassified	TonB-dependent outer membrane receptor, SusC/RagA subfamily, signature region	TIGR04057	metabolism	Inorganic ion transport and metabolism	05C27	TonB-dependent Receptor Plug	862515.HMPREF0658_0956	0.333333	0.471405	8.14335e-06	1.15164e-05	0	-	0	-	0	-	0	-	1	-	2.443e-05	-
group	330	5	564	564	99.47	99.82	A0A078RUE1_BACUN;A0A174IM57_BACUN;A0A174QCN6_BACUN;R7EK70_9BACE;R9I3B8_BACUN	Bacteria	various	various	various	various	various	various	Bacteria	various	various	various	various	various	various	unclassified	unclassified	unclassified	unclassified	poorly characterized	Function unknown	055DA	Tetratricopeptide repeat protein	585543.HMPREF0969_01841	0.333333	0.471405	1.1526e-05	1.63002e-05	1	-	3.45779e-05	-	0	-	0	-	0	-	0	-
group	331	4	985	1000	98.2	99.9	A0A078RX83_BACUN;A0A174AYD9_BACUN;A7V0X4_BACUC;E5VAD0_9BACE	Bacteria	Bacteroidetes	Bacteroidia	Bacteroidales	Bacteroidaceae	Bacteroides	various	Bacteria	Bacteroidetes	Bacteroidia	Bacteroidales	Bacteroidaceae	Bacteroides	various	unclassified	unclassified	TonB-dependent outer membrane receptor, SusC/RagA subfamily, signature region	TIGR04057	metabolism	Inorganic ion transport and metabolism	05C27	TonB-dependent Receptor Plug	762984.HMPREF9445_02331	0.333333	0.471405	6.50065e-06	9.1933e-06	1	-	1.95019e-05	-	0	-	0	-	0	-	0	-
group	332	9	764	1071	70.21	99.91	A0A078S4U7_9BACT;A0A0J9D939_9BACT;A0A174LF86_9BACT;A0A174W9A0_9BACT;A0A1Q6FC62_9BACT;D0TDJ8_9BACE;D7IMG3_9BACE;K5ZKM7_9BACT;K6AE94_9BACT	Bacteria	Bacteroidetes	Bacteroidia	Bacteroidales	various	various	various	Bacteria	Bacteroidetes	Bacteroidia	Bacteroidales	various	various	various	various	various	various	various	metabolism	Inorganic ion transport and metabolism	05C27	TonB-dependent Receptor Plug	435591.BDI_3571	1.33333	0.942809	2.77418e-05	2.00697e-05	2	-	3.64182e-05	-	0	-	0	-	2	-	4.68072e-05	-
group	333	3	1081	1135	95.07	99.91	A0A078S4Z3_9BACT;A0A223HI25_9BACT;C7X5Q5_9BACT	Bacteria	Bacteroidetes	Bacteroidia	Bacteroidales	various	various	various	Bacteria	Bacteroidetes	Bacteroidia	Bacteroidales	various	various	various	unclassified	unclassified	TonB-dependent outer membrane receptor, SusC/RagA subfamily, signature region	TIGR04057	metabolism	Inorganic ion transport and metabolism	05C27	TonB-dependent Receptor Plug	435591.BDI_3679	0.333333	0.471405	7.3613e-06	1.04105e-05	0	-	0	-	0	-	0	-	1	-	2.20839e-05	-
group	334	6	1082	1103	98.01	99.91	A0A078S6U0_9BACT;A0A174WYE0_9BACT;A0A1Y4IFA4_9BACT;A6LC58_PARD8;D7IT09_9BACE;K5ZJU0_9BACT	Bacteria	Bacteroidetes	Bacteroidia	Bacteroidales	various	various	various	Bacteria	Bacteroidetes	Bacteroidia	Bacteroidales	various	various	various	unclassified	unclassified	TonB-dependent outer membrane receptor, SusC/RagA subfamily, signature region	TIGR04057	metabolism	Inorganic ion transport and metabolism	05C27	TonB-dependent Receptor Plug	435591.BDI_1517	0.666667	0.471405	1.34685e-05	9.74371e-06	1	-	1.76808e-05	-	0	-	0	-	1	-	2.27246e-05	-
group	335	13	176	191	85.86	99.48	A0A078SC73_9BACT;A0A0F5IJ63_9BACT;A0A0F5IZU1_9BACT;A0A0J6FDE0_9BACT;A0A1H5WSB4_9BACT;A0A1Q6HWI4_9BACT;A0A1Q6I1I8_9BACT;A0A1Y3Z905_9BACT;A7AFV5_9BACT;B7BAD0_9BACT;K5ZBS9_9BACT;K5ZIW9_9BACT;K6ACX4_9BACT	Bacteria	Bacteroidetes	Bacteroidia	Bacteroidales	various	various	various	Bacteria	Bacteroidetes	Bacteroidia	Bacteroidales	various	various	various	Protein synthesis	Ribosomal proteins: synthesis and modification	ribosomal protein bS16	TIGR00002	various	various	various	various	various	1	0	0.000112832	1.30699e-05	1	-	0.000102104	-	1	-	0.000105161	-	1	-	0.000131232	-
group	336	14	257	267	94.38	99.63	A0A079YSQ6_LACRE;A0A0S4NLD0_LACRE;A0A0U5JTB6_LACRE;A0A1C2G6P5_LACRE;A0A1X8V9V4_LACRE;A0A1Y2UY42_LACRE;A0A256V6F2_LACRE;A0A2A7R8P8_9LACO;A0A317G853_LACRE;A0A317GL62_LACRE;A5VLH1_LACRD;B3XPE2_LACRE;F8DMZ4_LACRS;S5NQB2_LACRE	Bacteria	Firmicutes	Bacilli	Lactobacillales	Lactobacillaceae	Lactobacillus	various	Bacteria	Firmicutes	Bacilli	Lactobacillales	Lactobacillaceae	Lactobacillus	various	Energy metabolism	Fermentation	acetoin reductases	TIGR02415	poorly characterized	Function unknown	0XNW1	)-reductase	525366.HMPREF0549_1419	1	0.816497	7.99864e-05	6.04412e-05	2	-	0.000146082	-	0	-	0	-	1	-	9.38773e-05	-
group	337	16	1201	1205	98.92	99.92	A0A079YUQ6_LACRE;A0A081NNR3_LACRE;A0A0U5JM82_LACRE;A0A0U5JV32_LACRE;A0A143Q232_LACRE;A0A1C2G767_LACRE;A0A1V4FK49_LACRE;A0A256VAW9_LACRE;A0A256VB63_LACRE;A0A2R7DW62_LACRE;A0A2S1ESP9_LACRE;A0A2T5Q2Y3_LACRE;A0A317GU92_LACRE;R9WFA1_LACRE;RPOB_LACRD;S5N6D8_LACRE	Bacteria	Firmicutes	Bacilli	Lactobacillales	Lactobacillaceae	Lactobacillus	various	Bacteria	Firmicutes	Bacilli	Lactobacillales	Lactobacillaceae	Lactobacillus	various	Transcription	DNA-dependent RNA polymerase	DNA-directed RNA polymerase, beta subunit	TIGR02013	information storage and processing	Transcription	054MH	DNA-dependent RNA polymerase catalyzes the transcription of DNA into RNA using the four ribonucleoside triphosphates as substrates (By similarity)	various	0.333333	0.471405	6.93367e-06	9.8057e-06	0	-	0	-	0	-	0	-	1	-	2.0801e-05	-
group	338	3	108	118	90.68	99.15	A0A080FNQ0_ECOLX;W0AWI4_9ESCH;W1F3G5_ECOLX	various	various	various	various	various	various	various	Bacteria	various	various	various	various	various	various	Protein synthesis	Ribosomal proteins: synthesis and modification	ribosomal protein uS13	TIGR03631	information storage and processing	Translation, ribosomal structure and biogenesis	08Z04	Located at the top of the head of the 30S subunit, it contacts several helices of the 16S rRNA. In the 70S ribosome it contacts the 23S rRNA (bridge B1a) and protein L5 of the 50S subunit (bridge B1b), connecting the 2 subunits	various	1.66667	2.35702	0.000283698	0.000401209	0	-	0	-	5	-	0.000851093	-	0	-	0	-
group	339	1	-	-	-	-	A0A080GAD6_ECOLX	Bacteria	Proteobacteria	Gammaproteobacteria	Enterobacterales	Enterobacteriaceae	Escherichia	Escherichia coli	Bacteria	Proteobacteria	Gammaproteobacteria	Enterobacterales	Enterobacteriaceae	Escherichia	Escherichia coli	Protein fate	Protein folding and stabilization	chaperonin GroL	TIGR02348	cellular processes and signaling	Posttranslational modification, protein turnover, chaperones	05CJ9	Prevents misfolding and promotes the refolding and proper assembly of unfolded polypeptides generated under stress conditions (By similarity)	1028307.EAE_09135	3.66667	5.18545	0.000134394	0.000190062	0	-	0	-	11	-	0.000403182	-	0	-	0	-
group	340	32	157	203	72.55	99.51	A0A080IM41_ECOLX;A0A090NHI6_SHIDY;A0A0H2VBP8_ECOL6;A0A192CEK4_ECOLX;A0A1L1KC83_ECOLX;A0A1S9K582_SHIDY;A0A1X3JQB6_9ESCH;A0A1X3KF55_ECOLX;A0A2D0NWN3_ECOLX;A0A2I8QJZ3_9ENTR;A0A2K3TTQ0_ECOLX;A0A2R3NIQ9_ECOLX;A0A2R9W0A9_ECOLX;A0A2S8JRM8_ECOLX;A0A2T3BSE5_9ESCH;A0A2T3RTI7_9ESCH;A0A2T3TYA9_9ESCH;A0A2U8YH74_ECOLX;A0A2X1MVF4_ECOLX;A0A2X5L8V1_ECOLX;A0A2X5NYS6_ECOLX;A0A2X7A189_ECOLX;A0A2X8ULG1_ECOLX;A0A2Y8HS…	Bacteria	various	various	various	various	various	various	Bacteria	various	various	various	various	various	various	unclassified	unclassified	unclassified	unclassified	poorly characterized	Function unknown	11IIQ	NA	various	0.666667	0.942809	6.59632e-05	9.3286e-05	0	-	0	-	2	-	0.00019789	-	0	-	0	-
group	341	29	808	810	98.52	99.88	A0A080JH88_ECOLX;A0A0E2L9Y9_ECOU3;A0A0F6M9M1_SHIFL;A0A0K3WJX4_ECOLX;A0A161R3X0_ECOLX;A0A1E5WYF5_ECOLX;A0A1S9K7X9_SHIDY;A0A237NNY9_ECOLX;A0A244BFF7_ECOLX;A0A2B7LV30_ECOLX;A0A2S4MT39_SHIFL;A0A2S5U8T7_ECOLX;A0A2T3TZ90_9ESCH;A0A2X1N6H2_ECOLX;A0A2X2YKG4_ECOLX;A0A2X5I356_ECOLX;A0A2X5ZJD5_ECOLX;A0A2X7JS52_ECOLX;A0A2X7QFB0_ECOLX;BAMA_ECOK1;D6I568_ECOLX;F3WE14_9ENTR;F4SFI1_ECOLX;F4ST63_ECOLX;F5MXF3_SHIFL;…	Bacteria	various	various	various	various	various	various	Bacteria	various	various	various	various	various	various	Protein fate	Protein and peptide secretion and trafficking	outer membrane protein assembly complex, YaeT protein	TIGR03303	cellular processes and signaling	Cell wall/membrane/envelope biogenesis	16QB0	Part of the outer membrane protein assembly complex, which is involved in assembly and insertion of beta-barrel proteins into the outer membrane	various	3.33333	4.71405	8.26576e-05	0.000116895	0	-	0	-	10	-	0.000247973	-	0	-	0	-
group	342	2	305	305	98.36	98.36	A0A080NIN8_DELAC;A0A1I1A5G7_9BURK	Bacteria	Proteobacteria	Betaproteobacteria	Burkholderiales	Comamonadaceae	Delftia	various	Bacteria	Proteobacteria	Betaproteobacteria	Burkholderiales	Comamonadaceae	Delftia	various	unclassified	unclassified	unclassified	unclassified	poorly characterized	Function unknown	various	various	various	0.333333	0.471405	2.19517e-05	3.10444e-05	0	-	0	-	1	-	6.5855e-05	-	0	-	0	-
group	343	33	57	80	58.14	98.84	A0A081BHC7_9LACO;A0A0A1MXA0_9BACI;A0A0F3RQ85_9LACO;A0A0F4KQF2_9LACO;A0A0F4LSE1_9LACO;A0A0P0E9N7_9LACO;A0A0R1GW00_9LACO;A0A0R1HRF0_9LACO;A0A0R1I6F1_9LACO;A0A0R1IZQ5_9LACO;A0A0R1SGU3_9LACO;A0A0R1TAR9_9LACO;A0A0R2BTM0_9LACO;A0A0R2DI99_9LACO;A0A0R2FLV8_9LACO;A0A0R2GDS7_9LACO;A0A0R2LF05_9LACO;A0A0R2LPY6_9LACO;A0A133PCL6_LACGS;A0A1I0FTE6_9BACI;A0A1P8Q4J0_9LACO;A0A1S6QKG9_9LACO;A0A1Z5IJ42_9LACO;A0A2A7RG…	Bacteria	various	various	various	various	various	various	Bacteria	various	various	various	various	various	various	Protein synthesis	Ribosomal proteins: synthesis and modification	ribosomal protein bS21	TIGR00030	information storage and processing	Translation, ribosomal structure and biogenesis	COG0828	30S ribosomal protein S21	various	1	0	0.000269387	3.12044e-05	1	-	0.000243774	-	1	-	0.000251072	-	1	-	0.000313315	-
group	344	13	187	187	77.54	99.47	A0A081JH02_STRMC;A0A0F2CL43_STRGN;A0A0U3EW04_9STRE;A0A0W7V5I0_STREI;A0A135YMX6_9STRE;A0A1F2GFW0_9STRE;A0A1H0KN25_STREI;A0A1H0YGI6_STREI;A0A1H6QGU3_9STRE;A0A1V0H1Y4_STRGN;D0RXP8_9STRE;F9HJG3_9STRE;H6P8Y4_STRIC	Bacteria	Firmicutes	Bacilli	Lactobacillales	Streptococcaceae	Streptococcus	various	Bacteria	Firmicutes	Bacilli	Lactobacillales	Streptococcaceae	Streptococcus	various	Biosynthesis of cofactors, prosthetic groups, and carriers	Folic acid	GTP cyclohydrolase I	TIGR00063	metabolism	Coenzyme transport and metabolism	various	various	various	0.333333	0.471405	3.47628e-05	4.9162e-05	1	-	0.000104288	-	0	-	0	-	0	-	0	-
group	345	2	81	81	98.77	98.77	A0A081NP74_LACRE;F8DL03_LACRS	Bacteria	Firmicutes	Bacilli	Lactobacillales	Lactobacillaceae	Lactobacillus	various	Bacteria	Firmicutes	Bacilli	Lactobacillales	Lactobacillaceae	Lactobacillus	various	Protein synthesis	Ribosomal proteins: synthesis and modification	ribosomal protein bL31	TIGR00105	information storage and processing	Translation, ribosomal structure and biogenesis	COG0254	50S ribosomal protein L3-1	349123.Lreu23DRAFT_5102	0.333333	0.471405	8.26576e-05	0.000116895	0	-	0	-	1	-	0.000247973	-	0	-	0	-
group	346	7	368	371	98.11	99.73	A0A081NQ90_LACRE;A0A198YBU2_LACRE;A0A1C1ZSC1_LACRE;A0A256V2U7_LACRE;B3XRL8_LACRE;F8KC84_LACRE;S5NB50_LACRE	Bacteria	Firmicutes	Bacilli	Lactobacillales	Lactobacillaceae	Lactobacillus	Lactobacillus reuteri	Bacteria	Firmicutes	Bacilli	Lactobacillales	Lactobacillaceae	Lactobacillus	Lactobacillus reuteri	Energy metabolism	Pyruvate dehydrogenase	pyruvate dehydrogenase (acetyl-transferring) E1 component, alpha subunit	TIGR03181	metabolism	Energy production and conversion	07RUY	(E1 component), alpha subunit	349123.Lreu23DRAFT_3682	1.66667	0.471405	9.36574e-05	1.84974e-05	2	-	0.000105132	-	2	-	0.000108279	-	1	-	6.75613e-05	-
group	347	18	562	562	97.86	99.82	A0A081NQJ4_LACRE;A0A0U5JLZ9_LACRE;A0A0U5JZZ0_LACRE;A0A143Q1N0_LACRE;A0A1C1ZXR8_LACRE;A0A1C2G7C5_LACRE;A0A1S9AP74_LACRE;A0A1V4FKT3_LACRE;A0A1X8V9L0_LACRE;A0A1Y3TZK2_LACRE;A0A256VAC6_LACRE;A0A256VE37_LACRE;A0A2S1ES43_LACRE;A0A317GJK8_LACRE;B3XN11_LACRE;F8DLI7_LACRS;F8KEY4_LACRE;SYR_LACRJ	Bacteria	Firmicutes	Bacilli	Lactobacillales	Lactobacillaceae	Lactobacillus	various	Bacteria	Firmicutes	Bacilli	Lactobacillales	Lactobacillaceae	Lactobacillus	various	Protein synthesis	tRNA aminoacylation	arginine--tRNA ligase	TIGR00456	information storage and processing	Translation, ribosomal structure and biogenesis	COG0018	arginyL-tRNA synthetase	944562.HMPREF9102_0926	1.66667	1.24722	6.44343e-05	4.59664e-05	3	-	0.000104103	-	0	-	0	-	2	-	8.92001e-05	-
group	348	9	220	225	96.44	99.56	A0A081NQZ9_LACRE;A0A1S9AN24_LACRE;A0A1Y2ULU4_LACRE;A0A2A7QHK1_9LACO;A0A2S1EN98_LACRE;A0A317GS11_LACRE;A5VHK7_LACRD;F8KDY4_LACRE;S5N3B5_LACRE	Bacteria	Firmicutes	Bacilli	Lactobacillales	Lactobacillaceae	Lactobacillus	various	Bacteria	Firmicutes	Bacilli	Lactobacillales	Lactobacillaceae	Lactobacillus	various	Unknown function	Enzymes of unknown specificity	HAD hydrolase, family IA, variant 3	TIGR01509	poorly characterized	Function unknown	04TYP	beta-phospho-glucomutase	349123.Lreu23DRAFT_4918	2.66667	2.49444	0.000232864	0.000215757	6	-	0.000520052	-	2	-	0.00017854	-	0	-	0	-
group	349	12	390	405	95.31	99.75	A0A081NR22_LACRE;A0A0S4NKA1_LACRE;A0A0U5JSN9_LACRE;A0A1X8VBD6_LACRE;A0A1Y2UYM6_LACRE;A0A2S1EN73_LACRE;A0A2T5Q5I4_LACRE;A0A317GJ58_LACRE;A4L2V0_LACRE;B3XMZ4_LACRE;F8DR71_LACRS;R9WF30_LACRE	Bacteria	Firmicutes	Bacilli	Lactobacillales	Lactobacillaceae	Lactobacillus	various	Bacteria	Firmicutes	Bacilli	Lactobacillales	Lactobacillaceae	Lactobacillus	various	unclassified	unclassified	unclassified	unclassified	metabolism	Energy production and conversion	COG1454	alcohol dehydrogenase	various	0.333333	0.471405	1.6051e-05	2.26995e-05	1	-	4.81529e-05	-	0	-	0	-	0	-	0	-
group	350	4	475	475	99.58	99.79	A0A081NS66_LACRE;A0A256VIA6_LACRE;A0A317GJD0_LACRE;ATPB_LACRD	Bacteria	Firmicutes	Bacilli	Lactobacillales	Lactobacillaceae	Lactobacillus	various	Bacteria	Firmicutes	Bacilli	Lactobacillales	Lactobacillaceae	Lactobacillus	various	Energy metabolism	ATP-proton motive force interconversion	ATP synthase F1, beta subunit	TIGR01039	metabolism	Energy production and conversion	COG0055	Produces ATP from ADP in the presence of a proton gradient across the membrane. The catalytic sites are hosted primarily by the beta subunits (By similarity)	575594.HMPREF0501_01047	7.33333	2.62467	0.000323061	9.10015e-05	11	-	0.000451624	-	6	-	0.000253715	-	5	-	0.000263845	-
group	351	11	473	473	98.94	99.79	A0A081NS78_LACRE;A0A098QZE8_LACRE;A0A0U5JNR5_LACRE;A0A256SLB6_LACRE;A0A256VB35_LACRE;A0A256VIM4_LACRE;A0A2A7R3C6_9LACO;A0A2S1EPV2_LACRE;A0A317GHD7_LACRE;A5VIS6_LACRD;F8KFN3_LACRE	Bacteria	Firmicutes	Bacilli	Lactobacillales	Lactobacillaceae	Lactobacillus	various	Bacteria	Firmicutes	Bacilli	Lactobacillales	Lactobacillaceae	Lactobacillus	various	unclassified	unclassified	unclassified	unclassified	metabolism	Carbohydrate transport and metabolism	05CAC	Catalyzes the conversion of L-arabinose to L-ribulose (By similarity)	various	5.66667	3.39935	0.000261494	0.000154877	9	-	0.000371073	-	1	-	4.24647e-05	-	7	-	0.000370944	-
group	352	8	263	316	41.25	98.75	A0A081NTZ2_9BACL;A0A0N8PUQ9_9BACL;A0A161RZE0_9BACL;A0A1G4SBV1_9BACL;A0A1I4CFZ2_9BACL;A0A1Y5KIJ5_9BACL;A0A2T6G6C6_9BACL;A0A2W1N9Z5_9BACI	Bacteria	Firmicutes	Bacilli	Bacillales	Paenibacillaceae	Paenibacillus	various	Bacteria	Firmicutes	Bacilli	Bacillales	Paenibacillaceae	Paenibacillus	various	unclassified	unclassified	unclassified	unclassified	poorly characterized	Function unknown	0NEHU	1-(5-phosphoribosyl)-5-amino-4-imidazole- carboxylate (AIR) carboxylase	various	0.333333	0.471405	2.05717e-05	2.90927e-05	1	-	6.1715e-05	-	0	-	0	-	0	-	0	-
group	353	25	233	358	55.28	99.72	A0A081YFV5_9PSED;A0A086BY69_PSEAI;A0A0F0E4G7_9PSED;A0A0V8T3T6_PSESD;A0A127MRE0_9PSED;A0A127MW23_9PSED;A0A1A9KEV9_9PSED;A0A1B8TL66_9PSED;A0A1B8V774_9PSED;A0A1I1T380_9PSED;A0A1I1WM33_9PSED;A0A1S1GNP3_9PSED;A0A1V9V159_9PSED;A0A239JNM2_9PSED;A0A239MAJ7_9PSED;A0A246FAH8_9PSED;A0A2M8UT63_PSESP;A0A2V2SXS7_9PSED;A0A2V3FVQ1_PSEAI;F6KQ88_9PSED;F6KQA4_9PSED;F6KQB7_9PSED;M4WXR0_9PSED;Q6VQV6_9PSED;W5IWV0_PSEUO	Bacteria	various	various	various	various	various	various	Bacteria	various	various	various	various	various	various	unclassified	unclassified	unclassified	unclassified	cellular processes and signaling	Cell wall/membrane/envelope biogenesis	COG2885	Ompa motb domain protein	208964.PA1777	0.333333	0.471405	1.87019e-05	2.64484e-05	0	-	0	-	1	-	5.61056e-05	-	0	-	0	-
group	354	83	79	105	53.77	99.06	A0A083YCT7_HELPX;A0A099BD81_9HELI;A0A099BS09_9HELI;A0A099DPE9_9HELI;A0A099TFU9_9HELI;A0A099U507_9HELI;A0A099UAX5_9HELI;A0A0B2E5P7_HELPX;A0A0B2EVL0_HELPX;A0A0L0PZI1_HELPX;A0A0L0Q5J2_HELPX;A0A0L0QW19_HELPX;A0A0L6D8H8_HELPX;A0A0M8NTC5_HELPX;A0A0M9W8M8_HELPX;A0A1A9GT57_HELPX;A0A1B1U6T3_9HELI;A0A1Q2PMN9_HELPX;A0A1Q2QI76_HELPX;A0A1Q2RQA9_HELPX;A0A1Q9JBF1_HELPX;A0A1R3UGV5_9HELI;A0A1V3AIE8_HELPX;A0A1V3AX…	Bacteria	Proteobacteria	Epsilonproteobacteria	Campylobacterales	Helicobacteraceae	Helicobacter	various	Bacteria	Proteobacteria	Epsilonproteobacteria	Campylobacterales	Helicobacteraceae	Helicobacter	various	Protein synthesis	Ribosomal proteins: synthesis and modification	ribosomal protein bL21	TIGR00061	information storage and processing	Translation, ribosomal structure and biogenesis	05KK9	This protein binds to 23S rRNA in the presence of protein L20 (By similarity)	various	0.666667	0.471405	0.000143337	0.000103187	0	-	0	-	1	-	0.000191293	-	1	-	0.000238716	-
group	355	1	-	-	-	-	A0A084CJJ1_9PSED	Bacteria	Proteobacteria	Gammaproteobacteria	Pseudomonadales	Pseudomonadaceae	Pseudomonas	Pseudomonas capeferrum	Bacteria	Proteobacteria	Gammaproteobacteria	Pseudomonadales	Pseudomonadaceae	Pseudomonas	Pseudomonas capeferrum	Biosynthesis of cofactors, prosthetic groups, and carriers	Menaquinone and ubiquinone	O-succinylbenzoate-CoA ligase	TIGR01923	metabolism	Secondary metabolites biosynthesis, transport and catabolism	16PMV	Peptide synthetase	205922.Pfl01_1845	0.333333	0.471405	1.13826e-06	1.60975e-06	0	-	0	-	1	-	3.41479e-06	-	0	-	0	-
group	356	1	-	-	-	-	A0A084JA98_9CLOT	Bacteria	Firmicutes	Clostridia	Clostridiales	Clostridiaceae	Clostridium	various	Bacteria	Firmicutes	Clostridia	Clostridiales	Clostridiaceae	Clostridium	Clostridium sulfidigenes	unclassified	unclassified	unclassified	unclassified	metabolism	Energy production and conversion	0ERT5	Rubrerythrin	394503.Ccel_1869	0.333333	0.471405	3.63165e-05	5.13592e-05	1	-	0.000108949	-	0	-	0	-	0	-	0	-
group	357	1	-	-	-	-	A0A084JC89_9CLOT	Bacteria	Firmicutes	Clostridia	Clostridiales	Clostridiaceae	Clostridium	various	Bacteria	Firmicutes	Clostridia	Clostridiales	Clostridiaceae	Clostridium	Clostridium sulfidigenes	Energy metabolism	Glycolysis/gluconeogenesis	glyceraldehyde-3-phosphate dehydrogenase, type I	TIGR01534	metabolism	Carbohydrate transport and metabolism	0EP6Z	Glyceraldehyde-3-phosphate dehydrogenase, type I	212717.CTC00378	0.333333	0.471405	1.94049e-05	2.74427e-05	1	-	5.82147e-05	-	0	-	0	-	0	-	0	-
group	358	98	347	438	43.21	99.77	A0A084JC99_9CLOT;A0A099HWJ5_9CLOT;A0A0A1SK63_PAESO;A0A0A2HJ70_CLOBO;A0A0A8VP49_PAESO;A0A0B3VK31_9FIRM;A0A0B3W3Z9_9FIRM;A0A0C1U4B0_9CLOT;A0A0C7QV72_PAESO;A0A0D1BSB2_CLOBO;A0A0E1KW20_CLOBO;A0A0E3JQI4_CLOSL;A0A0G3W9Z7_9CLOT;A0A0J6WXP2_9FIRM;A0A0J8D8X8_CLOCY;A0A0K9N8W1_9FIRM;A0A0M1ITT9_9CLOT;A0A0M1L4W7_CLOBO;A0A0N0NX69_CLODI;A0A0R2D364_9LACO;A0A0S6U1P0_CLOBO;A0A0U5HBM1_9CLOT;A0A101HBK0_9FIRM;A0A150FP…	Bacteria	various	various	various	various	various	various	Bacteria	various	various	various	various	various	various	unclassified	unclassified	various	various	poorly characterized	Function unknown	0XPCF	Selenoprotein B, glycine betaine sarcosine D-proline reductase family	various	0.333333	0.471405	1.5286e-05	2.16177e-05	0	-	0	-	1	-	4.5858e-05	-	0	-	0	-
group	359	16	88	95	67.37	98.95	A0A084JG57_9FIRM;A0A150Y5U9_9FIRM;A0A174H6E7_9FIRM;A0A1C5NPY3_9FIRM;A0A1I0I4E6_9FIRM;A0A1Q9J246_9FIRM;A0A1Q9JTK1_9FIRM;A0A2M8Z9T0_9FIRM;D9R0W6_CLOSW;N2AZB6_9CLOT;R5I2S3_9FIRM;R5Z0X2_9FIRM;R6NMK6_9FIRM;R6PG00_9CLOT;R7QXD9_9FIRM;R9JXZ4_9FIRM	Bacteria	Firmicutes	various	various	various	various	various	Bacteria	Firmicutes	various	various	various	various	various	unclassified	unclassified	unclassified	unclassified	cellular processes and signaling	Cell wall/membrane/envelope biogenesis	05K4W	Could be involved in septation (By similarity)	various	0.333333	0.471405	7.04765e-05	9.96688e-05	0	-	0	-	1	-	0.000211429	-	0	-	0	-
group	360	1	-	-	-	-	A0A084JGA6_9CLOT	Bacteria	Firmicutes	Clostridia	Clostridiales	Clostridiaceae	Clostridium	various	Bacteria	Firmicutes	Clostridia	Clostridiales	Clostridiaceae	Clostridium	Clostridium sulfidigenes	unclassified	unclassified	unclassified	unclassified	metabolism	Lipid transport and metabolism	COG1960	acyl-CoA dehydrogenase	451757.AC7_2605	1	0	5.68628e-05	6.58668e-06	1	-	5.14563e-05	-	1	-	5.29968e-05	-	1	-	6.61352e-05	-
group	361	23	415	426	71.13	99.77	A0A084JIY3_9CLOT;A0A0C3LYF8_CLOBO;A0A0G9LD76_9CLOT;A0A0M0A1H4_CLOBO;A0A0M1J0G4_9CLOT;A0A0S6U4V5_CLOBO;A0A175M6N2_CLOBO;A0A1J1D260_CLOBO;A0A1L3NIT3_CLOBO;A0A1S9IG36_9CLOT;A0A1V9ILL2_CLOSG;A0A1V9IWR9_CLOSG;A0A2G7H6X5_9CLOT;A0A2K9MS38_CLOBO;A0A2K9N305_CLOBO;A0A2P1TUX0_CLOBO;A0A2X3BW66_CLOSG;B1II25_CLOBK;B1KWI3_CLOBM;J7SZV4_CLOS1;M1ZY73_CLOBO;R9BY66_9CLOT;V9H3I8_9CLOT	Bacteria	Firmicutes	Clostridia	Clostridiales	Clostridiaceae	Clostridium	various	Bacteria	Firmicutes	Clostridia	Clostridiales	Clostridiaceae	Clostridium	various	unclassified	unclassified	unclassified	unclassified	poorly characterized	Function unknown	0NDBN	glucose-inhibited division protein A	various	0.333333	0.471405	1.52597e-05	2.15805e-05	1	-	4.57792e-05	-	0	-	0	-	0	-	0	-
group	362	52	339	392	46.57	99.75	A0A084JMA6_9FIRM;A0A0F0C925_9CLOT;A0A0U5P4D6_9CLOT;A0A173VL95_9FIRM;A0A174D3E1_9FIRM;A0A1C6GU85_9FIRM;A0A1D9P3K5_9FIRM;A0A1G4WAE5_9FIRM;A0A1G5AB64_9FIRM;A0A1G5G5Y8_9FIRM;A0A1G5VN44_9FIRM;A0A1G6BVI8_9FIRM;A0A1H6A5C3_9FIRM;A0A1I0JPI0_9FIRM;A0A1I1E4I9_9FIRM;A0A1I2R8Y1_9FIRM;A0A1I7GK62_9FIRM;A0A1I7JFP7_9FIRM;A0A1M7RUP0_9FIRM;A0A1Q6Q8Y2_9FIRM;A0A1Q6QQP2_9FIRM;A0A1S9BZJ1_9FIRM;A0A1Y3TR82_9FIRM;A0A1Y3WM…	Bacteria	various	various	various	various	various	various	Bacteria	various	various	various	various	various	various	various	various	various	various	various	various	various	various	various	0.333333	0.471405	1.70798e-05	2.41544e-05	0	-	0	-	1	-	5.12393e-05	-	0	-	0	-
group	363	25	130	140	80.28	99.3	A0A084YN57_9GAMM;A0A086G940_9GAMM;A0A0B1MWR9_ECOLX;A0A0C5VPD2_9ENTR;A0A0D1MG72_KLEAE;A0A0H3FKH8_KLEAK;A0A0L0AS58_9ENTR;A0A0T9MB95_YERIN;A0A0X8SJ53_SERLI;A0A125WXM4_ECOLX;A0A163XM85_KLEOX;A0A2I5T3U0_SERS3;A0A2P5GHJ9_9ENTR;A0A2S4QKW2_9ESCH;A0A2S4RLP6_9GAMM;A0A2S4RQJ3_CITAM;A0A2S9I3S1_9GAMM;A0A2V1H9X4_9GAMM;A0A2X1N3H5_ECOLX;A0A2Z5NF10_KLEPN;A0A331N094_KLEPN;D2TMJ7_CITRI;D4DYE7_SEROD;E7SRR9_9ENTR;W1G…	various	various	various	various	various	various	various	Bacteria	various	various	various	various	various	various	unclassified	unclassified	unclassified	unclassified	information storage and processing	Translation, ribosomal structure and biogenesis	various	various	various	1	1.41421	0.00014347	0.000202897	0	-	0	-	3	-	0.00043041	-	0	-	0	-
group	364	13	134	134	97.76	99.25	A0A085P0W7_ECOLX;A0A0E1T7B1_ECOLX;A0A2T3V729_ECOLX;A0A2U2V5B0_ECOLX;A0A2X7J0Z6_ECOLX;B7UH88_ECO27;F3V923_SHIDY;F3WLC6_9ENTR;F4T3U9_ECOLX;H4IWC4_ECOLX;H4JBP8_ECOLX;L3P200_ECOLX;U9YA48_ECOLX	Bacteria	Proteobacteria	various	various	various	various	various	Bacteria	Proteobacteria	various	various	various	various	various	unclassified	unclassified	unclassified	unclassified	information storage and processing	Replication, recombination and repair	08X73	DNA- binding protein	various	1	1.41421	0.000149894	0.000211982	0	-	0	-	3	-	0.000449682	-	0	-	0	-
group	365	1	-	-	-	-	A0A085U9V3_YERRU	Bacteria	Proteobacteria	Gammaproteobacteria	Enterobacterales	Yersiniaceae	Yersinia	Yersinia ruckeri	Bacteria	Proteobacteria	Gammaproteobacteria	Enterobacterales	Yersiniaceae	Yersinia	Yersinia ruckeri	Energy metabolism	Amino acids and amines	L-asparaginase, type II	TIGR00520	metabolism	Amino acid transport and metabolism	COG0252	L-asparaginase	393305.YE1535	0.666667	0.942809	3.88131e-05	5.489e-05	0	-	0	-	2	-	0.000116439	-	0	-	0	-
group	366	1	-	-	-	-	A0A085VM01_PSESX	Bacteria	Proteobacteria	Gammaproteobacteria	Pseudomonadales	Pseudomonadaceae	Pseudomonas	Pseudomonas syringae	Bacteria	Proteobacteria	Gammaproteobacteria	Pseudomonadales	Pseudomonadaceae	Pseudomonas	Pseudomonas syringae	unclassified	unclassified	unclassified	unclassified	metabolism	Energy production and conversion	COG1052	Dehydrogenase	216591.BCAM1720	2	0	0.000138147	1.60023e-05	2	-	0.000125012	-	2	-	0.000128755	-	2	-	0.000160675	-
group	367	28	209	209	87.08	99.52	A0A085ZV91_9FLAO;A0A086F8A4_CHRP1;A0A0J7ICG5_9FLAO;A0A0J7IJS2_9FLAO;A0A0J7IQL4_9FLAO;A0A1B8ZDR0_9FLAO;A0A1B8ZJA1_9FLAO;A0A1G7GBH3_9FLAO;A0A1G8LEJ9_9FLAO;A0A1H6HHJ5_9FLAO;A0A1H6IDP6_9FLAO;A0A1H7ZCT7_9FLAO;A0A1I0RGB9_9FLAO;A0A1I4ZI74_9FLAO;A0A1M4W8J0_9FLAO;A0A1M6RLE7_9FLAO;A0A1M7C0T2_9FLAO;A0A1N6J2J7_9FLAO;A0A1N6Z5K9_9FLAO;A0A1N7IDQ2_9FLAO;A0A1U7PWB5_9FLAO;A0A2M9C165_9FLAO;A0A2S9CSY9_9FLAO;A0A316WU…	Bacteria	Bacteroidetes	Flavobacteriia	Flavobacteriales	Flavobacteriaceae	Chryseobacterium	various	Bacteria	Bacteroidetes	Flavobacteriia	Flavobacteriales	Flavobacteriaceae	Chryseobacterium	various	Protein synthesis	Ribosomal proteins: synthesis and modification	50S ribosomal protein uL4	TIGR03953	information storage and processing	Translation, ribosomal structure and biogenesis	COG0088	One of the primary rRNA binding proteins, this protein initially binds near the 5'-end of the 23S rRNA. It is important during the early stages of 50S assembly. It makes multiple contacts with different domains of the 23S rRNA in the assembled 50S subunit and ribosome (By similarity)	525257.HMPREF0204_10738	0.333333	0.471405	3.11036e-05	4.39871e-05	1	-	9.33107e-05	-	0	-	0	-	0	-	0	-
group	368	11	378	378	88.89	99.74	A0A086G9Z9_9GAMM;A0A1B3FGP1_9GAMM;A0A1Q5W6Y7_SERMA;A0A221FUN3_SERMA;A0A2G8A621_9GAMM;A0A2K2IY27_SERMA;A0A2S4X7B6_SERMA;A0A2T3WPE4_9GAMM;A0A2U9ARU2_SERMA;A0A2V4GG19_SERMA;A0A2X2G729_9GAMM	Bacteria	Proteobacteria	Gammaproteobacteria	Enterobacterales	Yersiniaceae	Serratia	various	Bacteria	Proteobacteria	Gammaproteobacteria	Enterobacterales	Yersiniaceae	Serratia	various	unclassified	unclassified	unclassified	unclassified	metabolism	Inorganic ion transport and metabolism	COG0614	Periplasmic binding protein	39946.BGIOSGA038251-PA	0.333333	0.471405	2.21034e-05	3.12589e-05	0	-	0	-	0	-	0	-	1	-	6.63101e-05	-
group	369	19	74	139	35.97	99.28	A0A086ZMS8_9BIFI;A0A087AC22_9BIFI;A0A087B7N8_9BIFI;A0A087BBE3_9BIFI;A0A087BDM3_9BIFI;A0A087DK01_9BIFI;A0A087ECA4_9BIFI;A0A0L7CWJ5_9BIFI;A0A0U1CRH0_CHLTH;A0A229W0L5_9BIFI;A0A261FR73_9BIFI;A0A261FWV4_9BIFI;A0A2M9HFK1_9BIFI;A0A2M9HRL5_9BIFI;A0A2N6S2F1_9FIRM;A0A2T3GC23_9BIFI;A0A2U2N5P9_9BIFI;A7A429_BIFAD;S2ZGS2_BIFBR	Bacteria	various	various	various	various	various	various	Bacteria	various	various	various	various	various	various	various	various	various	various	information storage and processing	Translation, ribosomal structure and biogenesis	COG0197	Binds 23S rRNA and is also seen to make contacts with the A and possibly P site tRNAs (By similarity)	various	0.333333	0.471405	6.01085e-05	8.50062e-05	0	-	0	-	0	-	0	-	1	-	0.000180325	-
group	370	1	-	-	-	-	A0A087DD47_9BIFI	Bacteria	Actinobacteria	Actinobacteria	Bifidobacteriales	Bifidobacteriaceae	Bifidobacterium	Bifidobacterium saguini	Bacteria	Actinobacteria	Actinobacteria	Bifidobacteriales	Bifidobacteriaceae	Bifidobacterium	Bifidobacterium saguini	unclassified	unclassified	unclassified	unclassified	unclassified	unclassified	unclassified	unclassified	unclassified	0.333333	0.471405	7.14357e-05	0.000101025	1	-	0.000214307	-	0	-	0	-	0	-	0	-
group	371	3	400	401	96.26	99.25	A0A087DD48_9BIFI;A0A2M9HJW2_9BIFI;A0A2N5IVC3_9BIFI	Bacteria	Actinobacteria	Actinobacteria	Bifidobacteriales	Bifidobacteriaceae	Bifidobacterium	various	Bacteria	Actinobacteria	Actinobacteria	Bifidobacteriales	Bifidobacteriaceae	Bifidobacterium	various	DNA metabolism	DNA replication, recombination, and repair	protein RecA	TIGR02012	information storage and processing	Replication, recombination and repair	05C68	Can catalyze the hydrolysis of ATP in the presence of single-stranded DNA, the ATP-dependent uptake of single-stranded DNA by duplex DNA, and the ATP-dependent hybridization of homologous single-stranded DNAs. It interacts with LexA causing its activation and leading to its autocatalytic cleavage (By similarity)	various	0.333333	0.471405	1.62111e-05	2.29259e-05	1	-	4.86333e-05	-	0	-	0	-	0	-	0	-
group	372	1	-	-	-	-	A0A087E7D6_9BIFI	Bacteria	Actinobacteria	Actinobacteria	Bifidobacteriales	Bifidobacteriaceae	Bifidobacterium	Bifidobacterium subtile	Bacteria	Actinobacteria	Actinobacteria	Bifidobacteriales	Bifidobacteriaceae	Bifidobacterium	Bifidobacterium subtile	Biosynthesis of cofactors, prosthetic groups, and carriers	Pyridoxine	pyridoxal 5'-phosphate synthase, synthase subunit Pdx1	TIGR00343	metabolism	Coenzyme transport and metabolism	COG0214	Involved in the production of pyridoxal phosphate, probably by incorporating ammonia into the pyridine ring (By similarity)	547043.BIFPSEUDO_04254	0.666667	0.471405	5.17194e-05	3.72323e-05	0	-	0	-	1	-	6.90233e-05	-	1	-	8.61348e-05	-
group	373	8	468	470	97.45	99.79	A0A087ENJ2_9LACO;A0A0C3AF27_9LACO;A0A0M9D727_9LACO;A0A0N0CQC6_9LACO;A0A0N0UTG0_9LACO;A0A0N0UUV6_9LACO;A0A0P7LLJ0_9LACO;A0A0R1FTR3_9LACO	Bacteria	Firmicutes	Bacilli	Lactobacillales	Lactobacillaceae	Lactobacillus	various	Bacteria	Firmicutes	Bacilli	Lactobacillales	Lactobacillaceae	Lactobacillus	various	Energy metabolism	ATP-proton motive force interconversion	ATP synthase F1, beta subunit	TIGR01039	metabolism	Energy production and conversion	COG0055	Produces ATP from ADP in the presence of a proton gradient across the membrane. The catalytic sites are hosted primarily by the beta subunits (By similarity)	511437.Lbuc_0866	0.333333	0.471405	1.42452e-05	2.01458e-05	0	-	0	-	1	-	4.27357e-05	-	0	-	0	-
group	374	7	337	337	97.92	99.7	A0A087ENY4_9LACO;A0A0M9DD59_9LACO;A0A0N1IZG9_9LACO;A0A0P7JI92_9LACO;A0A0P7K770_9LACO;A0A0R1G2A1_9LACO;V5T887_9LACO	Bacteria	Firmicutes	Bacilli	Lactobacillales	Lactobacillaceae	Lactobacillus	various	Bacteria	Firmicutes	Bacilli	Lactobacillales	Lactobacillaceae	Lactobacillus	various	Energy metabolism	Glycolysis/gluconeogenesis	glyceraldehyde-3-phosphate dehydrogenase, type I	TIGR01534	metabolism	Carbohydrate transport and metabolism	COG0057	glyceraldehyde3phosphate dehydrogenase	525318.HMPREF0497_2772	0.666667	0.471405	4.40823e-05	3.18911e-05	1	-	5.78693e-05	-	0	-	0	-	1	-	7.43775e-05	-
group	375	7	104	137	72.26	99.27	A0A087FK23_KLEVA;A0A0H7W143_SHISO;A0A2J4RAZ0_9ENTR;A0A2N5A3R2_KLEVA;A0A2X3LQH0_ECOLX;A0A332GGD7_KLEPN;RL18_ECOBW	various	various	various	various	various	various	various	Bacteria	various	various	various	various	various	various	Protein synthesis	Ribosomal proteins: synthesis and modification	ribosomal protein uL18	TIGR00060	information storage and processing	Translation, ribosomal structure and biogenesis	COG0256	This is one of the proteins that binds and probably mediates the attachment of the 5S RNA into the large ribosomal subunit, where it forms part of the central protuberance (By similarity)	various	1	1.41421	0.000146612	0.00020734	0	-	0	-	3	-	0.000439835	-	0	-	0	-
group	376	6	104	137	72.26	99.27	A0A087FK23_KLEVA;A0A0H7W143_SHISO;A0A2J4RAZ0_9ENTR;A0A2X3LQH0_ECOLX;A0A332GGD7_KLEPN;RL18_ECOBW	various	various	various	various	various	various	various	Bacteria	various	various	various	various	various	various	Protein synthesis	Ribosomal proteins: synthesis and modification	ribosomal protein uL18	TIGR00060	information storage and processing	Translation, ribosomal structure and biogenesis	COG0256	This is one of the proteins that binds and probably mediates the attachment of the 5S RNA into the large ribosomal subunit, where it forms part of the central protuberance (By similarity)	various	0	0	0	0	0	-	0	-	0	-	0	-	0	-	0	-
group	377	56	58	204	24.2	99.54	A0A087FUD4_KLEVA;A0A0D5WWV9_9ENTR;A0A0H3FPR6_KLEAK;A0A0H3H725_KLEOK;A0A0H3PV98_ECO5C;A0A0J4XX77_KLEPN;A0A163V2N6_KLEOX;A0A169V8F2_KLEOX;A0A170U6F3_KLEPN;A0A181X0L9_KLEOX;A0A1D3KIM3_ECOLX;A0A1E2VPV5_9ENTR;A0A1M5LDM6_9GAMM;A0A1S0WG11_KLEPN;A0A1V2BSB3_RAOTE;A0A1W1KKF1_KLEPN;A0A223UF46_9ENTR;A0A225TZN8_RAOOR;A0A236QRC1_KLEPN;A0A285AZN6_9ENTR;A0A2C5UTS6_RAOPL;A0A2J4RIE6_9ENTR;A0A2N4Z395_KLEVA;A0A2S4QM…	various	various	various	various	various	various	various	various	various	various	various	various	various	various	various	various	various	various	metabolism	Nucleotide transport and metabolism	9003	Catalyzes a salvage reaction resulting in the formation of AMP, that is energically less costly than de novo synthesis (By similarity)	various	0.333333	0.471405	3.28199e-05	4.64144e-05	0	-	0	-	1	-	9.84598e-05	-	0	-	0	-
group	378	26	85	101	64.36	99.01	A0A087L0A6_9GAMM;A0A0D1MEA2_KLEAE;A0A0D5WQP8_9ENTR;A0A0H3FSQ4_KLEAK;A0A0L0ASW3_9ENTR;A0A0X2NVH8_9GAMM;A0A170RI69_KLEOX;A0A1Q8ML42_SHIBO;A0A1X4HH63_9ENTR;A0A223JNF9_9ENTR;A0A2I8QVR7_9ENTR;A0A2S4QMJ0_9ESCH;A0A2X2GYK4_9GAMM;A0A2X2I4W3_9GAMM;A0A2X4U1C0_SERPL;A0A2Y0D6I2_ECOLX;A0A318P1W2_SERPL;A0A318VYJ5_9ENTR;A0A329J1P8_9ENTR;A8GAR2_SERP5;D2TLR6_CITRI;D4DW98_SEROD;DBHB_SERMA;E2XC85_SHIDY;I6H972_SHIFL;…	various	various	various	various	various	various	various	Bacteria	various	various	various	various	various	various	unclassified	unclassified	unclassified	unclassified	information storage and processing	Replication, recombination and repair	various	various	various	0.333333	0.471405	6.62897e-05	9.37478e-05	0	-	0	-	1	-	0.000198869	-	0	-	0	-
group	379	8	202	206	92.72	99.51	A0A087L3V4_9GAMM;A0A0D1MG76_KLEAE;A0A0E1M6L2_ECOLX;A0A0V9JGD0_9ENTR;A0A212HIG8_9ENTR;E3XT56_ECOLX;F3WNJ2_9ENTR;RS4_SHIFL	various	various	various	various	various	various	various	Bacteria	various	various	various	various	various	various	Protein synthesis	Ribosomal proteins: synthesis and modification	ribosomal protein uS4	TIGR01017	information storage and processing	Translation, ribosomal structure and biogenesis	05G6W	One of the primary rRNA binding proteins, it binds directly to 16S rRNA where it nucleates assembly of the body of the 30S subunit (By similarity)	various	1.66667	1.69967	0.000170564	0.000162933	0	-	0	-	4	-	0.000390015	-	1	-	0.000121676	-
group	380	10	837	837	95.34	99.88	A0A087LAK5_GEOSE;A0A0K9HRP6_GEOSE;A0A150MRM8_GEOSE;A0A150NAR0_GEOSE;A0A161SWT8_GEOSE;A0A250E3S8_GEOSE;A0A2D1K6V8_GEOTH;A0A2H5KJA8_BACCL;A0A2Z3N7X8_GEOTH;S5Z319_BACPJ	Bacteria	Firmicutes	Bacilli	Bacillales	Bacillaceae	Geobacillus	various	Bacteria	Firmicutes	Bacilli	Bacillales	Bacillaceae	Geobacillus	various	Protein fate	Protein and peptide secretion and trafficking	preprotein translocase, SecA subunit	TIGR00963	cellular processes and signaling	Intracellular trafficking, secretion, and vesicular transport	COG0653	Part of the Sec protein translocase complex. Interacts with the SecYEG preprotein conducting channel. Has a central role in coupling the hydrolysis of ATP to the transfer of proteins into and across the cell membrane, serving	various	0.333333	0.471405	7.7666e-06	1.09836e-05	1	-	2.32998e-05	-	0	-	0	-	0	-	0	-
group	381	6	178	178	83.71	99.44	A0A087LCR0_GEOSE;A0A0K9HR99_GEOSE;A0A161SVF1_GEOSE;A0A1C3D5K6_GEOTH;A0A286NSP4_GEOSE;A0A2H5KIP4_BACCL	Bacteria	Firmicutes	Bacilli	Bacillales	various	various	various	Bacteria	Firmicutes	Bacilli	Bacillales	various	various	various	Energy metabolism	ATP-proton motive force interconversion	ATP synthase F0, B subunit	TIGR01144	metabolism	Energy production and conversion	COG0711	F(1)F(0) ATP synthase produces ATP from ADP in the presence of a proton or sodium gradient. F-type ATPases consist of two structural domains, F(1) containing the extramembraneous catalytic core and F(0) containing the membrane proton channel, linked together by a central stalk and a peripheral stalk. During catalysis, ATP synthesis in the catalytic domain of F(1) is coupled via a rotary mechanism…	634956.Geoth_3807	0.333333	0.471405	3.76138e-05	5.3194e-05	0	-	0	-	1	-	0.000112842	-	0	-	0	-
group	382	3	395	395	99.49	99.75	A0A087LHJ2_GEOSE;A0A0K9HZH1_GEOSE;A0A150N5B4_GEOSE	Bacteria	Firmicutes	Bacilli	Bacillales	various	various	various	Bacteria	Firmicutes	Bacilli	Bacillales	various	various	various	Unknown function	General	small GTP-binding protein domain	TIGR00231	information storage and processing	Translation, ribosomal structure and biogenesis	COG0050	This protein promotes the GTP-dependent binding of aminoacyl-tRNA to the A-site of ribosomes during protein biosynthesis (By similarity)	various	0.333333	0.471405	1.64573e-05	2.32742e-05	1	-	4.9372e-05	-	0	-	0	-	0	-	0	-
group	383	2	122	122	98.36	98.36	A0A087NNH0_BURPY;A0A0J5WJQ9_BURCE	Bacteria	various	various	various	various	various	various	Bacteria	various	various	various	various	various	various	Protein synthesis	Ribosomal proteins: synthesis and modification	ribosomal protein uL14	TIGR01067	information storage and processing	Translation, ribosomal structure and biogenesis	0BCCA	Binds to 23S rRNA. Forms part of two intersubunit bridges in the 70S ribosome (By similarity)	various	1	0	0.000176647	2.04619e-05	1	-	0.000159852	-	1	-	0.000164638	-	1	-	0.000205453	-
group	384	10	221	229	85.59	99.56	A0A087QA30_LACGS;A0A0D6A4Z2_9LACO;A0A0R1S321_9LACO;A0A0R2G928_9LACO;A0A137PLM3_LACJH;A0A1Z1N9I9_LACJH;A0A2I1XR83_9LACO;A0A2M9WNX2_9LACO;A0A2Z6C445_LACGS;D6S2H4_9LACO	Bacteria	Firmicutes	Bacilli	various	various	various	various	Bacteria	Firmicutes	Bacilli	various	various	various	various	unclassified	unclassified	unclassified	unclassified	cellular processes and signaling	Signal transduction mechanisms	0NDYN	response regulator	various	0.333333	0.471405	2.83871e-05	4.01454e-05	1	-	8.51613e-05	-	0	-	0	-	0	-	0	-
group	385	5	394	452	86.28	99.78	A0A087QB11_LACGS;A0A1V3Y246_LACGS;A0A1Y0E341_LACGS;A0A249NMD5_LACGS;D1YL53_LACGS	Bacteria	Firmicutes	Bacilli	Lactobacillales	Lactobacillaceae	Lactobacillus	various	Bacteria	Firmicutes	Bacilli	Lactobacillales	Lactobacillaceae	Lactobacillus	various	Cellular processes	Detoxification	formyl-CoA transferase	TIGR03253	metabolism	Energy production and conversion	04SJM	L-carnitine dehydratase bile acid-inducible protein F	324831.LGAS_0247	0.333333	0.471405	1.4382e-05	2.03392e-05	1	-	4.31459e-05	-	0	-	0	-	0	-	0	-
group	386	5	139	149	92.62	99.33	A0A087QB73_LACGS;A0A133PHX3_LACGS;A0A1V3Y3G6_LACGS;A0A249NLG8_LACGS;A0A2Z6QC40_LACGS	Bacteria	Firmicutes	Bacilli	Lactobacillales	Lactobacillaceae	Lactobacillus	various	Bacteria	Firmicutes	Bacilli	Lactobacillales	Lactobacillaceae	Lactobacillus	various	unclassified	unclassified	unclassified	unclassified	cellular processes and signaling	Posttranslational modification, protein turnover, chaperones	04WVY	heat shock protein	324831.LGAS_0184	0.333333	0.471405	4.36285e-05	6.17e-05	1	-	0.000130886	-	0	-	0	-	0	-	0	-
group	387	15	87	88	63.64	98.86	A0A087QEF4_LACGS;A0A0Q3W3E5_9BACI;A0A133PFK8_LACGS;A0A178TWG0_GEOTM;A0A1B7KTZ2_GEOTM;A0A1E2VVI9_9BACI;A0A249NIQ4_LACGS;A0A2A9RBQ8_9BACI;A0A2B8TWF0_9BACI;A0A2C0ZNX4_9BACI;A0A2T5SHR2_9BACI;A0A2Z6PNS6_LACGS;A0A2Z6TEJ6_9LACO;C2E592_LACJH;I7KGZ7_9LACO	Bacteria	Firmicutes	Bacilli	various	various	various	various	Bacteria	Firmicutes	Bacilli	various	various	various	various	Signal transduction	PTS	phosphocarrier, HPr family	TIGR01003	metabolism	Carbohydrate transport and metabolism	COG1925	phosphocarrier protein (HPr)	various	0.333333	0.471405	7.3871e-05	0.000104469	1	-	0.000221613	-	0	-	0	-	0	-	0	-
group	388	24	221	253	79.17	99.62	A0A088CPR0_PIG;A0A090ASM1_PIG;A0A160EBQ1_PIG;A0A160EBY3_PIG;A0A160EBY6_PIG;A0A160EBY9_PIG;A0A160ED36_PIG;A0A167N6L3_PIG;A0A167N6M2_PIG;A0A287AYL4_PIG;B3GQY4_PIG;G0KXQ0_PIG;G0KXQ1_PIG;G0KXR0_PIG;I6V1V2_PIG;I6W4G6_PIG;Q2PWU8_PIG;Q31064_PIG;Q31065_PIG;Q7YNW7_PIG;Q7YQ91_PIG;Q7YQ92_PIG;Q85ZW4_PIG;Q860P1_PIG	Eukaryota	Chordata	Mammalia	unclassified	Suidae	Sus	Sus scrofa	Eukaryota	Chordata	Mammalia	unclassified	Suidae	Sus	Sus scrofa	unclassified	unclassified	unclassified	unclassified	cellular processes and signaling	Intracellular trafficking, secretion, and vesicular transport	0UGFH	Major histocompatibility complex class II	various	0.333333	0.471405	2.56943e-05	3.63372e-05	1	-	7.70828e-05	-	0	-	0	-	0	-	0	-
group	389	51	126	130	65.38	99.23	A0A088ET66_9SPHI;A0A095ZEE2_9BACT;A0A096A691_9BACT;A0A0A2DUE2_9PORP;A0A0A2DWH4_9PORP;A0A0A2E0U7_9PORP;A0A0A2FE91_9PORP;A0A0A2G4C1_9PORP;A0A0K1NJ53_9BACT;A0A0M0MX17_9BACT;A0A108T9D0_BACSE;A0A134B6E9_9PORP;A0A1B1SCV0_9BACT;A0A1H5WWS7_PRERU;A0A1H6ABE4_9SPHI;A0A1I0P5X6_9BACT;A0A1I2TWY5_9BACT;A0A1Q3KM79_9BACT;A0A1Q6EHG7_9BACT;A0A1Q6G6Z9_9BACE;A0A1Q6GZ81_9BACE;A0A1R4IVA7_9SPHI;A0A1T4PY78_9PORP;A0A1Y3XH…	Bacteria	various	various	various	various	various	various	Bacteria	various	various	various	various	various	various	Protein synthesis	Ribosomal proteins: synthesis and modification	ribosomal protein uS11	TIGR03632	information storage and processing	Translation, ribosomal structure and biogenesis	08UHH	Located on the platform of the 30S subunit, it bridges several disparate RNA helices of the 16S rRNA. Forms part of the Shine-Dalgarno cleft in the 70S ribosome (By similarity)	various	0.333333	0.471405	6.42698e-05	9.08913e-05	0	-	0	-	0	-	0	-	1	-	0.000192809	-
group	390	3	298	304	97.37	99.34	A0A088QFP2_9CORY;A0A1Z3VQ33_CORJE;S2X216_9CORY	Bacteria	Actinobacteria	Actinobacteria	Corynebacteriales	Corynebacteriaceae	Corynebacterium	various	Bacteria	Actinobacteria	Actinobacteria	Corynebacteriales	Corynebacteriaceae	Corynebacterium	various	unclassified	unclassified	unclassified	unclassified	metabolism	Carbohydrate transport and metabolism	COG0395	Binding-protein-dependent transport systems inner membrane component	548477.HMPREF0294_2590	0.333333	0.471405	2.13837e-05	3.02411e-05	1	-	6.41511e-05	-	0	-	0	-	0	-	0	-
group	391	1	-	-	-	-	A0A088QHN5_9CORY	Bacteria	Actinobacteria	Actinobacteria	Corynebacteriales	Corynebacteriaceae	Corynebacterium	Corynebacterium sp. ATCC 6931	Bacteria	Actinobacteria	Actinobacteria	Corynebacteriales	Corynebacteriaceae	Corynebacterium	various	Protein synthesis	Ribosomal proteins: synthesis and modification	ribosomal protein uL18	TIGR00060	information storage and processing	Translation, ribosomal structure and biogenesis	COG0256	This is one of the proteins that binds and probably mediates the attachment of the 5S RNA into the large ribosomal subunit, where it forms part of the central protuberance (By similarity)	553204.CORAM0001_0213	0.333333	0.471405	6.3296e-05	8.95141e-05	0	-	0	-	0	-	0	-	1	-	0.000189888	-
group	392	5	163	166	93.37	98.8	A0A088QUW2_9CORY;A0A1S1EN49_9CORY;A0A1V2C0C0_CORAY;A0A1Z3VMD5_CORJE;A0A2I1WXS6_CORAY	Bacteria	Actinobacteria	Actinobacteria	Corynebacteriales	Corynebacteriaceae	Corynebacterium	various	Bacteria	Actinobacteria	Actinobacteria	Corynebacteriales	Corynebacteriaceae	Corynebacterium	various	unclassified	unclassified	unclassified	unclassified	cellular processes and signaling	Posttranslational modification, protein turnover, chaperones	COG0386	glutathione peroxidase	553204.CORAM0001_1407	0.333333	0.471405	5.03318e-05	7.11799e-05	0	-	0	-	0	-	0	-	1	-	0.000150995	-
group	393	3	183	183	85.25	99.45	A0A088RC14_9SPIO;A0A0B7GX58_TREPH;A0A0F6MNF3_TREDN	Bacteria	Spirochaetes	Spirochaetia	Spirochaetales	Spirochaetaceae	Treponema	various	Bacteria	Spirochaetes	Spirochaetia	Spirochaetales	Spirochaetaceae	Treponema	various	unclassified	unclassified	unclassified	unclassified	information storage and processing	Translation, ribosomal structure and biogenesis	05CW6	This is 1 of the proteins that binds and probably mediates the attachment of the 5S RNA into the large ribosomal subunit, where it forms part of the central protuberance. In the 70S ribosome it contacts protein S13 of the 30S subunit (bridge B1b), connecting the 2 subunits	various	0.333333	0.471405	3.65861e-05	5.17406e-05	0	-	0	-	1	-	0.000109758	-	0	-	0	-
group	394	1	-	-	-	-	A0A088RGM2_9SPIO	Bacteria	Spirochaetes	Spirochaetia	Spirochaetales	Spirochaetaceae	Treponema	Treponema putidum	Bacteria	Spirochaetes	Spirochaetia	Spirochaetales	Spirochaetaceae	Treponema	Treponema putidum	unclassified	unclassified	unclassified	unclassified	metabolism	Carbohydrate transport and metabolism	1AMYX	galactose glucose-binding protein	243275.TDE2217	1	0	5.34764e-05	6.19442e-06	1	-	4.83919e-05	-	1	-	4.98407e-05	-	1	-	6.21966e-05	-
group	395	3	356	356	96.35	97.75	A0A089K4Z6_9BACL;A0A089MYK4_9BACL;A0A1R1CY83_9BACL	Bacteria	Firmicutes	Bacilli	Bacillales	Paenibacillaceae	Paenibacillus	various	Bacteria	Firmicutes	Bacilli	Bacillales	Paenibacillaceae	Paenibacillus	various	unclassified	unclassified	ring-opening amidohydrolases	TIGR02714	metabolism	Amino acid transport and metabolism	0XP9R	amidohydrolase	324057.Pjdr2_4927	0.333333	0.471405	1.82602e-05	2.58239e-05	1	-	5.47807e-05	-	0	-	0	-	0	-	0	-
group	396	1	-	-	-	-	A0A089KZV4_9BACL	Bacteria	Firmicutes	Bacilli	Bacillales	Paenibacillaceae	Paenibacillus	Paenibacillus sp. FSL R7-0331	Bacteria	Firmicutes	Bacilli	Bacillales	Paenibacillaceae	Paenibacillus	Paenibacillus sp. FSL R7-0331	unclassified	unclassified	heme uptake protein IsdC	TIGR03656	cellular processes and signaling	Cell wall/membrane/envelope biogenesis	COG5386	Transfers its hemin to hemin-free IsdC (apo-IsdC) directly probably through the activation of the holo-IsdA-apo-IsdC complex and driven by the higher affinity of apo-IsdC for the cofactor. The reaction is reversible (By similarity). Binds transferrin, lactoferrin, heme, hemoglobin, hemin, fetuin, asialofetuin and protein A. Also binds fibronectin and chains B- beta and gamma of fibrinogen, promot…	886882.PPSC2_c4544	1	0	2.68716e-05	3.11266e-06	1	-	2.43166e-05	-	1	-	2.50446e-05	-	1	-	3.12534e-05	-
group	397	1	-	-	-	-	A0A089L751_9BACL	Bacteria	Firmicutes	Bacilli	Bacillales	Paenibacillaceae	Paenibacillus	Paenibacillus borealis	Bacteria	Firmicutes	Bacilli	Bacillales	Paenibacillaceae	Paenibacillus	Paenibacillus borealis	unclassified	unclassified	unclassified	unclassified	metabolism	Nucleotide transport and metabolism	0NDBD	5'-nucleotidase	944559.HMPREF9413_5210	0.666667	0.942809	9.09682e-06	1.28649e-05	0	-	0	-	2	-	2.72905e-05	-	0	-	0	-
group	398	14	229	240	64.05	99.17	A0A089M6X2_9BACL;A0A090Z552_PAEMA;A0A0D1XUR8_ANEMI;A0A0U2WNI1_9BACL;A0A132U5T8_9BACL;A0A1G9CQW2_ANEMI;A0A1G9FYN6_9BACL;A0A1Q5XEN3_9BACL;A0A1Q5XVB1_9BACL;A0A1R1HKV6_PAEMA;A0A250DVE6_GEOSE;A0A2H5KHJ9_BACCL;A0A2Z2KEC7_9BACL;K6TTG0_9CLOT	various	various	various	various	various	various	various	Bacteria	Firmicutes	various	various	various	various	various	unclassified	unclassified	lantibiotic protection ABC transporter, ATP-binding subunit	TIGR03740	cellular processes and signaling	Defense mechanisms	various	various	various	0.333333	0.471405	2.78969e-05	3.94522e-05	0	-	0	-	1	-	8.36908e-05	-	0	-	0	-
group	399	29	94	109	51.82	99.09	A0A089XZK8_9LACO;A0A0A1GYZ7_9LACO;A0A0D1A4Q8_9LACO;A0A0F4L8N7_9LACO;A0A0F4LD11_9LACO;A0A0F4LPT0_9LACO;A0A0P0E091_9LACO;A0A0R1H0S3_9LACO;A0A0R1UFD7_9LACO;A0A0R1UIL2_9LACO;A0A0R1Y291_9LACO;A0A0R1YNW9_9LACO;A0A0R2CV76_9LACO;A0A0R2GMX4_9LACO;A0A192H2Y6_9LACO;A0A1C4B8P0_9LACO;A0A1G5V2J7_9LACO;A0A1I1TGX7_9LACO;A0A1V0JC62_9LACO;A0A2D1KQ27_9LACO;A0A318MA82_9LACO;A4ZGY5_LACHE;C2ER58_9LACO;CH10_LACAC;D4YTX…	Bacteria	Firmicutes	Bacilli	Lactobacillales	Lactobacillaceae	Lactobacillus	various	Bacteria	Firmicutes	Bacilli	Lactobacillales	Lactobacillaceae	Lactobacillus	various	unclassified	unclassified	unclassified	unclassified	cellular processes and signaling	Posttranslational modification, protein turnover, chaperones	05K5Y	Binds to Cpn60 in the presence of Mg-ATP and suppresses the ATPase activity of the latter (By similarity)	various	0.333333	0.471405	6.14244e-05	8.68673e-05	0	-	0	-	1	-	0.000184273	-	0	-	0	-
group	400	40	151	193	68.37	99.49	A0A089Y2G9_9LACO;A0A0F4L8A5_9LACO;A0A0F4LBI5_9LACO;A0A0F4LFB9_9LACO;A0A0F4LXG1_9LACO;A0A0P0E6H6_9LACO;A0A0R1GPF8_9LACO;A0A0R1H701_LACAM;A0A0R1P7V8_9LACO;A0A0R1UAW4_9LACO;A0A0R1VK06_9LACO;A0A0R1YMS3_9LACO;A0A0R2GIR1_9LACO;A0A0R2KLV5_LACAM;A0A0R2MPK1_LACHE;A0A0U0X6W3_CHLTH;A0A1B2IRJ1_LACHE;A0A1I1RNR3_9LACO;A0A1V0JBT0_9LACO;A0A226SQ28_9LACO;A0A2A7QFG4_9LACO;A0A2A7RGD4_9LACO;A0A2M9WK99_9LACO;A0A2R7FH…	Bacteria	various	various	various	various	various	various	Bacteria	various	various	various	various	various	various	Transcription	DNA-dependent RNA polymerase	DNA-directed RNA polymerase delta subunit	TIGR04567	information storage and processing	Transcription	04UUS	Participates in both the initiation and recycling phases of transcription. In the presence of the delta subunit, RNAP displays an increased specificity of transcription, a decreased affinity for nucleic acids, and an increased efficiency of RNA synthesis because of enhanced recycling (By similarity)	various	0.333333	0.471405	3.46905e-05	4.90598e-05	0	-	0	-	1	-	0.000104071	-	0	-	0	-
group	401	11	77	87	82.95	98.86	A0A089Y7T9_9LACO;A0A0F4LPG0_9LACO;A0A0R1PKG5_9LACO;A0A0R1UJQ2_9LACO;A0A0R1XV81_9LACO;A0A0R1YM01_9LACO;A0A1V0JBY2_9LACO;A0A2A7QXA3_9LACO;C2EQV8_9LACO;D5H171_LACCS;R5YQX0_9LACO	Bacteria	various	various	various	various	various	various	Bacteria	various	various	various	various	various	various	Protein synthesis	Ribosomal proteins: synthesis and modification	ribosomal protein uL24	TIGR01079	information storage and processing	Translation, ribosomal structure and biogenesis	COG0198	One of the proteins that surrounds the polypeptide exit tunnel on the outside of the subunit (By similarity)	various	0.333333	0.471405	9.60354e-05	0.000135815	0	-	0	-	0	-	0	-	1	-	0.000288106	-
group	402	20	356	383	45.55	99.75	A0A089ZKH3_9LACO;A0A0F4LEP8_9LACO;A0A0F4LH56_9LACO;A0A0F4LKC0_9LACO;A0A0F4M3J8_9LACO;A0A0H2ZDI5_PSEAB;A0A0R1NXG4_9LACO;A0A1C7BL44_PSEAI;A0A1G5VJ57_9LACO;A0A1R1FDM0_9BACL;A0A1Z5J4E4_9LACO;A0A268IV01_9BACI;A0A2V3A3I7_9BACI;A0A2V3D6X7_PSEAI;A0A2Z3HLU6_9LACO;A0A2Z3KFW7_9LACO;A0A318MCJ7_9LACO;Q8KHM3_PSEAI;Q8KN81_PSEAI;W7L1B5_BACFI	Bacteria	various	various	various	various	various	various	Bacteria	various	various	various	various	various	various	Cell envelope	Biosynthesis and degradation of surface polysaccharides and lipopolysaccharides	UDP-N-acetylglucosamine 2-epimerase	TIGR00236	cellular processes and signaling	Cell wall/membrane/envelope biogenesis	various	various	various	0.333333	0.471405	1.74811e-05	2.4722e-05	0	-	0	-	1	-	5.24433e-05	-	0	-	0	-
group	403	12	466	467	87.79	99.79	A0A089ZKQ5_9LACO;A0A0F4LAX5_9LACO;A0A0F4LDH2_9LACO;A0A0F4LJA0_9LACO;A0A0F4M230_9LACO;A0A0R2KH27_LACAM;A0A2Z3HJI1_9LACO;A0A2Z3K7F1_9LACO;A0A318M9H7_9LACO;C2EMQ4_9LACO;E4SIB6_LACAR;R5YIM3_9LACO	Bacteria	Firmicutes	Bacilli	Lactobacillales	Lactobacillaceae	Lactobacillus	various	Bacteria	Firmicutes	Bacilli	Lactobacillales	Lactobacillaceae	Lactobacillus	various	unclassified	unclassified	unclassified	unclassified	metabolism	Energy production and conversion	COG0114	fumarate hydratase class II	various	0.333333	0.471405	1.392e-05	1.96859e-05	1	-	4.176e-05	-	0	-	0	-	0	-	0	-
group	404	46	438	476	73.53	99.79	A0A089ZKS4_9LACO;A0A0D6A3F3_9LACO;A0A0F4L903_9LACO;A0A0F4LET2_9LACO;A0A0F4LGJ1_9LACO;A0A0F4LRX1_9LACO;A0A0F4M1X5_9LACO;A0A0P0EF84_9LACO;A0A0R1H796_LACAM;A0A0R1NTF9_9LACO;A0A0R1U7N1_9LACO;A0A0R1VHH6_9LACO;A0A0R1XSK8_9LACO;A0A0R1YPT8_9LACO;A0A0R2GWS4_9LACO;A0A0R2L0C5_LACAM;A0A0R2MX04_LACHE;A0A0U0XV42_CHLTH;A0A109DEF3_9LACO;A0A1B2IQ38_LACHE;A0A1C3YVE8_9LACO;A0A1I1S9B8_9LACO;A0A2A7QY01_9LACO;A0A2A7RJ…	Bacteria	various	various	various	various	various	various	Bacteria	various	various	various	various	various	various	Protein fate	Protein and peptide secretion and trafficking	signal recognition particle protein	TIGR00959	cellular processes and signaling	Intracellular trafficking, secretion, and vesicular transport	0NE07	Involved in targeting and insertion of nascent membrane proteins into the cytoplasmic membrane. Binds to the hydrophobic signal sequence of the ribosome-nascent chain (RNC) as it emerges from the ribosomes. The SRP-RNC complex is then targeted to the cytoplasmic membrane where it interacts with the SRP receptor FtsY (By similarity)	various	0.333333	0.471405	1.36568e-05	1.93137e-05	1	-	4.09705e-05	-	0	-	0	-	0	-	0	-
group	405	14	226	380	59.47	99.74	A0A090B4C0_ECOLX;A0A0F6MIT3_SHIFL;A0A0F6RGV2_CITAM;A0A0L1CV37_ECOLX;A0A0L7AI33_ECOLX;A0A235XJZ7_SHISO;A0A2I6F8U9_ECOLX;A0A2S4RQ65_CITAM;A0A2X2W9P0_CITKO;A8AQL5_CITK8;D2TMI6_CITRI;I6C9W6_SHIFL;L3PXN9_ECOLX;RL2_SHIDS	various	various	various	various	various	various	various	Bacteria	various	various	various	various	various	various	Protein synthesis	Ribosomal proteins: synthesis and modification	ribosomal protein uL2	TIGR01171	information storage and processing	Translation, ribosomal structure and biogenesis	05CFD	One of the primary rRNA binding proteins. Required for association of the 30S and 50S subunits to form the 70S ribosome, for tRNA binding and peptide bond formation. It has been suggested to have peptidyltransferase activity	various	1.66667	2.35702	8.80956e-05	0.000124586	0	-	0	-	5	-	0.000264287	-	0	-	0	-
group	406	1	-	-	-	-	A0A090I0P9_9FIRM	Bacteria	Firmicutes	Tissierellia	Tissierellales	Peptoniphilaceae	Peptoniphilus	Peptoniphilus sp. ING2-D1G	Bacteria	Firmicutes	Tissierellia	Tissierellales	Peptoniphilaceae	Peptoniphilus	Peptoniphilus sp. ING2-D1G	unclassified	unclassified	unclassified	unclassified	metabolism	Energy production and conversion	0ENZ8	Electron transfer flavoprotein	575609.HMPREF0629_00461	0.333333	0.471405	2.53608e-05	3.58657e-05	0	-	0	-	1	-	7.60825e-05	-	0	-	0	-
group	407	1	-	-	-	-	A0A090I1K5_9FIRM	Bacteria	Firmicutes	Tissierellia	Tissierellales	Peptoniphilaceae	Peptoniphilus	Peptoniphilus sp. ING2-D1G	Bacteria	Firmicutes	Tissierellia	Tissierellales	Peptoniphilaceae	Peptoniphilus	Peptoniphilus sp. ING2-D1G	Unknown function	General	TlyA family rRNA methyltransferase/putative hemolysin	TIGR00478	information storage and processing	Translation, ribosomal structure and biogenesis	COG1189	hemolysin a	575609.HMPREF0629_00691	0.333333	0.471405	2.47173e-05	3.49555e-05	1	-	7.41519e-05	-	0	-	0	-	0	-	0	-
group	408	1	-	-	-	-	A0A090IPK0_9BACI	Bacteria	Firmicutes	Bacilli	Bacillales	Bacillaceae	Bacillus	various	Bacteria	Firmicutes	Bacilli	Bacillales	Bacillaceae	Bacillus	various	Protein synthesis	Ribosomal proteins: synthesis and modification	ribosomal protein uS7	TIGR01029	information storage and processing	Translation, ribosomal structure and biogenesis	08UHY	One of the primary rRNA binding proteins, it binds directly to 16S rRNA where it nucleates assembly of the head domain of the 30S subunit. Is located at the subunit interface close to the decoding center, probably blocks exit of the E-site tRNA (By similarity)	315749.Bcer98_0100	0.666667	0.471405	9.5229e-05	6.8893e-05	1	-	0.000125012	-	0	-	0	-	1	-	0.000160675	-
group	409	1	-	-	-	-	A0A090IV71_9BACI	Bacteria	Firmicutes	Bacilli	Bacillales	Bacillaceae	Bacillus	Bacillus thermoamylovorans	Bacteria	Firmicutes	Bacilli	Bacillales	Bacillaceae	Bacillus	Bacillus thermoamylovorans	unclassified	unclassified	unclassified	unclassified	cellular processes and signaling	Posttranslational modification, protein turnover, chaperones	05CJX	Molecular chaperone. Has ATPase activity (By similarity)	720555.BATR1942_17925	0.333333	0.471405	1.03513e-05	1.4639e-05	1	-	3.1054e-05	-	0	-	0	-	0	-	0	-
group	410	3	414	414	99.52	99.76	A0A090KX46_9BACI;A0A0D0FNN3_9BACI;A0A267TQN0_9BACI	Bacteria	Firmicutes	Bacilli	Bacillales	Bacillaceae	Bacillus	various	Bacteria	Firmicutes	Bacilli	Bacillales	Bacillaceae	Bacillus	various	unclassified	unclassified	unclassified	unclassified	metabolism	Energy production and conversion	04THV	branched-chain alpha-keto acid dehydrogenase subunit E2	888064.HMPREF9088_1886	0.333333	0.471405	1.5702e-05	2.2206e-05	1	-	4.71061e-05	-	0	-	0	-	0	-	0	-
group	411	19	280	408	68.63	99.75	A0A090NEQ7_SHIDY;A0A0H3PU41_ECO5C;A0A0K3ZZT2_ECOLX;A0A0K9THB1_ECOLX;A0A125WZA8_ECOLX;A0A192CBS2_ECOLX;A0A1C2V0F1_ACIPI;A0A1S9JCD4_SHIBO;A0A1X3IWX9_ECOLX;A0A1X3JRA2_9ESCH;A0A1Y2XRN0_ECOLX;A0A2T8JQE5_ECOLX;A0A2W6NZV0_ECOLX;A0A2X2IAN7_SHIDY;A0A2X7Q036_ECOLX;F4NIY7_ECOLX;I6BE43_SHIFL;K0WW33_SHIFL;PGK_ECOHS	various	various	various	various	various	various	various	various	various	various	various	various	various	various	unclassified	unclassified	unclassified	unclassified	metabolism	Carbohydrate transport and metabolism	0QI5S	phosphoglycerate kinase	various	1	1.41421	4.92299e-05	6.96216e-05	0	-	0	-	3	-	0.00014769	-	0	-	0	-
group	412	26	175	256	61.01	99.64	A0A090NEW6_SHIDY;A0A090TZ08_9ENTR;A0A0F6MB08_SHIFL;A0A1X3KQY1_ECOLX;A0A210BGD9_ECOLX;A0A2S5U8U1_ECOLX;A0A2S7SMH4_ESCFE;A0A2S8DI55_SHIBO;A0A2T3RWA6_9ESCH;A0A2W6P0D8_ECOLX;A0A2X1P570_ECOLX;A0A2X6GJZ6_ECOLX;A0A2X8BGJ8_ECOLX;A0A2Y5B5D1_SHIFL;A0A2Y6S473_SHISO;A0A2Z3XCU4_9ENTR;B7MQR5_ECO81;D4BC57_9ENTR;D7Y813_ECOLX;E7SDU8_SHIDY;F0JWH3_ESCFE;F4SLJ3_ECOLX;I6D2B4_SHIFL;S1DQZ5_ECOLX;W0AQW8_9ESCH;W1F7W2_ECO…	Bacteria	various	various	various	various	various	various	Bacteria	various	various	various	various	various	various	unclassified	unclassified	unclassified	unclassified	metabolism	Amino acid transport and metabolism	COG0834	(ABC) transporter	various	1.66667	2.35702	0.000130767	0.000184932	0	-	0	-	5	-	0.000392301	-	0	-	0	-
group	413	9	128	173	73.99	99.42	A0A090NF38_SHIDY;A0A2X6CKY9_ECOLX;A0A2X7HAS7_ECOLX;A0A2Y0F5J7_ECOLX;A0A330AN40_ECOLX;H4KDX2_ECOLX;I6BZI7_SHIFL;I6G4G4_SHIDY;J7RPI3_ECOLX	Bacteria	various	various	various	various	various	various	Bacteria	various	various	various	various	various	various	unclassified	unclassified	unclassified	unclassified	cellular processes and signaling	Cell wall/membrane/envelope biogenesis	177XE	outer membrane protein x	various	3	4.24264	0.000348308	0.000492583	0	-	0	-	9	-	0.00104493	-	0	-	0	-
group	414	33	41	102	38.24	99.02	A0A090NGQ2_SHIDY;A0A0A0G0F8_ECOLX;A0A0E1L558_ECOLX;A0A0J2E1Z1_ECOLX;A0A0K4M0D2_ECOLX;A0A0V9N5G6_ECOLX;A0A193LPD9_ECOLX;A0A1X3I885_ECOLX;A0A1X3KQK2_ECOLX;A0A1X3L3V5_ECOLX;A0A237JA91_STREE;A0A2H3LTW2_ECOLX;A0A2S6PEU9_9ESCH;A0A2X2IPJ8_SHIDY;A0A2Y8GCC4_ECOLX;A7ZJJ3_ECO24;B6I7T9_ECOSE;C3TI01_ECOLX;D3GZ24_ECO44;D6HUE9_ECOLX;D6J899_ECOLX;E0J4D8_ECOLW;F4SL88_ECOLX;F4TBZ3_ECOLX;H4INV0_ECOLX;I2SZ04_ECOLX;I…	Bacteria	various	various	various	various	various	various	Bacteria	various	various	various	various	various	various	various	various	various	various	metabolism	Coenzyme transport and metabolism	05M00	molybdopterin converting factor, subunit 1	various	2	0	0.000422568	4.89481e-05	2	-	0.000382391	-	2	-	0.000393839	-	2	-	0.000491475	-
group	415	15	142	167	82.63	99.4	A0A090NKL6_SHIDY;A0A0A1S0D2_9ENTR;A0A0F6C9J5_ECOLX;A0A0L0AI69_9ENTR;A0A136WX37_ECOLX;A0A1S6TGI7_ECOLX;A0A1X3LED6_ECOLX;A0A2P5GQ53_9ENTR;A0A2S4QMX3_9ESCH;D6IED7_ECOLX;I6DPN1_SHIBO;Q0T057_SHIF8;RL13_CITK8;RL13_SHIDS;S1C081_9ESCH	Bacteria	various	various	various	various	various	various	Bacteria	various	various	various	various	various	various	Protein synthesis	Ribosomal proteins: synthesis and modification	ribosomal protein uL13	TIGR01066	information storage and processing	Translation, ribosomal structure and biogenesis	various	various	various	1.66667	2.35702	0.000200457	0.000283489	0	-	0	-	5	-	0.000601371	-	0	-	0	-
group	416	12	130	130	95.38	99.23	A0A090NL00_SHIDY;A0A0G3S6S4_KLEOX;A0A0T5XRU3_ECOLX;A0A291CUI2_9ENTR;A0A2I8Q0I5_9ENTR;A0A2I8SBW5_9ENTR;A0A2J5UEL6_9ENTR;A0A318G7C5_KLEOX;A0A318W1R2_9ENTR;F3VAT4_SHIDY;RS9_SHIFL;RS9_SHISS	various	various	various	various	various	various	various	Bacteria	various	various	various	various	various	various	unclassified	unclassified	unclassified	unclassified	information storage and processing	Translation, ribosomal structure and biogenesis	various	various	various	0.666667	0.942809	0.000103004	0.00014567	0	-	0	-	2	-	0.000309012	-	0	-	0	-
group	417	13	127	156	74.36	99.36	A0A090NX20_SHIDY;A0A2D0P0M9_ECOLX;A0A2S4RRX6_CITAM;A0A2T1LEC9_ECOLX;A0A2T3RNY2_9ESCH;A0A2X9XUT8_ECOLX;D4DZI0_SEROD;F5N8X8_SHIFL;I6CBL5_SHIFL;L0MLE5_9GAMM;S1D1M8_ECOLX;S4YQ35_SERPL;W1W1S7_ECOLX	various	various	various	various	various	various	various	various	various	various	various	various	various	various	Energy metabolism	ATP-proton motive force interconversion	ATP synthase F0, B subunit	TIGR01144	metabolism	Energy production and conversion	17CGT	F(1)F(0) ATP synthase produces ATP from ADP in the presence of a proton or sodium gradient. F-type ATPases consist of two structural domains, F(1) containing the extramembraneous catalytic core and F(0) containing the membrane proton channel, linked together by a central stalk and a peripheral stalk. During catalysis, ATP synthesis in the catalytic domain of F(1) is coupled via a rotary mechanism…	various	1.66667	2.35702	0.000214592	0.000303479	0	-	0	-	5	-	0.000643775	-	0	-	0	-
group	418	40	138	252	54.94	99.6	A0A090NXC0_SHIDY;A0A0A0F6K9_ECOLX;A0A0A0GRY3_ECOLX;A0A0A8UE85_ECOLX;A0A0H2YVX9_ECOK1;A0A0L0AL03_9ENTR;A0A192CH96_ECOLX;A0A1E2VJY5_9ENTR;A0A1M2IX22_ECOLX;A0A1X3J5V8_ECOLX;A0A1X3KPD2_ECOLX;A0A236HT76_SHISO;A0A291D2X7_9ENTR;A0A2I6EWC7_ECOLX;A0A2I6JIQ1_ECOLX;A0A2I6T6W5_ECOLX;A0A2N4V0U9_9ENTR;A0A2P5GS37_9ENTR;A0A2S7HP14_ECOLX;A0A2S8JNE3_ECOLX;A0A2T1N3U2_ECOLX;A0A2U4DD15_CITAM;A0A2X1JM79_ECOLX;A0A2X6GN…	various	various	various	various	various	various	various	Bacteria	various	various	various	various	various	various	various	various	various	various	metabolism	Carbohydrate transport and metabolism	16PM7	Catalyzes the isomerization of sedoheptulose 7-phosphate in D-glycero-D-manno-heptose 7-phosphate (By similarity)	various	0.666667	0.942809	5.3137e-05	7.51471e-05	0	-	0	-	2	-	0.000159411	-	0	-	0	-
group	419	6	62	71	87.32	98.59	A0A090TW59_9ENTR;A0A0E1CCA0_KLEPN;A0A2I6JDM8_ECOLX;A0A2J4UUW8_9ENTR;D3Y2X0_ECOLX;Q321Z4_SHIBS	various	various	various	various	various	various	various	Bacteria	various	various	various	various	various	various	unclassified	unclassified	unclassified	unclassified	information storage and processing	Transcription	various	various	various	1	1.41421	0.000282898	0.000400079	0	-	0	-	3	-	0.000848695	-	0	-	0	-
group	420	10	68	85	69.41	98.82	A0A090TWP4_9ENTR;A0A0E8XH95_9GAMM;A0A193LVB2_ECOLX;A0A2I8QPE9_9ENTR;A0A2J1C6H9_ECOLX;A0A2N5AB40_KLEVA;A0A2X7UGW9_ECOLX;A8ADH7_CITK8;I6DXE9_SHIBO;Q0ZB90_KLEPN	various	various	various	various	various	various	various	various	various	various	various	various	various	various	Signal transduction	PTS	phosphocarrier, HPr family	TIGR01003	metabolism	Carbohydrate transport and metabolism	COG1925	phosphocarrier protein (HPr)	various	0.333333	0.471405	7.87678e-05	0.000111394	0	-	0	-	1	-	0.000236303	-	0	-	0	-
group	421	20	277	307	84.04	99.67	A0A090U228_9ENTR;A0A0A6ZLX4_SHIDY;A0A0J1MXY7_9ENTR;A0A0M3KKV2_ECOD1;A0A0P7MZ95_ECOLX;A0A133L8L6_CITFR;A0A2I8S4S1_9ENTR;A0A2S6P5R0_9ESCH;A0A2T3RTK6_9ESCH;A0A2U9KL68_ECOLX;A0A2X6VRG8_ECOLX;A0A2Y0CN48_ECOLX;A0A2Y1AR52_ECOLX;B3X261_9ENTR;C8U1N8_ECO10;D2AIU9_SHIF2;D4BG92_9ENTR;E3PDC2_ECOH1;I2RTU9_ECOLX;I2WRQ3_ECOLX	Bacteria	various	various	various	various	various	various	Bacteria	various	various	various	various	various	various	Protein synthesis	Translation factors	translation elongation factor Ts	TIGR00116	information storage and processing	Translation, ribosomal structure and biogenesis	16QAP	Associates with the EF-Tu.GDP complex and induces the exchange of GDP to GTP. It remains bound to the aminoacyl-tRNA.EF- Tu.GTP complex up to the GTP hydrolysis stage on the ribosome (By similarity)	various	0.666667	0.942809	4.36173e-05	6.16842e-05	0	-	0	-	2	-	0.000130852	-	0	-	0	-
group	422	29	188	188	93.09	99.47	A0A090U751_9ENTR;A0A0A0F7T5_ECOLX;A0A0F1K9R9_KLEAE;A0A0F6RI13_CITAM;A0A0J1QKC6_9ENTR;A0A0K3Z9Y9_ECOLX;A0A0L6ZRD2_ECOLX;A0A0V9JIS5_9ENTR;A0A168PGW7_KLEOX;A0A181XZ33_KLEOX;A0A1D3KNM7_ECOLX;A0A212HCK6_9ENTR;A0A223JXB5_9ENTR;A0A223UHD9_9ENTR;A0A291D3Z2_9ENTR;A0A2I8Q9T8_9ENTR;A0A2N4Z8N3_KLEVA;A0A2S1YB30_ECOLX;A0A2S4QX65_9ESCH;A0A2U4DHR2_CITAM;A0A329IX74_9ENTR;A0A330ZMM9_KLEPN;D2TMA8_CITRI;D4BFI2_9ENTR…	various	various	various	various	various	various	various	various	various	various	various	various	various	various	Protein synthesis	Translation factors	translation elongation factor P	TIGR00038	information storage and processing	Translation, ribosomal structure and biogenesis	various	various	various	1	1.41421	0.000106839	0.000151094	0	-	0	-	3	-	0.000320518	-	0	-	0	-
group	423	19	57	102	51.96	99.02	A0A090UWU0_9ENTR;A0A0D1L3A0_KLEAE;A0A0F6TVX5_CITAM;A0A0V9JTG1_9ENTR;A0A1W2MXT3_SHIFL;A0A271QPY5_ECOLX;A0A2I8QBP4_9ENTR;A0A2I8TPJ8_9ENTR;A0A2P5GHQ1_9ENTR;A0A2S4QVQ2_9ESCH;A0A2S4RQH5_CITAM;A0A2X7GAN1_ECOLX;A0A329I7T8_9ENTR;D2TUN3_CITRI;D4BHQ5_9ENTR;E1JBM7_ECOLX;I2WFX7_ECOLX;L0M2W7_ENTBF;V0YEJ4_ECOLX	Bacteria	various	various	various	various	various	various	various	various	various	various	various	various	various	Protein synthesis	Ribosomal proteins: synthesis and modification	ribosomal protein bS16	TIGR00002	information storage and processing	Translation, ribosomal structure and biogenesis	05K5M	30s ribosomal protein S16	various	0.333333	0.471405	6.56398e-05	9.28287e-05	0	-	0	-	1	-	0.00019692	-	0	-	0	-
group	424	1	-	-	-	-	A0A090ZC30_PAEMA	Bacteria	Firmicutes	Bacilli	Bacillales	Paenibacillaceae	Paenibacillus	various	Bacteria	Firmicutes	Bacilli	Bacillales	Paenibacillaceae	Paenibacillus	various	Cell envelope	Biosynthesis and degradation of surface polysaccharides and lipopolysaccharides	GDP-mannose 4,6-dehydratase	TIGR01472	cellular processes and signaling	Cell wall/membrane/envelope biogenesis	04RXD	GDP-mannose 4,6-dehydratase	1027292.HMPREF9372_0959	1	0.816497	6.72777e-05	5.98059e-05	1	-	5.65274e-05	-	0	-	0	-	2	-	0.000145306	-
group	425	4	102	102	98.04	99.02	A0A093YCL2_CLOBO;A0A1V4J1U3_9CLOT;A0A2A7MDR1_9CLOT;N9WD80_9CLOT	Bacteria	Firmicutes	Clostridia	Clostridiales	Clostridiaceae	Clostridium	various	Bacteria	Firmicutes	Clostridia	Clostridiales	Clostridiaceae	Clostridium	various	Protein synthesis	Ribosomal proteins: synthesis and modification	ribosomal protein uS10	TIGR01049	information storage and processing	Translation, ribosomal structure and biogenesis	0NJ6Y	Involved in the binding of tRNA to the ribosomes (By similarity)	various	0.333333	0.471405	6.56398e-05	9.28287e-05	0	-	0	-	1	-	0.00019692	-	0	-	0	-
group	426	2	123	123	99.19	99.19	A0A094SE45_YERFR;A0A0T9KQP0_9GAMM	Bacteria	Proteobacteria	Gammaproteobacteria	Enterobacterales	Yersiniaceae	Yersinia	various	Bacteria	Proteobacteria	Gammaproteobacteria	Enterobacterales	Yersiniaceae	Yersinia	various	Protein synthesis	Ribosomal proteins: synthesis and modification	ribosomal protein uL14	TIGR01067	information storage and processing	Translation, ribosomal structure and biogenesis	COG0093	Binds to 23S rRNA. Forms part of two intersubunit bridges in the 70S ribosome (By similarity)	393305.YE3913	1	1.41421	0.000163299	0.00023094	0	-	0	-	3	-	0.000489897	-	0	-	0	-
group	427	3	102	102	91.18	94.12	A0A094WGD6_BACAO;A0A162EDH3_9BACI;W4QZP0_BACA3	Bacteria	Firmicutes	Bacilli	Bacillales	Bacillaceae	Bacillus	various	Bacteria	Firmicutes	Bacilli	Bacillales	Bacillaceae	Bacillus	various	Protein synthesis	Ribosomal proteins: synthesis and modification	ribosomal protein bL21	TIGR00061	information storage and processing	Translation, ribosomal structure and biogenesis	05KK9	This protein binds to 23S rRNA in the presence of protein L20 (By similarity)	398511.BpOF4_02735	0.333333	0.471405	8.19125e-05	0.000115842	0	-	0	-	0	-	0	-	1	-	0.000245738	-
group	428	13	144	144	91.67	99.31	A0A094WKP9_BACAO;A0A0J5QWT4_9BACI;A0A0M0KE12_9BACI;A0A0M1NSY7_9BACI;A0A0N0E9J6_9BACI;A0A0Q6HSE5_9BACI;A0A0V8JKZ8_9BACI;A0A1I1NNE3_9BACI;A0A1L3MWF3_9BACI;A0A223KX60_9BACI;A0A2N5I0R0_9BACI;A0A2N5MLU1_9BACI;A0A2N6R7R4_9BACI	Bacteria	various	various	various	various	various	various	Bacteria	various	various	various	various	various	various	Protein synthesis	Ribosomal proteins: synthesis and modification	ribosomal protein uL16	TIGR01164	information storage and processing	Translation, ribosomal structure and biogenesis	COG0197	Binds 23S rRNA and is also seen to make contacts with the A and possibly P site tRNAs (By similarity)	various	0.333333	0.471405	5.80214e-05	8.20546e-05	0	-	0	-	0	-	0	-	1	-	0.000174064	-
group	429	6	156	156	96.79	99.36	A0A095AI24_LEUME;A0A0Q0Z0W8_LEULA;A0A175C3L4_LEUGE;A0A1X0VEH9_LEUPS;A0A2U3PML3_LEUCA;C2KI70_LEUMC	Bacteria	Firmicutes	Bacilli	Lactobacillales	Leuconostocaceae	Leuconostoc	various	Bacteria	Firmicutes	Bacilli	Lactobacillales	Leuconostocaceae	Leuconostoc	various	Protein synthesis	Ribosomal proteins: synthesis and modification	ribosomal protein uS7	TIGR01029	information storage and processing	Translation, ribosomal structure and biogenesis	08UHY	One of the primary rRNA binding proteins, it binds directly to 16S rRNA where it nucleates assembly of the head domain of the 30S subunit. Is located at the subunit interface close to the decoding center, probably blocks exit of the E-site tRNA (By similarity)	various	0.333333	0.471405	5.35582e-05	7.57427e-05	0	-	0	-	0	-	0	-	1	-	0.000160675	-
group	430	7	61	342	6.43	99.71	A0A095AJL1_LEUME;A0A0R2F6D9_WEICO;A0A0R2GZS5_WEIVI;A0A2E1JSY3_9GAMM;A0A2U3MPD2_LEUCA;C2KJ53_LEUMC;J9YK02_LEUGJ	Bacteria	various	various	various	various	various	various	Bacteria	various	various	various	various	various	various	various	various	various	various	various	various	various	various	various	0.333333	0.471405	1.90077e-05	2.6881e-05	1	-	5.70232e-05	-	0	-	0	-	0	-	0	-
group	431	29	112	978	16.02	99.86	A0A095FA46_BURCE;A0A0A8TMD9_ACIBZ;A0A0M2H1U1_9MICO;A0A0Q4ENB3_9SPHN;A0A0Q4KY47_9SPHN;A0A0S9QW03_9MICO;A0A102PB30_BURCE;A0A107NPA3_BURCE;A0A1C0AY57_9PROT;A0A1C0B5H1_9PROT;A0A1F2Z3P9_9PROT;A0A1G6L6A5_9BURK;A0A1H0JRR1_9BACT;A0A1I1LKI0_9BURK;A0A1I5RHN0_9SPHN;A0A1S6FI98_9SPHN;A0A1X7GCQ6_9SPHN;A0A1Y2QAF6_9SPHN;A0A1Y4WKZ6_9FIRM;A0A246KCM8_BREDI;A0A269VRB9_9BACL;A0A2E2YSS9_9GAMM;A0A2E9S0C9_9BURK;A0A2W5EU…	Bacteria	various	various	various	various	various	various	Bacteria	various	various	various	various	various	various	various	various	various	various	various	various	various	various	various	1.33333	0.471405	2.88816e-05	8.92944e-06	1	-	1.99406e-05	-	2	-	4.10752e-05	-	1	-	2.56291e-05	-
group	432	4	666	666	99.55	99.7	A0A095J6K3_BURPE;A0A095U8X4_BURPE;A0A1X4JQ88_BURPE;A0A290YH97_BURML	Bacteria	Proteobacteria	Betaproteobacteria	Burkholderiales	Burkholderiaceae	Burkholderia	various	Bacteria	Proteobacteria	Betaproteobacteria	Burkholderiales	Burkholderiaceae	Burkholderia	various	Protein fate	Degradation of proteins, peptides, and glycopeptides	ATP-dependent metallopeptidase HflB	TIGR01241	cellular processes and signaling	Posttranslational modification, protein turnover, chaperones	COG0465	Acts as a processive, ATP-dependent zinc metallopeptidase for both cytoplasmic and membrane proteins. Plays a role in the quality control of integral membrane proteins (By similarity)	various	0.333333	0.471405	1.00529e-05	1.4217e-05	0	-	0	-	1	-	3.01588e-05	-	0	-	0	-
group	433	5	52	353	14.45	99.72	A0A095WPQ0_9ACTO;A0A0E9DSI0_CHLTH;A0A0E9FFP1_CHLTH;A0A2I1I5W2_9ACTO;K0ZFE5_9ACTO	Bacteria	various	various	various	various	various	various	Bacteria	various	various	various	various	various	various	various	various	various	various	information storage and processing	Transcription	COG1481	May be required for sporulation (By similarity)	888052.HMPREF9006_0112	0.333333	0.471405	1.84154e-05	2.60433e-05	1	-	5.52463e-05	-	0	-	0	-	0	-	0	-
group	434	2	871	872	96.44	96.44	A0A095WT44_9ACTO;L1PIT7_9ACTO	Bacteria	Actinobacteria	Actinobacteria	Actinomycetales	Actinomycetaceae	Actinomyces	various	Bacteria	Actinobacteria	Actinobacteria	Actinomycetales	Actinomycetaceae	Actinomyces	various	Protein fate	Protein folding and stabilization	ATP-dependent chaperone protein ClpB	TIGR03346	cellular processes and signaling	Posttranslational modification, protein turnover, chaperones	05C2Z	ATP-dependent CLP protease ATP-binding subunit	411466.ACTODO_00427	0.333333	0.471405	9.58151e-06	1.35503e-05	0	-	0	-	0	-	0	-	1	-	2.87445e-05	-
group	435	1	-	-	-	-	A0A095WUH6_9ACTO	Bacteria	Actinobacteria	Actinobacteria	Actinomycetales	Actinomycetaceae	Actinomyces	various	Bacteria	Actinobacteria	Actinobacteria	Actinomycetales	Actinomycetaceae	Actinomyces	various	Protein fate	Protein folding and stabilization	chaperonin GroL	TIGR02348	cellular processes and signaling	Posttranslational modification, protein turnover, chaperones	05CJ9	Prevents misfolding and promotes the refolding and proper assembly of unfolded polypeptides generated under stress conditions (By similarity)	525245.HMPREF0044_0229	0.333333	0.471405	1.20606e-05	1.70562e-05	1	-	3.61817e-05	-	0	-	0	-	0	-	0	-
group	436	1	-	-	-	-	A0A095XGK2_9FIRM	Bacteria	Firmicutes	Clostridia	Clostridiales	Clostridiales Family XIII. Incertae Sedis	unclassified	Clostridiales bacterium S5-A14a	Bacteria	Firmicutes	Clostridia	Clostridiales	Clostridiales Family XIII. Incertae Sedis	unclassified	Clostridiales bacterium S5-A14a	Protein synthesis	Ribosomal proteins: synthesis and modification	ribosomal protein uS15	TIGR00952	information storage and processing	Translation, ribosomal structure and biogenesis	0EU2N	Forms an intersubunit bridge (bridge B4) with the 23S rRNA of the 50S subunit in the ribosome (By similarity)	592031.GCWU000322_00585	0.333333	0.471405	7.60825e-05	0.000107597	0	-	0	-	1	-	0.000228248	-	0	-	0	-
group	437	1	-	-	-	-	A0A095XHG4_9FIRM	Bacteria	Firmicutes	Clostridia	Clostridiales	Clostridiales Family XIII. Incertae Sedis	unclassified	Clostridiales bacterium S5-A14a	Bacteria	Firmicutes	Clostridia	Clostridiales	Clostridiales Family XIII. Incertae Sedis	unclassified	Clostridiales bacterium S5-A14a	Protein synthesis	Ribosomal proteins: synthesis and modification	ribosomal protein uL24	TIGR01079	information storage and processing	Translation, ribosomal structure and biogenesis	0EU2Y	One of the proteins that surrounds the polypeptide exit tunnel on the outside of the subunit (By similarity)	592031.GCWU000322_00918	0.333333	0.471405	6.43628e-05	9.10228e-05	1	-	0.000193089	-	0	-	0	-	0	-	0	-
group	438	4	460	506	13.27	92.07	A0A095XHL9_9FIRM;A0A1Q6T9L3_9FIRM;A0A2V2F8W3_9FIRM;D1PKY8_9FIRM	Bacteria	Firmicutes	Clostridia	Clostridiales	various	various	various	Bacteria	Firmicutes	Clostridia	Clostridiales	various	various	various	various	various	various	various	various	various	various	various	various	0.333333	0.471405	1.28471e-05	1.81686e-05	1	-	3.85414e-05	-	0	-	0	-	0	-	0	-
group	439	23	301	331	81.08	99.7	A0A095Y1A1_9BACT;A0A133YIF3_9BACT;A0A1I0CVT8_9BACT;A0A1I2Q319_9BACT;A0A229IA35_9BACT;A0A255TEB0_9BACT;A0A255TJH5_9BACT;A0A2T4TTJ9_9BACT;A0A2U0UNW6_9BACT;D1PAN1_9BACT;D1PYM6_9BACT;D8DWU0_PREBR;E6K340_9BACT;F8NCT0_9BACT;F9D181_PREDD;R5FH37_9BACT;R5PBQ0_9BACT;R6BG12_9BACT;R6CJ41_9BACT;R6E7M5_9BACT;R6QW12_9BACT;R6VNS0_9BACT;R6X1M6_9BACT	Bacteria	Bacteroidetes	Bacteroidia	Bacteroidales	various	various	various	Bacteria	Bacteroidetes	Bacteroidia	Bacteroidales	various	various	various	Purines, pyrimidines, nucleosides, and nucleotides	Pyrimidine ribonucleotide biosynthesis	aspartate carbamoyltransferase	TIGR00670	metabolism	Nucleotide transport and metabolism	05CXT	aspartate transcarbamylase	various	0.333333	0.471405	1.96394e-05	2.77743e-05	1	-	5.89182e-05	-	0	-	0	-	0	-	0	-
group	440	2	292	292	98.63	98.63	A0A095Y600_9BACT;A0A2U0UJY9_9BACT	Bacteria	Bacteroidetes	Bacteroidia	Bacteroidales	Prevotellaceae	Prevotella	various	Bacteria	Bacteroidetes	Bacteroidia	Bacteroidales	Prevotellaceae	Prevotella	various	unclassified	unclassified	unclassified	unclassified	cellular processes and signaling	Posttranslational modification, protein turnover, chaperones	COG0545	Peptidyl-prolyl cis-trans isomerase	908937.HMPREF9136_1299	0.333333	0.471405	2.2929e-05	3.24265e-05	0	-	0	-	1	-	6.87869e-05	-	0	-	0	-
group	441	2	196	196	96.43	96.43	A0A095Y644_9BACT;A0A2U0TYU2_9BACT	Bacteria	Bacteroidetes	Bacteroidia	Bacteroidales	Prevotellaceae	Prevotella	various	Bacteria	Bacteroidetes	Bacteroidia	Bacteroidales	Prevotellaceae	Prevotella	various	Protein synthesis	Ribosomal proteins: synthesis and modification	ribosomal protein bS16	TIGR00002	various	various	various	various	various	0.333333	0.471405	3.41595e-05	4.83088e-05	0	-	0	-	1	-	0.000102479	-	0	-	0	-
group	442	1	-	-	-	-	A0A095Y936_9BACT	Bacteria	Bacteroidetes	Bacteroidia	Bacteroidales	Prevotellaceae	Prevotella	Prevotella sp. S7-1-8	Bacteria	Bacteroidetes	Bacteroidia	Bacteroidales	Prevotellaceae	Prevotella	Prevotella sp. S7-1-8	Energy metabolism	Glycolysis/gluconeogenesis	glyceraldehyde-3-phosphate dehydrogenase, type I	TIGR01534	metabolism	Carbohydrate transport and metabolism	COG0057	glyceraldehyde3phosphate dehydrogenase	908937.HMPREF9136_2341	1	0	6.0707e-05	7.03198e-06	1	-	5.4935e-05	-	1	-	5.65797e-05	-	1	-	7.06063e-05	-
group	443	13	190	234	63.68	99.57	A0A095Y9T8_9BACT;A0A096AYI8_9BACT;A0A0D0IVJ5_9BACT;A0A0S2KLN3_9BACT;A0A1H4ATY0_9BACT;A0A1I5IGB9_9BACT;A0A255RB13_9BACT;A0A255SFF5_9BACT;A0A2N6QQC8_9BACT;A0A2U0U1B5_9BACT;D1W8Z6_9BACT;R6WE90_9BACT;U7UIJ0_9BACT	Bacteria	Bacteroidetes	Bacteroidia	Bacteroidales	Prevotellaceae	Prevotella	various	Bacteria	Bacteroidetes	Bacteroidia	Bacteroidales	Prevotellaceae	Prevotella	various	Purines, pyrimidines, nucleosides, and nucleotides	Nucleotide and nucleoside interconversions	adenylate kinase	TIGR01351	metabolism	Nucleotide transport and metabolism	various	various	various	0.333333	0.471405	2.86122e-05	4.04638e-05	0	-	0	-	1	-	8.58367e-05	-	0	-	0	-
group	444	55	159	278	37.02	99.72	A0A095YQ37_9BACT;A0A096C1R3_9BACT;A0A096CPG1_9BACT;A0A099BUG8_9BACT;A0A0D9NBJ0_PREIN;A0A0S3UM80_PREIN;A0A133QDC4_9BACT;A0A133YNX2_9BACT;A0A134BG51_9BACT;A0A137T081_9BACT;A0A1B1I7Y6_9BACT;A0A1I2RBR8_9BACT;A0A1I5LSG4_9BACT;A0A1P8JH79_PREIN;A0A1P8JNI5_PREIN;A0A1Q6HF74_9BACT;A0A239RMX2_9BACT;A0A250KGW7_9BACT;A0A255SQ80_PREBR;A0A2A6ECU8_PREIN;A0A2A6EJF9_PREIN;A0A2D3L9Y1_PREIN;A0A2D3MFQ4_PREIN;A0A2D3NC…	Bacteria	Bacteroidetes	Bacteroidia	Bacteroidales	various	various	various	Bacteria	Bacteroidetes	Bacteroidia	Bacteroidales	various	various	various	unclassified	unclassified	various	various	poorly characterized	Function unknown	various	various	various	0.333333	0.471405	2.33836e-05	3.30694e-05	1	-	7.01509e-05	-	0	-	0	-	0	-	0	-
group	445	4	86	89	58.43	92.13	A0A095YQZ6_9FIRM;A0A0F2NP98_9FIRM;A0A2V2G6N2_9FIRM;A0A316Q3J9_9FIRM	Bacteria	Firmicutes	Clostridia	Clostridiales	various	various	various	Bacteria	Firmicutes	Clostridia	Clostridiales	various	various	various	Protein synthesis	Ribosomal proteins: synthesis and modification	ribosomal protein bL27	TIGR00062	information storage and processing	Translation, ribosomal structure and biogenesis	05K46	50S ribosomal protein l27	various	0.333333	0.471405	7.52277e-05	0.000106388	0	-	0	-	1	-	0.000225683	-	0	-	0	-
group	446	26	181	192	63.4	99.48	A0A095YTN0_9BACT;A0A096BX90_9BACT;A0A096C862_9BACT;A0A0D0IV52_9BACT;A0A0K1NLH1_9BACT;A0A133Q6T3_9BACT;A0A1B1I9D3_9BACT;A0A1M5CR37_9BACE;A0A1Q6HJN1_9BACT;A0A1T4KXE8_9BACT;A0A250KMG2_9BACT;A0A255SYN2_9BACT;A0A255TIC9_9BACT;A0A2K9HBJ0_9BACT;A0A2T4THY3_9BACT;A0A328PWK3_9BACT;D3I532_9BACT;D9RVH1_PREMB;F0F910_9BACT;F2KXP2_PREDF;G1VB53_9BACT;R5PF95_9BACT;R5PGA1_9BACT;R6WEV3_9BACT;U2J0K4_9BACT;X6Q470_9BA…	Bacteria	Bacteroidetes	Bacteroidia	Bacteroidales	various	various	various	Bacteria	Bacteroidetes	Bacteroidia	Bacteroidales	various	various	various	Cell envelope	Biosynthesis and degradation of surface polysaccharides and lipopolysaccharides	dTDP-4-dehydrorhamnose 3,5-epimerase	TIGR01221	cellular processes and signaling	Cell wall/membrane/envelope biogenesis	08URP	Dtdp-4-dehydrorhamnose 3,5-epimerase	various	0.666667	0.471405	7.73736e-05	5.59756e-05	1	-	0.000101573	-	0	-	0	-	1	-	0.000130548	-
group	447	3	91	91	91.21	95.6	A0A095YXK1_9BACT;A0A096C0J7_9BACT;F0F6G9_9BACT	Bacteria	Bacteroidetes	Bacteroidia	Bacteroidales	Prevotellaceae	Prevotella	various	Bacteria	Bacteroidetes	Bacteroidia	Bacteroidales	Prevotellaceae	Prevotella	various	Protein synthesis	Ribosomal proteins: synthesis and modification	ribosomal protein uS15	TIGR00952	information storage and processing	Translation, ribosomal structure and biogenesis	COG0184	Forms an intersubunit bridge (bridge B4) with the 23S rRNA of the 50S subunit in the ribosome (By similarity)	various	0.333333	0.471405	7.35743e-05	0.00010405	0	-	0	-	1	-	0.000220723	-	0	-	0	-
group	448	6	630	635	98.11	99.84	A0A095YZ91_9BACT;A0A1B1I6W9_9BACT;A0A2K9HH67_9BACT;A0A2T4TKM5_9BACT;F9DJJ2_9BACT;G6AJ40_9BACT	Bacteria	Bacteroidetes	Bacteroidia	Bacteroidales	Prevotellaceae	Prevotella	various	Bacteria	Bacteroidetes	Bacteroidia	Bacteroidales	Prevotellaceae	Prevotella	various	Protein fate	Protein folding and stabilization	chaperone protein DnaK	TIGR02350	cellular processes and signaling	Posttranslational modification, protein turnover, chaperones	05CFG	Acts as a chaperone (By similarity)	553171.HMPREF0648_0036	0.333333	0.471405	1.02372e-05	1.44776e-05	1	-	3.07117e-05	-	0	-	0	-	0	-	0	-
group	449	26	72	158	37.42	99.39	A0A095Z9I4_9BACT;A0A096BJ58_9BACT;A0A099BVQ4_9BACT;A0A0K1NL15_9BACT;A0A0M0N0J8_9BACT;A0A174XX42_9BACT;A0A1F0MJX5_9BACT;A0A229I9C8_9BACT;A0A250KLQ9_9BACT;A0A250KLT8_9BACT;A0A255SPW0_PREBR;A0A255UJ82_9BACT;A0A2K9HEP5_9BACT;A0A2T4TG78_9BACT;D1PA40_9BACT;D1QUM3_9BACT;E6KAP2_9BACT;F0F9V5_9BACT;G1VA04_9BACT;L1N2M1_9BACT;R5KDR1_9BACT;R5MAU5_9BACT;R6BRW7_9BACT;R6E3K6_9BACT;R6PLK3_9BACT;U2KKI1_9BACT	Bacteria	Bacteroidetes	Bacteroidia	Bacteroidales	Prevotellaceae	Prevotella	various	Bacteria	Bacteroidetes	Bacteroidia	Bacteroidales	Prevotellaceae	Prevotella	various	various	various	various	various	metabolism	Carbohydrate transport and metabolism	0576D	isomerase B	various	0.666667	0.471405	8.35184e-05	5.90757e-05	1	-	0.00012343	-	1	-	0.000127125	-	0	-	0	-
group	450	7	278	284	60.35	99.65	A0A095Z9P9_9FIRM;A0A134AJY4_9FIRM;A0A137SVT0_9FIRM;A0A2N6AJ04_9FIRM;A8MFL9_ALKOO;D1VRN0_9FIRM;M1ZGH5_9FIRM	Bacteria	Firmicutes	various	various	various	various	various	Bacteria	Firmicutes	various	various	various	various	various	unclassified	unclassified	unclassified	unclassified	metabolism	Energy production and conversion	0EPYT	Dehydrogenase	various	0.333333	0.471405	2.35749e-05	3.33399e-05	0	-	0	-	1	-	7.07246e-05	-	0	-	0	-
group	451	2	148	148	99.32	99.32	A0A095ZED7_9BACT;U7ULM2_9BACT	Bacteria	Bacteroidetes	Bacteroidia	Bacteroidales	Prevotellaceae	Prevotella	various	Bacteria	Bacteroidetes	Bacteroidia	Bacteroidales	Prevotellaceae	Prevotella	various	Protein synthesis	Ribosomal proteins: synthesis and modification	ribosomal protein uL15	TIGR01071	information storage and processing	Translation, ribosomal structure and biogenesis	09FEM	Binds to the 23S rRNA (By similarity)	679190.HMPREF0650_2465	2	0	0.00029123	3.37345e-05	2	-	0.00026354	-	2	-	0.00027143	-	2	-	0.000338719	-
group	452	2	303	303	98.02	98.02	A0A095ZFR8_9BACT;A0A2U0UFV9_9BACT	Bacteria	Bacteroidetes	Bacteroidia	Bacteroidales	Prevotellaceae	Prevotella	various	Bacteria	Bacteroidetes	Bacteroidia	Bacteroidales	Prevotellaceae	Prevotella	various	unclassified	unclassified	unclassified	unclassified	poorly characterized	Function unknown	0XP56	Aminoglycoside phosphotransferase	585502.HMPREF0645_0024	1	0	7.11254e-05	8.23878e-06	1	-	6.43628e-05	-	1	-	6.62897e-05	-	1	-	8.27235e-05	-
group	453	4	336	346	95.66	99.42	A0A095ZGE7_9BACT;A0A2N6QU62_9BACT;D1W6P2_9BACT;U7UGP9_9BACT	Bacteria	Bacteroidetes	Bacteroidia	Bacteroidales	Prevotellaceae	Prevotella	various	Bacteria	Bacteroidetes	Bacteroidia	Bacteroidales	Prevotellaceae	Prevotella	various	Energy metabolism	Glycolysis/gluconeogenesis	ketose-bisphosphate aldolase	TIGR00167	metabolism	Carbohydrate transport and metabolism	05D2N	Aldolase	873533.HMPREF0663_11449	0.333333	0.471405	1.8788e-05	2.65702e-05	1	-	5.6364e-05	-	0	-	0	-	0	-	0	-
group	454	3	290	290	98.62	99.66	A0A095ZGV3_9BACT;A0A2N6QSI7_9BACT;U7UQ42_9BACT	Bacteria	Bacteroidetes	Bacteroidia	Bacteroidales	Prevotellaceae	Prevotella	various	Bacteria	Bacteroidetes	Bacteroidia	Bacteroidales	Prevotellaceae	Prevotella	various	unclassified	unclassified	RNA polymerase sigma factor, sigma-70 family	TIGR02937	information storage and processing	Transcription	COG0568	Sigma factors are initiation factors that promote the attachment of RNA polymerase to specific initiation sites and are then released (By similarity)	various	2.33333	0.942809	0.00016532	5.58368e-05	3	-	0.000201744	-	3	-	0.000207784	-	1	-	8.64318e-05	-
group	455	4	862	863	98.73	99.65	A0A095ZHT5_9BACT;A0A2N6QSN3_9BACT;D1W2I3_9BACT;U7UPU1_9BACT	Bacteria	Bacteroidetes	Bacteroidia	Bacteroidales	Prevotellaceae	Prevotella	various	Bacteria	Bacteroidetes	Bacteroidia	Bacteroidales	Prevotellaceae	Prevotella	various	Protein fate	Protein folding and stabilization	ATP-dependent chaperone protein ClpB	TIGR03346	cellular processes and signaling	Posttranslational modification, protein turnover, chaperones	05C2Z	ATP-dependent CLP protease ATP-binding subunit	679189.HMPREF9019_1665	1	0.816497	2.51977e-05	1.91971e-05	0	-	0	-	2	-	4.65488e-05	-	1	-	2.90443e-05	-
group	456	3	188	188	98.94	99.47	A0A095ZJA2_9BACT;D1W941_9BACT;U7UV17_9BACT	Bacteria	Bacteroidetes	Bacteroidia	Bacteroidales	Prevotellaceae	Prevotella	various	Bacteria	Bacteroidetes	Bacteroidia	Bacteroidales	Prevotellaceae	Prevotella	various	Protein synthesis	Translation factors	translation elongation factor P	TIGR00038	information storage and processing	Translation, ribosomal structure and biogenesis	09BZS	Involved in peptide bond synthesis. Stimulates efficient translation and peptide-bond synthesis on native or reconstituted 70S ribosomes in vitro. Probably functions indirectly by altering the affinity of the ribosome for aminoacyl-tRNA, thus increasing their reactivity as acceptors for peptidyl transferase (By similarity)	679190.HMPREF0650_0913	0.666667	0.471405	8.0055e-05	5.76309e-05	0	-	0	-	1	-	0.000106839	-	1	-	0.000133326	-
group	457	2	396	398	67.59	67.59	A0A095ZJF2_9BACT;A0A239RKG9_9BACT	Bacteria	Bacteroidetes	Bacteroidia	Bacteroidales	Prevotellaceae	various	various	Bacteria	Bacteroidetes	Bacteroidia	Bacteroidales	Prevotellaceae	various	various	Transport and binding proteins	Unknown substrate	efflux transporter, RND family, MFP subunit	TIGR01730	cellular processes and signaling	Defense mechanisms	0XNVN	Efflux transporter rnd family, mfp subunit	various	0.333333	0.471405	1.68223e-05	2.37903e-05	0	-	0	-	1	-	5.04668e-05	-	0	-	0	-
group	458	17	401	492	65.13	99.8	A0A095ZLG9_9BACT;A0A1G7UC66_9BACT;A0A1H0G1J1_9BACT;A0A1H3Z1B3_9BACT;A0A1I5HR99_9BACT;A0A1K1M4D2_9BACT;A0A239QYC8_9BACT;A0A255R2S9_9BACT;A0A255S363_9BACT;A0A255SUL8_9BACT;A0A255SX92_PREBR;A0A255TI37_9BACT;A0A2L2WTU1_9BACT;A0A2N6QRK1_9BACT;D1W433_9BACT;R5CJA0_9BACT;U7US06_9BACT	Bacteria	Bacteroidetes	Bacteroidia	Bacteroidales	Prevotellaceae	various	various	Bacteria	Bacteroidetes	Bacteroidia	Bacteroidales	Prevotellaceae	various	various	unclassified	unclassified	unclassified	unclassified	metabolism	Carbohydrate transport and metabolism	COG1449	hydrolase family 57	various	0.333333	0.471405	1.69819e-05	2.4016e-05	0	-	0	-	0	-	0	-	1	-	5.09456e-05	-
group	459	17	269	305	19.82	99.77	A0A095ZMH6_9FIRM;A0A1H6U9G3_9FIRM;A0A1Q6REH3_9FIRM;A0A2N5NFM7_RUMGN;A0A2N5P4J8_RUMGN;A0A2N5PY10_RUMGN;A0A316T2E5_9FIRM;A7AZY4_RUMGV;C2L177_9FIRM;F2JKR2_CELLD;F5T655_9FIRM;G9WLB6_9FIRM;G9WVX1_9FIRM;R5CUN1_9FIRM;R5TTT0_9FIRM;R6HNB8_9FIRM;R6IH28_9FIRM	Bacteria	Firmicutes	various	various	various	various	various	Bacteria	Firmicutes	various	various	various	various	various	unclassified	unclassified	unclassified	unclassified	metabolism	Inorganic ion transport and metabolism	0NE4D	lipoprotein	various	0.333333	0.471405	2.19517e-05	3.10444e-05	0	-	0	-	1	-	6.5855e-05	-	0	-	0	-
group	460	7	188	190	86.32	99.47	A0A096A678_9BACT;A0A0K1NJ64_9BACT;A0A1H9Y741_9BACT;A0A2T4TQT1_9BACT;F0F6X9_9BACT;F2KXU3_PREDF;G6AD90_9BACT	Bacteria	Bacteroidetes	Bacteroidia	Bacteroidales	Prevotellaceae	various	various	Bacteria	Bacteroidetes	Bacteroidia	Bacteroidales	Prevotellaceae	various	various	Protein synthesis	Ribosomal proteins: synthesis and modification	ribosomal protein uL6	TIGR03654	information storage and processing	Translation, ribosomal structure and biogenesis	08R5J	This protein binds to the 23S rRNA, and is important in its secondary structure. It is located near the subunit interface in the base of the L7 L12 stalk, and near the tRNA binding site of the peptidyltransferase center (By similarity)	various	1.33333	0.471405	0.00014764	4.21409e-05	2	-	0.000205284	-	1	-	0.000105715	-	1	-	0.000131922	-
group	461	38	388	551	53.43	99.82	A0A096A6X5_9BACT;A0A096C9U6_9BACT;A0A099BUE3_9BACT;A0A0A2E4B9_9PORP;A0A134BI60_9BACT;A0A1C5ZCT1_9BACE;A0A1I0P8I5_9BACT;A0A1Q6GA24_9BACE;A0A1Q6IHM8_9BACT;A0A1T4R8Q3_9BACT;A0A229I7D2_9BACT;A0A255T0C7_9BACT;A0A2T4T6A8_9BACT;B3C850_9BACE;B3JHD9_9BACE;D1PG21_9BACT;D3HZM9_9BACT;E6K3X2_9BACT;F0H4K9_9BACT;F0R4Z5_BACSH;F2KXG1_PREDF;G6AD45_9BACT;L1NAV1_9PORP;R5C1V3_9BACE;R5MQB8_9BACE;R5SEM2_9BACE;R5W203_9B…	Bacteria	Bacteroidetes	Bacteroidia	Bacteroidales	various	various	various	Bacteria	Bacteroidetes	Bacteroidia	Bacteroidales	various	various	various	Protein synthesis	tRNA aminoacylation	glutamate--tRNA ligase	TIGR00464	information storage and processing	Translation, ribosomal structure and biogenesis	05C20	Catalyzes the attachment of glutamate to tRNA(Glu) in a two-step reaction glutamate is first activated by ATP to form Glu-AMP and then transferred to the acceptor end of tRNA(Glu) (By similarity)	various	1.33333	0.471405	5.4276e-05	2.59579e-05	1	-	3.53937e-05	-	1	-	3.64533e-05	-	2	-	9.09809e-05	-
group	462	3	201	201	95.02	99.5	A0A096A758_9BACT;A0A0K1NKE7_9BACT;G6AHJ4_9BACT	Bacteria	Bacteroidetes	Bacteroidia	Bacteroidales	Prevotellaceae	Prevotella	various	Bacteria	Bacteroidetes	Bacteroidia	Bacteroidales	Prevotellaceae	Prevotella	various	unclassified	unclassified	unclassified	unclassified	cellular processes and signaling	Posttranslational modification, protein turnover, chaperones	08V1T	peptidylprolyl cis-trans isomerase	553174.HMPREF0659_A5083	0.333333	0.471405	4.15675e-05	5.87854e-05	0	-	0	-	0	-	0	-	1	-	0.000124703	-
group	463	4	201	204	91.67	99.51	A0A096A867_9BACT;F0F3G5_9BACT;F0H955_9BACT;F2KW67_PREDF	Bacteria	Bacteroidetes	Bacteroidia	Bacteroidales	Prevotellaceae	Prevotella	various	Bacteria	Bacteroidetes	Bacteroidia	Bacteroidales	Prevotellaceae	Prevotella	various	unclassified	unclassified	unclassified	unclassified	cellular processes and signaling	Posttranslational modification, protein turnover, chaperones	08V1T	peptidylprolyl cis-trans isomerase	553174.HMPREF0659_A5083	0.333333	0.471405	3.28199e-05	4.64144e-05	0	-	0	-	1	-	9.84598e-05	-	0	-	0	-
group	464	3	181	182	95.05	99.45	A0A096A9Y5_9BACT;A0A0K1NL97_9BACT;F0F3S5_9BACT	Bacteria	Bacteroidetes	Bacteroidia	Bacteroidales	Prevotellaceae	Prevotella	various	Bacteria	Bacteroidetes	Bacteroidia	Bacteroidales	Prevotellaceae	Prevotella	various	unclassified	unclassified	unclassified	unclassified	cellular processes and signaling	Cell wall/membrane/envelope biogenesis	11GII	outer membrane chaperone Skp (OmpH)	various	0.666667	0.942809	7.35743e-05	0.00010405	0	-	0	-	2	-	0.000220723	-	0	-	0	-
group	465	57	263	395	57.93	99.75	A0A096A9Z7_9BACT;A0A096AH41_9BACT;A0A096AYN3_9BACT;A0A0D0I7A7_9BACT;A0A0M0MXB4_9BACT;A0A134BCT3_9BACT;A0A137SY82_9BACT;A0A139K3A4_BACUN;A0A174QZV7_BACVU;A0A174VSZ2_9BACT;A0A1B1I664_9BACT;A0A1C5P6U4_9BACE;A0A1G7RUL0_9BACT;A0A1G7SLL6_9BACT;A0A1H1AZ50_9BACT;A0A1H3YRN6_PRERU;A0A1H5STR9_PRERU;A0A1H7I9W0_BACVU;A0A1H8F8S6_9BACT;A0A1I2M7V4_9BACT;A0A1K1NVA7_9BACT;A0A1M6THX0_PRERU;A0A1M7IR08_PRERU;A0A1Q6HJ…	Bacteria	various	various	various	various	various	various	Bacteria	various	various	various	various	various	various	unclassified	unclassified	various	various	metabolism	Energy production and conversion	various	various	various	1	0.816497	5.40668e-05	4.08552e-05	2	-	9.8744e-05	-	0	-	0	-	1	-	6.34563e-05	-
group	466	2	170	170	99.41	99.41	A0A096AEG0_9BACT;A0A137SZ54_9BACT	Bacteria	Bacteroidetes	Bacteroidia	Bacteroidales	Prevotellaceae	Prevotella	Prevotella bivia	Bacteria	Bacteroidetes	Bacteroidia	Bacteroidales	Prevotellaceae	Prevotella	Prevotella bivia	Protein synthesis	Ribosomal proteins: synthesis and modification	ribosomal protein uS5	TIGR01021	information storage and processing	Translation, ribosomal structure and biogenesis	08RA9	Located at the back of the 30S subunit body where it stabilizes the conformation of the head with respect to the body (By similarity)	553171.HMPREF0648_0114	0.333333	0.471405	4.91475e-05	6.95051e-05	0	-	0	-	0	-	0	-	1	-	0.000147443	-
group	467	1	-	-	-	-	A0A096AFS1_9BACT	Bacteria	Bacteroidetes	Bacteroidia	Bacteroidales	Prevotellaceae	Prevotella	Prevotella bivia	Bacteria	Bacteroidetes	Bacteroidia	Bacteroidales	Prevotellaceae	Prevotella	Prevotella bivia	unclassified	unclassified	TonB-dependent outer membrane receptor, SusC/RagA subfamily, signature region	TIGR04057	metabolism	Inorganic ion transport and metabolism	05C27	TonB-dependent Receptor Plug	553171.HMPREF0648_0653	0.666667	0.471405	1.45359e-05	1.0516e-05	1	-	1.90821e-05	-	0	-	0	-	1	-	2.45257e-05	-
group	468	3	2288	2299	87.16	89.85	A0A096AHT6_9BACT;C9MRX3_9BACT;D3I0B3_9BACT	Bacteria	Bacteroidetes	Bacteroidia	Bacteroidales	Prevotellaceae	Prevotella	various	Bacteria	Bacteroidetes	Bacteroidia	Bacteroidales	Prevotellaceae	Prevotella	various	unclassified	unclassified	unclassified	unclassified	poorly characterized	Function unknown	0XPG4	NA	688246.Premu_2030	0.333333	0.471405	2.91225e-06	4.11854e-06	0	-	0	-	1	-	8.73675e-06	-	0	-	0	-
group	469	1	-	-	-	-	A0A096ARH4_9BACT	Bacteria	Bacteroidetes	Bacteroidia	Bacteroidales	Prevotellaceae	Prevotella	Prevotella disiens	Bacteria	Bacteroidetes	Bacteroidia	Bacteroidales	Prevotellaceae	Prevotella	Prevotella disiens	Protein synthesis	Ribosomal proteins: synthesis and modification	ribosomal protein uL15	TIGR01071	information storage and processing	Translation, ribosomal structure and biogenesis	09FEM	Binds to the 23S rRNA (By similarity)	866771.HMPREF9296_0233	0.333333	0.471405	4.39233e-05	6.21169e-05	1	-	0.00013177	-	0	-	0	-	0	-	0	-
group	470	29	144	162	41.1	99.39	A0A096AS38_9BACT;A0A096BX74_9BACT;A0A0D9NF83_PREIN;A0A0K1NMW4_9BACT;A0A134BQB7_9BACT;A0A1B1IBB4_9BACT;A0A1P8JF91_PREIN;A0A1P8JKC4_PREIN;A0A1Q6GTG7_9BACE;A0A255SPR2_9BACT;A0A255T9K5_9BACT;A0A2A6EDQ0_PREIN;A0A2A6ENC5_PREIN;A0A2D3L582_PREIN;A0A2D3LSJ3_PREIN;A0A2G8I6Q5_PREIN;A0A2G9ICU3_PREIN;A0A2G9IEE6_PREIN;A0A2T4TH80_9BACT;C9MQG6_9BACT;E1GWV1_9BACT;E1KQE6_9BACT;F9DIU7_9BACT;I0TFB8_9BACT;K9DU83_9BAC…	Bacteria	Bacteroidetes	Bacteroidia	Bacteroidales	various	various	various	Bacteria	Bacteroidetes	Bacteroidia	Bacteroidales	various	various	various	unclassified	unclassified	unclassified	unclassified	poorly characterized	Function unknown	08VF3	NA	various	0.333333	0.471405	4.13288e-05	5.84477e-05	0	-	0	-	1	-	0.000123986	-	0	-	0	-
group	471	5	447	450	93.11	99.78	A0A096AV51_9BACT;E1KSB4_9BACT;F9DIP0_9BACT;L9PSP6_9BACT;V8CLS6_9BACT	Bacteria	Bacteroidetes	Bacteroidia	Bacteroidales	Prevotellaceae	Prevotella	various	Bacteria	Bacteroidetes	Bacteroidia	Bacteroidales	Prevotellaceae	Prevotella	various	Protein fate	Protein and peptide secretion and trafficking	signal recognition particle protein	TIGR00959	cellular processes and signaling	Intracellular trafficking, secretion, and vesicular transport	05CB9	Involved in targeting and insertion of nascent membrane proteins into the cytoplasmic membrane. Binds to the hydrophobic signal sequence of the ribosome-nascent chain (RNC) as it emerges from the ribosomes. The SRP-RNC complex is then targeted to the cytoplasmic membrane where it interacts with the SRP receptor FtsY	649761.HMPREF0973_00995	0.333333	0.471405	1.44459e-05	2.04296e-05	1	-	4.33376e-05	-	0	-	0	-	0	-	0	-
group	472	1	-	-	-	-	A0A096AW39_9BACT	Bacteria	Bacteroidetes	Bacteroidia	Bacteroidales	Prevotellaceae	Prevotella	Prevotella buccalis	Bacteria	Bacteroidetes	Bacteroidia	Bacteroidales	Prevotellaceae	Prevotella	Prevotella buccalis	Protein synthesis	Ribosomal proteins: synthesis and modification	ribosomal protein bL20	TIGR01032	information storage and processing	Translation, ribosomal structure and biogenesis	09EM4	Binds directly to 23S ribosomal RNA and is necessary for the in vitro assembly process of the 50S ribosomal subunit. It is not involved in the protein synthesizing functions of that subunit (By similarity)	679190.HMPREF0650_1377	1	0	0.000189044	2.18978e-05	1	-	0.00017107	-	1	-	0.000176191	-	1	-	0.00021987	-
group	473	1	-	-	-	-	A0A096AY38_9BACT	Bacteria	Bacteroidetes	Bacteroidia	Bacteroidales	Prevotellaceae	Prevotella	various	Bacteria	Bacteroidetes	Bacteroidia	Bacteroidales	Prevotellaceae	Prevotella	various	Protein synthesis	Ribosomal proteins: synthesis and modification	ribosomal protein uL1	TIGR01169	information storage and processing	Translation, ribosomal structure and biogenesis	05C64	Binds directly to 23S rRNA. The L1 stalk is quite mobile in the ribosome, and is involved in E site tRNA release (By similarity)	575611.HMPREF0649_01687	0.333333	0.471405	3.63264e-05	5.13733e-05	0	-	0	-	0	-	0	-	1	-	0.000108979	-
group	474	1	-	-	-	-	A0A096AYZ8_9BACT	Bacteria	Bacteroidetes	Bacteroidia	Bacteroidales	Prevotellaceae	Prevotella	Prevotella amnii	Bacteria	Bacteroidetes	Bacteroidia	Bacteroidales	Prevotellaceae	Prevotella	Prevotella amnii	unclassified	unclassified	unclassified	unclassified	information storage and processing	Translation, ribosomal structure and biogenesis	056YP	30S ribosomal protein S9	679191.HMPREF9018_1686	1	0	0.000168367	1.95027e-05	1	-	0.000152359	-	1	-	0.00015692	-	1	-	0.000195822	-
group	475	14	273	275	94.55	99.64	A0A096AZP4_9BACT;A0A0S2KHR1_9BACT;A0A134BVY2_9BACT;A0A1T4R236_9BACT;A0A229I6E3_9BACT;A0A250KFX0_9BACT;A0A2K9H6Y6_9BACT;C9MRG0_9BACT;D1PFZ4_9BACT;E7RQE8_9BACT;L1N1M9_9BACT;R6C108_9BACT;U2LID4_9BACT;V8BNW3_9BACT	Bacteria	Bacteroidetes	Bacteroidia	Bacteroidales	Prevotellaceae	Prevotella	various	Bacteria	Bacteroidetes	Bacteroidia	Bacteroidales	Prevotellaceae	Prevotella	various	Protein synthesis	Ribosomal proteins: synthesis and modification	ribosomal protein uL2	TIGR01171	information storage and processing	Translation, ribosomal structure and biogenesis	various	various	various	1	0	7.83672e-05	9.07764e-06	1	-	7.09161e-05	-	1	-	7.30392e-05	-	1	-	9.11463e-05	-
group	476	4	466	466	99.14	99.79	A0A096B5I7_9FIRM;A0A174KUU7_9FIRM;A0A174TDC1_9FIRM;A0A1C7FPC4_9FIRM	Bacteria	Firmicutes	Clostridia	Clostridiales	various	various	various	Bacteria	Firmicutes	Clostridia	Clostridiales	various	various	various	Energy metabolism	ATP-proton motive force interconversion	ATP synthase F1, beta subunit	TIGR01039	metabolism	Energy production and conversion	COG0055	Produces ATP from ADP in the presence of a proton gradient across the membrane. The catalytic sites are hosted primarily by the beta subunits (By similarity)	1042156.CXIVA_11400	0.333333	0.471405	1.39499e-05	1.97281e-05	1	-	4.18497e-05	-	0	-	0	-	0	-	0	-
group	477	6	282	282	95.04	99.65	A0A096B697_9FIRM;A0A174K8Q2_9FIRM;A0A174TL03_9FIRM;A0A1Y4FLH9_9FIRM;G9YX10_9FIRM;U2BGS7_9CLOT	Bacteria	Firmicutes	Clostridia	Clostridiales	various	various	various	Bacteria	Firmicutes	Clostridia	Clostridiales	various	various	various	unclassified	unclassified	unclassified	unclassified	information storage and processing	Replication, recombination and repair	COG0648	Endonuclease IV plays a role in DNA repair. It cleaves phosphodiester bonds at apurinic or apyrimidinic sites (AP sites) to produce new 5'-ends that are base-free deoxyribose 5-phosphate residues. It preferentially attacks modified AP sites created by bleomycin and neocarzinostatin (By similarity)	411467.BACCAP_04384	0.666667	0.471405	5.337e-05	3.84206e-05	0	-	0	-	1	-	7.12262e-05	-	1	-	8.88838e-05	-
group	478	1	-	-	-	-	A0A096B6K6_9FIRM	Bacteria	Firmicutes	Clostridia	Clostridiales	Ruminococcaceae	Flavonifractor	Flavonifractor plautii	Bacteria	Firmicutes	Clostridia	Clostridiales	Ruminococcaceae	Flavonifractor	Flavonifractor plautii	Unknown function	General	repeat, TIGR02543 family	TIGR02543	poorly characterized	Function unknown	08SHJ	s-layer protein	411467.BACCAP_00199	1	0.816497	1.9715e-05	1.502e-05	0	-	0	-	2	-	3.64203e-05	-	1	-	2.27246e-05	-
group	479	6	617	641	95.79	99.84	A0A096B790_9FIRM;A0A174S4I3_9FIRM;A0A1C7FJL2_9FIRM;A0A1Y4FKQ3_9FIRM;G9YTB9_9FIRM;H1CIH7_9FIRM	Bacteria	Firmicutes	Clostridia	Clostridiales	various	various	various	Bacteria	Firmicutes	Clostridia	Clostridiales	various	various	various	Protein fate	Protein folding and stabilization	chaperone protein DnaK	TIGR02350	cellular processes and signaling	Posttranslational modification, protein turnover, chaperones	0ENQB	Acts as a chaperone (By similarity)	various	0.333333	0.471405	1.0445e-05	1.47715e-05	0	-	0	-	1	-	3.13351e-05	-	0	-	0	-
group	480	4	143	144	89.66	96.55	A0A096B8P7_9FIRM;A0A1C5R799_9CLOT;A0A1C6ILC2_9CLOT;V2YI32_9FIRM	Bacteria	Firmicutes	various	various	various	various	various	Bacteria	Firmicutes	various	various	various	various	various	Protein synthesis	Ribosomal proteins: synthesis and modification	ribosomal protein uL16	TIGR01164	information storage and processing	Translation, ribosomal structure and biogenesis	COG0197	Binds 23S rRNA and is also seen to make contacts with the A and possibly P site tRNAs (By similarity)	various	0.333333	0.471405	4.64949e-05	6.57537e-05	0	-	0	-	1	-	0.000139485	-	0	-	0	-
group	481	6	184	184	80.98	99.46	A0A096B8T6_9FIRM;A0A174RHH1_9FIRM;A0A1C7FLZ3_9FIRM;A0A1Y4LRQ2_9FIRM;A0A1Y4WTN8_9FIRM;U2CYM1_9CLOT	Bacteria	Firmicutes	Clostridia	Clostridiales	various	various	various	Bacteria	Firmicutes	Clostridia	Clostridiales	various	various	various	Protein synthesis	Translation factors	ribosome recycling factor	TIGR00496	information storage and processing	Translation, ribosomal structure and biogenesis	08VCV	Responsible for the release of ribosomes from messenger RNA at the termination of protein biosynthesis. May increase the efficiency of translation by recycling ribosomes from one round of translation to another (By similarity)	various	1.33333	0.471405	0.000153512	4.74619e-05	1	-	0.000105989	-	2	-	0.000218324	-	1	-	0.000136224	-
group	482	4	634	635	98.11	99.84	A0A096B9K0_9BACT;F0F4U7_9BACT;F0H638_9BACT;F2KVU9_PREDF	Bacteria	Bacteroidetes	Bacteroidia	Bacteroidales	Prevotellaceae	Prevotella	various	Bacteria	Bacteroidetes	Bacteroidia	Bacteroidales	Prevotellaceae	Prevotella	various	Protein fate	Protein folding and stabilization	chaperone protein DnaK	TIGR02350	cellular processes and signaling	Posttranslational modification, protein turnover, chaperones	05CFG	Acts as a chaperone (By similarity)	various	1	0	3.39386e-05	3.93126e-06	1	-	3.07117e-05	-	1	-	3.16312e-05	-	1	-	3.94728e-05	-
group	483	27	85	292	25.91	99.67	A0A096BMD9_9BACT;A0A0D0I6D4_9BACT;A0A1F0MRA8_9BACT;A0A1F0PFB4_9BACT;A0A1H1C605_9BACT;A0A1H4DVS6_9BACT;A0A1I0PN04_9BACT;A0A1I5L0G9_9BACT;A0A1M6WQ30_PRERU;A0A1M7NYL9_PRERU;A0A2N6QSX1_9BACT;A0A2T4T6F9_9BACT;D1W317_9BACT;D5EXS6_PRER2;E6MSY1_9BACT;E7RP20_9BACT;G6B1Q0_9BACT;L1MSV3_9BACT;R5CR15_9BACT;R5LNH3_9BACT;R6AC45_9BACT;R6ETP9_9BACT;R7GT60_9BACT;R7LF87_9BACT;U2MJL1_9BACT;U7UDF9_9BACT;V8BS94_9BACT	Bacteria	Bacteroidetes	Bacteroidia	Bacteroidales	Prevotellaceae	various	various	Bacteria	Bacteroidetes	Bacteroidia	Bacteroidales	Prevotellaceae	various	various	unclassified	unclassified	unclassified	unclassified	poorly characterized	Function unknown	various	various	various	0.666667	0.942809	4.5858e-05	6.4853e-05	0	-	0	-	2	-	0.000137574	-	0	-	0	-
group	484	2	217	217	77.42	77.42	A0A096BNP8_9BACT;C9MKM5_9BACT	Bacteria	Bacteroidetes	Bacteroidia	Bacteroidales	Prevotellaceae	Prevotella	various	Bacteria	Bacteroidetes	Bacteroidia	Bacteroidales	Prevotellaceae	Prevotella	various	unclassified	unclassified	unclassified	unclassified	metabolism	Energy production and conversion	08RAC	Rubrerythrin	649761.HMPREF0973_00149	0.333333	0.471405	3.85027e-05	5.4451e-05	0	-	0	-	0	-	0	-	1	-	0.000115508	-
group	485	10	387	443	70.2	99.32	A0A096BP48_9BACT;A0A0D0IU02_9BACT;A0A133YZ36_9BACT;A0A174WSN8_9BACT;A0A1I2QN06_9BACT;A0A255T3D9_9BACT;A0A316PGH2_9BACT;D1PEF8_9BACT;R6BKD5_9BACT;R6PL87_9BACT	Bacteria	Bacteroidetes	Bacteroidia	Bacteroidales	various	various	various	Bacteria	Bacteroidetes	Bacteroidia	Bacteroidales	various	various	various	unclassified	unclassified	unclassified	unclassified	metabolism	Carbohydrate transport and metabolism	various	various	various	0.333333	0.471405	1.46741e-05	2.07524e-05	1	-	4.40224e-05	-	0	-	0	-	0	-	0	-
group	486	3	207	207	59.42	99.03	A0A096BUJ0_9FIRM;A0A1M6AB79_9FIRM;A0A1X1Q6A7_9FIRM	Bacteria	Firmicutes	Negativicutes	various	various	various	various	Bacteria	Firmicutes	Negativicutes	various	various	various	various	Protein synthesis	Ribosomal proteins: synthesis and modification	50S ribosomal protein uL4	TIGR03953	information storage and processing	Translation, ribosomal structure and biogenesis	COG0088	One of the primary rRNA binding proteins, this protein initially binds near the 5'-end of the 23S rRNA. It is important during the early stages of 50S assembly. It makes multiple contacts with different domains of the 23S rRNA in the assembled 50S subunit and ribosome (By similarity)	various	1	0	0.000104111	1.20597e-05	1	-	9.42123e-05	-	1	-	9.70328e-05	-	1	-	0.000121088	-
group	487	14	186	188	73.3	99.48	A0A096BWV8_9FIRM;A0A134C0Y1_9FIRM;A0A134C947_9FIRM;A0A1G7RGA0_SELRU;A0A1H6HLY4_SELRU;A0A1I3FYX4_SELRU;A0A1I6ZAB8_SELRU;A0A1V0XDN1_9FIRM;A0A2S7YWE6_9FIRM;A0A2S7ZPW7_9FIRM;C9KNH0_9FIRM;R5BRK6_9FIRM;W3Y8T8_9FIRM;X8H6U7_9FIRM	Bacteria	Firmicutes	Negativicutes	various	various	various	various	Bacteria	Firmicutes	Negativicutes	various	various	various	various	unclassified	unclassified	hydrolyase, tartrate beta subunit/fumarate domain protein, Fe-S type	TIGR00723	metabolism	Energy production and conversion	0X2KI	Fumarate	various	0.333333	0.471405	3.56131e-05	5.03645e-05	0	-	0	-	1	-	0.000106839	-	0	-	0	-
group	488	3	684	684	99.71	99.85	A0A096C8W3_9BACT;A0A134BLK8_9BACT;E1GY73_9BACT	Bacteria	Bacteroidetes	Bacteroidia	Bacteroidales	Prevotellaceae	Prevotella	Prevotella amnii	Bacteria	Bacteroidetes	Bacteroidia	Bacteroidales	Prevotellaceae	Prevotella	Prevotella amnii	unclassified	unclassified	unclassified	unclassified	cellular processes and signaling	Posttranslational modification, protein turnover, chaperones	5554	ATPase histidine kinase DNA gyrase B HSP90 domain protein	553171.HMPREF0648_1903	1.33333	1.24722	4.61489e-05	4.65814e-05	1	-	2.85116e-05	-	0	-	0	-	3	-	0.000109935	-
group	489	4	514	540	53	99.47	A0A096CFA3_9BACT;A0A137SZ12_9BACT;A0A328PXN7_9BACT;I4ZA30_9BACT	Bacteria	Bacteroidetes	Bacteroidia	Bacteroidales	Prevotellaceae	various	various	Bacteria	Bacteroidetes	Bacteroidia	Bacteroidales	Prevotellaceae	various	various	unclassified	unclassified	unclassified	unclassified	poorly characterized	Function unknown	0XP5M	oxidoreductase	various	0.333333	0.471405	1.54724e-05	2.18812e-05	0	-	0	-	0	-	0	-	1	-	4.64171e-05	-
group	490	2	230	230	98.26	98.26	A0A096CKZ5_9BACT;U2J7F5_9BACT	Bacteria	Bacteroidetes	Bacteroidia	Bacteroidales	Prevotellaceae	Prevotella	various	Bacteria	Bacteroidetes	Bacteroidia	Bacteroidales	Prevotellaceae	Prevotella	various	Protein synthesis	Ribosomal proteins: synthesis and modification	ribosomal protein uL1	TIGR01169	information storage and processing	Translation, ribosomal structure and biogenesis	05C64	Binds directly to 23S rRNA. The L1 stalk is quite mobile in the ribosome, and is involved in E site tRNA release (By similarity)	575611.HMPREF0649_01687	1	0	9.36999e-05	1.08537e-05	1	-	8.4791e-05	-	1	-	8.73295e-05	-	1	-	0.000108979	-
group	491	1	-	-	-	-	A0A096CL25_9BACT	Bacteria	Bacteroidetes	Bacteroidia	Bacteroidales	Prevotellaceae	Prevotella	Prevotella bivia	Bacteria	Bacteroidetes	Bacteroidia	Bacteroidales	Prevotellaceae	Prevotella	Prevotella bivia	unclassified	unclassified	unclassified	unclassified	information storage and processing	Translation, ribosomal structure and biogenesis	056YP	30S ribosomal protein S9	553171.HMPREF0648_0266	0.333333	0.471405	5.07863e-05	7.18227e-05	1	-	0.000152359	-	0	-	0	-	0	-	0	-
group	492	4	154	211	18.92	91.44	A0A096CPE3_9FIRM;A0A133S7J7_9FIRM;A0A286ZQ79_PIG;KAD1_PIG	various	various	various	various	various	various	various	various	various	various	various	various	various	various	unclassified	unclassified	various	various	various	various	various	various	various	0.333333	0.471405	3.08088e-05	4.35702e-05	1	-	9.24263e-05	-	0	-	0	-	0	-	0	-
group	493	2	155	155	99.35	99.35	A0A096D1R3_9BACT;E1GWG6_9BACT	Bacteria	Bacteroidetes	Bacteroidia	Bacteroidales	Prevotellaceae	Prevotella	Prevotella amnii	Bacteria	Bacteroidetes	Bacteroidia	Bacteroidales	Prevotellaceae	Prevotella	Prevotella amnii	unclassified	unclassified	unclassified	unclassified	information storage and processing	Transcription	COG2207	Transcriptional Regulator AraC Family	679191.HMPREF9018_0013	1	0.816497	0.00012833	0.000105821	1	-	0.000125819	-	2	-	0.000259171	-	0	-	0	-
group	494	9	428	1117	24.42	99.73	A0A096D6G9_9BACT;A0A0S2KMW4_9BACT;A0A134BEU6_9BACT;A0A255U244_9BACT;A0A255U396_9BACT;E1GVL6_9BACT;R6W3D5_9BACT;U2MQ81_9BACT;U2QLR6_9BACT	Bacteria	Bacteroidetes	Bacteroidia	Bacteroidales	Prevotellaceae	Prevotella	various	Bacteria	Bacteroidetes	Bacteroidia	Bacteroidales	Prevotellaceae	Prevotella	various	unclassified	unclassified	various	various	metabolism	Inorganic ion transport and metabolism	05C27	TonB-dependent Receptor Plug	various	0.666667	0.471405	1.32997e-05	9.62158e-06	1	-	1.74592e-05	-	0	-	0	-	1	-	2.24398e-05	-
group	495	12	408	421	73.36	99.77	A0A096D7Y3_9FIRM;A0A173ZTX9_9FIRM;A0A174PAZ4_9FIRM;A0A174UHY6_9FIRM;A0A1C7FLD4_9FIRM;A0A1Y3RP13_9FIRM;A0A1Y3SDA1_9FIRM;A0A1Y4AB18_9FIRM;A0A1Y4BZG0_9FIRM;A0A1Y4FMR1_9FIRM;H1C9X8_9FIRM;U2BLH4_9CLOT	Bacteria	Firmicutes	Clostridia	Clostridiales	various	various	various	Bacteria	Firmicutes	Clostridia	Clostridiales	various	various	various	unclassified	unclassified	unclassified	unclassified	poorly characterized	Function unknown	COG1744	basic membrane	706433.HMPREF9430_01475	0.666667	0.942809	3.08819e-05	4.36736e-05	2	-	9.26458e-05	-	0	-	0	-	0	-	0	-
group	496	2	391	391	97.7	97.7	A0A096XE47_9REOV;A0A096XE59_9REOV	Viruses	unclassified	unclassified	unclassified	Reoviridae	Rotavirus	Rotavirus B	Viruses	unclassified	unclassified	unclassified	Reoviridae	Rotavirus	Rotavirus B	unclassified	unclassified	unclassified	unclassified	unclassified	unclassified	unclassified	unclassified	unclassified	2.33333	3.29983	0.00011638	0.000164586	7	-	0.00034914	-	0	-	0	-	0	-	0	-
group	497	1	-	-	-	-	A0A096XE97_9REOV	Viruses	unclassified	unclassified	unclassified	Reoviridae	Rotavirus	Rotavirus B	Viruses	unclassified	unclassified	unclassified	Reoviridae	Rotavirus	Rotavirus B	unclassified	unclassified	unclassified	unclassified	unclassified	unclassified	unclassified	unclassified	unclassified	0.666667	0.942809	3.32514e-05	4.70246e-05	2	-	9.97542e-05	-	0	-	0	-	0	-	0	-
group	498	3	719	719	99.58	99.86	A0A097BVZ9_CLODI;Q183M8_PEPD6;Q2N3U7_CLODI	Bacteria	Firmicutes	Clostridia	Clostridiales	Peptostreptococcaceae	Clostridioides	Clostridioides difficile	Bacteria	Firmicutes	Clostridia	Clostridiales	various	various	various	unclassified	unclassified	unclassified	unclassified	cellular processes and signaling	Cell wall/membrane/envelope biogenesis	COG2247	Cell wall binding repeat 2-containing protein	272563.CD2793	2.33333	3.29983	6.32886e-05	8.95036e-05	7	-	0.000189866	-	0	-	0	-	0	-	0	-
group	499	1	-	-	-	-	A0A098BI30_9NOCA	Bacteria	Actinobacteria	Actinobacteria	Corynebacteriales	Nocardiaceae	Rhodococcus	Rhodococcus ruber	Bacteria	Actinobacteria	Actinobacteria	Corynebacteriales	Nocardiaceae	Rhodococcus	Rhodococcus ruber	unclassified	unclassified	unclassified	unclassified	unclassified	unclassified	unclassified	unclassified	unclassified	0.333333	0.471405	0.000215976	0.000305437	0	-	0	-	1	-	0.000647929	-	0	-	0	-
group	500	3	538	538	98.7	99.81	A0A098BND3_9NOCA;A0A0M9WMA8_RHORH;M2YCT0_9NOCA	Bacteria	Actinobacteria	Actinobacteria	Corynebacteriales	Nocardiaceae	Rhodococcus	various	Bacteria	Actinobacteria	Actinobacteria	Corynebacteriales	Nocardiaceae	Rhodococcus	various	Protein fate	Protein folding and stabilization	chaperonin GroL	TIGR02348	cellular processes and signaling	Posttranslational modification, protein turnover, chaperones	05CJ9	Prevents misfolding and promotes the refolding and proper assembly of unfolded polypeptides generated under stress conditions (By similarity)	101510.RHA1_ro06190	0.333333	0.471405	1.24447e-05	1.75995e-05	0	-	0	-	1	-	3.73342e-05	-	0	-	0	-
group	501	6	1182	1187	92.59	99.83	A0A098CVF6_9LACT;A0A139MB61_9LACT;A0A173M640_9LACT;A0A1I4HRA1_9LACT;A0A252CDP3_9LACT;A0A2A5RKL7_9LACT	Bacteria	Firmicutes	Bacilli	Lactobacillales	Streptococcaceae	Lactococcus	various	Bacteria	Firmicutes	Bacilli	Lactobacillales	Streptococcaceae	Lactococcus	various	DNA metabolism	DNA replication, recombination, and repair	helicase-exonuclease AddAB, AddA subunit	TIGR02785	information storage and processing	Replication, recombination and repair	COG1074	The heterodimer acts as both an ATP-dependent DNA helicase and an ATP-dependent, dual-direction single-stranded exonuclease. Recognizes the chi site generating a DNA molecule suitable for the initiation of homologous recombination. The AddA nuclease domain is required for chi fragment generation	420890.LCGL_0004	0.333333	0.471405	5.47653e-06	7.74499e-06	1	-	1.64296e-05	-	0	-	0	-	0	-	0	-
group	502	1	-	-	-	-	A0A098FWK7_9PSED	Bacteria	Proteobacteria	Gammaproteobacteria	Pseudomonadales	Pseudomonadaceae	Pseudomonas	various	Bacteria	Proteobacteria	Gammaproteobacteria	Pseudomonadales	Pseudomonadaceae	Pseudomonas	various	unclassified	unclassified	unclassified	unclassified	unclassified	unclassified	unclassified	unclassified	unclassified	0.333333	0.471405	7.8321e-05	0.000110763	1	-	0.000234963	-	0	-	0	-	0	-	0	-
group	503	1	-	-	-	-	A0A098G272_9GAMM	Bacteria	Proteobacteria	Gammaproteobacteria	Legionellales	Legionellaceae	Legionella	Legionella fallonii	Bacteria	Proteobacteria	Gammaproteobacteria	Legionellales	Legionellaceae	Legionella	Legionella fallonii	Cellular processes	Biosynthesis of natural products	NHLM bacteriocin system ABC transporter, ATP-binding protein	TIGR03797	cellular processes and signaling	Defense mechanisms	COG1132	(ABC) transporter	370438.PTH_2379	0.333333	0.471405	7.63428e-06	1.07965e-05	0	-	0	-	1	-	2.29028e-05	-	0	-	0	-
group	504	1	-	-	-	-	A0A098G3X9_9GAMM	Bacteria	Proteobacteria	Gammaproteobacteria	Legionellales	Legionellaceae	Legionella	Legionella fallonii	Bacteria	Proteobacteria	Gammaproteobacteria	Legionellales	Legionellaceae	Legionella	Legionella fallonii	Protein fate	Protein folding and stabilization	ATP-dependent chaperone protein ClpB	TIGR03346	cellular processes and signaling	Posttranslational modification, protein turnover, chaperones	05C2Z	ATP-dependent CLP protease ATP-binding subunit	396588.Tgr7_0817	0.333333	0.471405	7.80334e-06	1.10356e-05	0	-	0	-	1	-	2.341e-05	-	0	-	0	-
group	505	12	417	505	28.96	99.09	A0A098MA44_9BACL;A0A0M0VYX7_9BACI;A0A0M1NJN5_9BACL;A0A0R2NX38_9ACTN;A0A0R2PDI6_9ACTN;A0A0R2PXS2_9ACTN;A0A0R2QBV6_9ACTN;A0A0R2X425_9ACTN;A0A1H7K9B5_9BACL;A0A2A5LEB3_PAELA;A0A2G4G7R7_9ACTN;F3MC50_9BACL	Bacteria	various	various	various	various	various	various	Bacteria	various	various	various	various	various	various	unclassified	unclassified	unclassified	unclassified	metabolism	Amino acid transport and metabolism	various	various	various	0.333333	0.471405	1.65447e-05	2.33977e-05	0	-	0	-	0	-	0	-	1	-	4.96341e-05	-
group	506	10	187	187	97.86	99.47	A0A098QRM0_LACRE;A0A1C1Z9U7_LACRE;A0A1S9ATY3_LACRE;A0A1V4FM41_LACRE;A0A244CGU7_LACRE;A0A256SID0_LACRE;A0A2S1EQH2_LACRE;A0A317GIM9_LACRE;F8KC40_LACRE;RRF_LACRJ	Bacteria	Firmicutes	Bacilli	Lactobacillales	Lactobacillaceae	Lactobacillus	various	Bacteria	Firmicutes	Bacilli	Lactobacillales	Lactobacillaceae	Lactobacillus	various	Protein synthesis	Translation factors	ribosome recycling factor	TIGR00496	information storage and processing	Translation, ribosomal structure and biogenesis	04TQ2	Responsible for the release of ribosomes from messenger RNA at the termination of protein biosynthesis. May increase the efficiency of translation by recycling ribosomes from one round of translation to another (By similarity)	349123.Lreu23DRAFT_3729	1	0.816497	0.000114205	8.62983e-05	2	-	0.000208577	-	0	-	0	-	1	-	0.000134039	-
group	507	1	-	-	-	-	A0A098YPQ8_9BACT	Bacteria	Bacteroidetes	Bacteroidia	Bacteroidales	Prevotellaceae	Prevotella	Prevotella timonensis	Bacteria	Bacteroidetes	Bacteroidia	Bacteroidales	Prevotellaceae	Prevotella	Prevotella timonensis	Energy metabolism	Glycolysis/gluconeogenesis	glyceraldehyde-3-phosphate dehydrogenase, type I	TIGR01534	metabolism	Carbohydrate transport and metabolism	COG0057	glyceraldehyde3phosphate dehydrogenase	679189.HMPREF9019_0700	1.33333	0.471405	8.27482e-05	2.36188e-05	2	-	0.000115056	-	1	-	5.92501e-05	-	1	-	7.39387e-05	-
group	508	1	-	-	-	-	A0A098YQ12_9BACT	Bacteria	Bacteroidetes	Bacteroidia	Bacteroidales	Prevotellaceae	Prevotella	Prevotella timonensis	Bacteria	Bacteroidetes	Bacteroidia	Bacteroidales	Prevotellaceae	Prevotella	Prevotella timonensis	Unknown function	General	small GTP-binding protein domain	TIGR00231	information storage and processing	Translation, ribosomal structure and biogenesis	COG0050	This protein promotes the GTP-dependent binding of aminoacyl-tRNA to the A-site of ribosomes during protein biosynthesis (By similarity)	873533.HMPREF0663_11373	6	0	0.000324889	3.76334e-05	6	-	0.000293999	-	6	-	0.000302801	-	6	-	0.000377868	-
group	509	3	438	438	97.03	98.4	A0A098YSH8_9BACT;A0A2K0XI23_9BACT;D1W0W8_9BACT	Bacteria	Bacteroidetes	Bacteroidia	Bacteroidales	Prevotellaceae	Prevotella	Prevotella timonensis	Bacteria	Bacteroidetes	Bacteroidia	Bacteroidales	Prevotellaceae	Prevotella	Prevotella timonensis	Transport and binding proteins	Cations and iron carrying compounds	TonB family C-terminal domain	TIGR01352	poorly characterized	Function unknown	05CMK	peptidase m56	679189.HMPREF9019_1255	0.333333	0.471405	1.5286e-05	2.16177e-05	0	-	0	-	1	-	4.5858e-05	-	0	-	0	-
group	510	8	124	125	84.8	98.4	A0A099B609_9HELI;A0A099TXZ9_9HELI;A0A099VI74_9HELI;A0A0E9F4A9_CHLTH;A0A2A2GUQ6_9HELI;A0A2X3DHR5_9HELI;A0A329ZIV7_9HELI;C3XG37_9HELI	Bacteria	various	various	various	various	various	various	Bacteria	Proteobacteria	Epsilonproteobacteria	Campylobacterales	Helicobacteraceae	Helicobacter	various	unclassified	unclassified	unclassified	unclassified	cellular processes and signaling	Signal transduction mechanisms	COG0784	response regulator	various	0.333333	0.471405	5.35621e-05	7.57483e-05	0	-	0	-	1	-	0.000160686	-	0	-	0	-
group	511	18	126	133	85.19	99.26	A0A099B6C7_9HELI;A0A099DMS9_9HELI;A0A099TPI3_9HELI;A0A099UBC7_9HELI;A0A099UHC9_9HELI;A0A099VG00_9HELI;A0A1B8JAY9_9HELI;A0A268TLZ9_9HELI;A0A268U404_9HELI;A0A2A2GTU9_9HELI;A0A2W6MXX8_9HELI;A0A329ZEB9_9HELI;A0A329ZQV1_9HELI;A0A329ZRV1_9HELI;C5EZ39_9HELI;N2BT60_9HELI;RS12_HELHP;V8C559_9HELI	Bacteria	Proteobacteria	Epsilonproteobacteria	Campylobacterales	Helicobacteraceae	Helicobacter	various	Bacteria	Proteobacteria	Epsilonproteobacteria	Campylobacterales	Helicobacteraceae	Helicobacter	various	Protein synthesis	Ribosomal proteins: synthesis and modification	ribosomal protein uS12	TIGR00981	information storage and processing	Translation, ribosomal structure and biogenesis	various	various	various	0.666667	0.471405	0.000111697	8.08068e-05	1	-	0.000146631	-	0	-	0	-	1	-	0.00018846	-
group	512	16	87	271	29.04	99.63	A0A099B8M8_9HELI;A0A099TYK7_9HELI;A0A0E9FG10_CHLTH;A0A0S4PTW0_9HELI;A0A1B8J8L5_9HELI;A0A268TGR0_9HELI;A0A268TPH3_9HELI;A0A268TU58_9HELI;A0A268U226_9HELI;A0A268UA79_9HELI;A0A2A2GUQ3_9HELI;A0A2X3BDI6_9HELI;A0A329ZJT0_9HELI;T1DVQ6_9HELI;V8CCK4_9HELI;V8CK69_9HELI	Bacteria	various	various	various	various	various	various	Bacteria	Proteobacteria	Epsilonproteobacteria	Campylobacterales	Helicobacteraceae	Helicobacter	various	unclassified	unclassified	unclassified	unclassified	metabolism	Lipid transport and metabolism	16PM1	Enoyl- acyl-carrier-protein reductase NADH	various	0.333333	0.471405	2.47058e-05	3.49392e-05	0	-	0	-	1	-	7.41173e-05	-	0	-	0	-
group	513	1	-	-	-	-	A0A099BC49_9HELI	Bacteria	Proteobacteria	Epsilonproteobacteria	Campylobacterales	Helicobacteraceae	Helicobacter	Helicobacter japonicus	Bacteria	Proteobacteria	Epsilonproteobacteria	Campylobacterales	Helicobacteraceae	Helicobacter	Helicobacter japonicus	Protein fate	Protein folding and stabilization	chaperonin GroL	TIGR02348	cellular processes and signaling	Posttranslational modification, protein turnover, chaperones	05CJ9	Prevents misfolding and promotes the refolding and proper assembly of unfolded polypeptides generated under stress conditions (By similarity)	710393.HSUHS1_0922	0.666667	0.471405	3.56252e-05	2.57729e-05	1	-	4.67672e-05	-	0	-	0	-	1	-	6.01085e-05	-
group	514	11	156	184	66.3	98.37	A0A099BH28_9HELI;A0A099TGI1_9HELI;A0A099UDY0_9HELI;A0A099VNM6_9HELI;A0A1B8J7T0_9HELI;A0A2A2GTA9_9HELI;A0A329ZTB9_9HELI;D3UIH7_HELM1;E7A9T3_HELFC;RL5_HELHP;V8CIK8_9HELI	Bacteria	Proteobacteria	Epsilonproteobacteria	Campylobacterales	Helicobacteraceae	Helicobacter	various	Bacteria	Proteobacteria	Epsilonproteobacteria	Campylobacterales	Helicobacteraceae	Helicobacter	various	unclassified	unclassified	unclassified	unclassified	information storage and processing	Translation, ribosomal structure and biogenesis	0GAZQ	This is 1 of the proteins that binds and probably mediates the attachment of the 5S RNA into the large ribosomal subunit, where it forms part of the central protuberance. In the 70S ribosome it contacts protein S13 of the 30S subunit (bridge B1b), connecting the 2 subunits	various	0.333333	0.471405	3.63873e-05	5.14594e-05	0	-	0	-	1	-	0.000109162	-	0	-	0	-
group	515	8	88	90	95.56	98.89	A0A099BUG5_9BACT;A0A1H8EYU3_9BACT;A0A239RJN3_9BACT;A0A2T4T3E0_9BACT;D1PBV6_9BACT;D8DYP2_PREBR;I4Z6I5_9BACT;U2P2D2_9BACT	Bacteria	Bacteroidetes	Bacteroidia	Bacteroidales	Prevotellaceae	various	various	Bacteria	various	various	various	various	various	various	Protein synthesis	Ribosomal proteins: synthesis and modification	ribosomal protein bS18	TIGR00165	information storage and processing	Translation, ribosomal structure and biogenesis	COG0238	Binds as a heterodimer with protein S6 to the central domain of the 16S rRNA, where it helps stabilize the platform of the 30S subunit (By similarity)	various	4.33333	0.942809	0.00105282	0.000306365	3	-	0.000650065	-	5	-	0.00111588	-	5	-	0.00139251	-
group	516	5	1060	1146	23.31	99.92	A0A099BUH1_9BACT;A0A0J6CBM6_9BACT;A0A134BNA4_9BACT;K5ZPE7_9BACT;R7J462_9BACT	Bacteria	Bacteroidetes	Bacteroidia	Bacteroidales	various	various	various	Bacteria	Bacteroidetes	Bacteroidia	Bacteroidales	various	various	various	unclassified	unclassified	TonB-dependent outer membrane receptor, SusC/RagA subfamily, signature region	TIGR04057	metabolism	Inorganic ion transport and metabolism	various	various	various	0.333333	0.471405	5.67247e-06	8.02208e-06	1	-	1.70174e-05	-	0	-	0	-	0	-	0	-
group	517	2	1130	1130	99.73	99.73	A0A099BV48_9BACT;A0A134BR41_9BACT	Bacteria	Bacteroidetes	Bacteroidia	Bacteroidales	Prevotellaceae	Prevotella	various	Bacteria	Bacteroidetes	Bacteroidia	Bacteroidales	Prevotellaceae	Prevotella	various	unclassified	unclassified	TonB-dependent outer membrane receptor, SusC/RagA subfamily, signature region	TIGR04057	metabolism	Inorganic ion transport and metabolism	05FGY	TonB-dependent receptor Plug	693979.Bache_0389	0.666667	0.471405	1.31467e-05	9.51089e-06	1	-	1.72584e-05	-	0	-	0	-	1	-	2.21816e-05	-
group	518	3	1046	1067	21.58	98.28	A0A099BVA3_9BACT;A0A134C1P0_9BACT;A0A1V3N5L2_9SPHI	Bacteria	Bacteroidetes	various	various	various	various	various	Bacteria	Bacteroidetes	various	various	various	various	various	unclassified	unclassified	TonB-dependent outer membrane receptor, SusC/RagA subfamily, signature region	TIGR04057	metabolism	Inorganic ion transport and metabolism	various	various	various	0.666667	0.471405	1.39229e-05	1.00725e-05	1	-	1.82774e-05	-	0	-	0	-	1	-	2.34913e-05	-
group	519	14	97	104	57.8	99.08	A0A099BW58_9BACT;A0A1F0NS80_9BACT;A0A1H4CPD9_PRERU;A0A1H5UE90_PRERU;A0A1H8AFN5_9BACT;A0A1I0MJP8_9BACT;A0A1K1M944_9BACT;A0A1M6TAM9_PRERU;A0A239QY69_9BACT;D1QQX1_9BACT;D5ESZ1_PRER2;D7N9R3_9BACT;R6PP22_9BACT;U2MFA1_9BACT	Bacteria	Bacteroidetes	Bacteroidia	Bacteroidales	Prevotellaceae	various	various	Bacteria	Bacteroidetes	Bacteroidia	Bacteroidales	Prevotellaceae	various	various	unclassified	unclassified	unclassified	unclassified	unclassified	unclassified	unclassified	unclassified	unclassified	0.333333	0.471405	6.43775e-05	9.10436e-05	0	-	0	-	1	-	0.000193133	-	0	-	0	-
group	520	2	426	426	99.77	99.77	A0A099BWB6_9BACT;A0A134BTR3_9BACT	Bacteria	Bacteroidetes	Bacteroidia	Bacteroidales	Prevotellaceae	Prevotella	various	Bacteria	Bacteroidetes	Bacteroidia	Bacteroidales	Prevotellaceae	Prevotella	various	unclassified	unclassified	unclassified	unclassified	poorly characterized	Function unknown	09AMP	psp1 domain protein	575611.HMPREF0649_01067	0.333333	0.471405	1.96129e-05	2.77368e-05	0	-	0	-	0	-	0	-	1	-	5.88386e-05	-
group	521	23	290	292	71.23	99.66	A0A099BX14_9BACT;A0A134BVU9_9BACT;A0A1F0MRE0_9BACT;A0A1F0P1R3_9BACT;A0A1H4AMS6_9BACT;A0A1I0NDD9_9BACT;A0A1I5MAS6_9BACT;A0A1M6UNU5_PRERU;A0A1M7HT26_PRERU;A0A255R5C7_9BACT;A0A255SCR8_9BACT;A0A255SSD2_PREBR;A0A255TX19_9BACT;A0A255U6C2_9BACT;A0A2T4T8A8_9BACT;D1QV85_9BACT;D7NER4_9BACT;D8DTG6_PREBR;E6K404_9BACT;E6MR53_9BACT;R5CSH1_9BACT;R5LNG7_9BACT;U2L8T5_9BACT	Bacteria	Bacteroidetes	Bacteroidia	Bacteroidales	Prevotellaceae	Prevotella	various	Bacteria	Bacteroidetes	Bacteroidia	Bacteroidales	Prevotellaceae	Prevotella	various	Hypothetical proteins	Conserved	TIGR00255 family protein	TIGR00255	poorly characterized	Function unknown	various	various	various	2.66667	0.471405	0.000192801	1.51345e-05	3	-	0.000200362	-	3	-	0.000206361	-	2	-	0.00017168	-
group	522	2	510	511	80.63	80.63	A0A099BXG0_9BACT;A0A1G7RA55_9BACT	Bacteria	Bacteroidetes	Bacteroidia	Bacteroidales	various	various	various	Bacteria	Bacteroidetes	Bacteroidia	Bacteroidales	various	various	various	unclassified	unclassified	HDIG domain	TIGR00277	poorly characterized	Function unknown	COG1418	Endoribonuclease that initiates mRNA decay (By similarity)	various	0.333333	0.471405	1.63504e-05	2.3123e-05	0	-	0	-	0	-	0	-	1	-	4.90513e-05	-
group	523	1	-	-	-	-	A0A099BXM2_9BACT	Bacteria	Bacteroidetes	Bacteroidia	Bacteroidales	Prevotellaceae	Prevotella	various	Bacteria	Bacteroidetes	Bacteroidia	Bacteroidales	Prevotellaceae	Prevotella	various	Protein synthesis	Ribosomal proteins: synthesis and modification	ribosomal protein uL22	TIGR01044	information storage and processing	Translation, ribosomal structure and biogenesis	057AX	The globular domain of the protein is located near the polypeptide exit tunnel on the outside of the subunit, while an extended beta-hairpin is found that lines the wall of the exit tunnel in the center of the 70S ribosome (By similarity)	563008.HMPREF0665_00717	2	0	0.000321657	3.7259e-05	2	-	0.000291074	-	2	-	0.000299788	-	2	-	0.000374108	-
group	524	4	171	172	81.4	85.47	A0A099BXM6_9BACT;A0A255TAA1_9BACT;A0A255U4M1_9BACT;R6XG13_9BACT	Bacteria	Bacteroidetes	Bacteroidia	Bacteroidales	Prevotellaceae	Prevotella	various	Bacteria	Bacteroidetes	Bacteroidia	Bacteroidales	Prevotellaceae	Prevotella	various	unclassified	unclassified	unclassified	unclassified	information storage and processing	Translation, ribosomal structure and biogenesis	COG0244	50s ribosomal protein L10	various	0.333333	0.471405	3.89259e-05	5.50496e-05	0	-	0	-	1	-	0.000116778	-	0	-	0	-
group	525	2	233	233	99.57	99.57	A0A099BY78_9BACT;A0A134BNM7_9BACT	Bacteria	Bacteroidetes	Bacteroidia	Bacteroidales	Prevotellaceae	Prevotella	various	Bacteria	Bacteroidetes	Bacteroidia	Bacteroidales	Prevotellaceae	Prevotella	various	unclassified	unclassified	unclassified	unclassified	poorly characterized	Function unknown	0577P	Tetratricopeptide repeat protein	563008.HMPREF0665_00635	0.666667	0.471405	5.66348e-05	4.00599e-05	1	-	8.36993e-05	-	1	-	8.62051e-05	-	0	-	0	-
group	526	1	-	-	-	-	A0A099BY79_9BACT	Bacteria	Bacteroidetes	Bacteroidia	Bacteroidales	Prevotellaceae	Prevotella	various	Bacteria	Bacteroidetes	Bacteroidia	Bacteroidales	Prevotellaceae	Prevotella	various	Protein fate	Protein and peptide secretion and trafficking	preprotein translocase, SecA subunit	TIGR00963	cellular processes and signaling	Intracellular trafficking, secretion, and vesicular transport	COG0653	Part of the Sec protein translocase complex. Interacts with the SecYEG preprotein conducting channel. Has a central role in coupling the hydrolysis of ATP to the transfer of proteins into and across the cell membrane, serving	563008.HMPREF0665_00392	1.66667	0.471405	3.27104e-05	1.11432e-05	2	-	3.50439e-05	-	1	-	1.80465e-05	-	2	-	4.50408e-05	-
group	527	1	-	-	-	-	A0A099BY84_9BACT	Bacteria	Bacteroidetes	Bacteroidia	Bacteroidales	Prevotellaceae	Prevotella	various	Bacteria	Bacteroidetes	Bacteroidia	Bacteroidales	Prevotellaceae	Prevotella	various	unclassified	unclassified	unclassified	unclassified	cellular processes and signaling	Signal transduction mechanisms	11EZS	Response regulator receiver	679190.HMPREF0650_1804	0.333333	0.471405	2.69736e-05	3.81465e-05	1	-	8.09209e-05	-	0	-	0	-	0	-	0	-
group	528	14	177	192	55.33	98.98	A0A099BYP5_9BACT;A0A133Z6C5_9BACT;A0A134BZ53_9BACT;A0A1G7RQE0_9BACT;A0A229I750_9BACT;A0A255SWR3_PREBR;A0A255T7N0_9BACT;D1PBT5_9BACT;D8DZE4_PREBR;R6AXF0_9BACT;R6BRA7_9BACT;R6Q0D7_9BACT;R6XGR2_9BACT;U2QGS2_9BACT	Bacteria	Bacteroidetes	Bacteroidia	Bacteroidales	various	various	various	Bacteria	Bacteroidetes	Bacteroidia	Bacteroidales	various	various	various	Amino acid biosynthesis	Pyruvate family	acetolactate synthase, small subunit	TIGR00119	metabolism	Amino acid transport and metabolism	various	various	various	0.333333	0.471405	3.38575e-05	4.78818e-05	1	-	0.000101573	-	0	-	0	-	0	-	0	-
group	529	62	128	357	36.65	99.76	A0A099BZ05_9BACT;A0A0M0MXV7_9BACT;A0A174DIA4_9BACT;A0A174JVP9_9BACT;A0A1D3UP63_TANFO;A0A1G7NNL1_9BACT;A0A1G7T8G4_9BACT;A0A1H0CV53_9BACT;A0A1H1B3L3_9BACT;A0A1H3YY99_PRERU;A0A1H4B3B8_9BACT;A0A1H4C482_9BACT;A0A1H5XL44_PRERU;A0A1H8F2E4_9BACT;A0A1I0MW88_9BACT;A0A1I0QLF0_9BACT;A0A1I2NQV2_9BACT;A0A1K1PEI1_9BACT;A0A1M6Y3K9_PRERU;A0A1M7IXI9_PRERU;A0A1Q6EM03_9BACT;A0A1Q6HES5_9BACT;A0A1Q6HK91_9BACE;A0A1Y3VB…	Bacteria	Bacteroidetes	Bacteroidia	Bacteroidales	various	various	various	Bacteria	Bacteroidetes	Bacteroidia	Bacteroidales	various	various	various	various	various	various	various	metabolism	Amino acid transport and metabolism	various	various	various	0.333333	0.471405	1.82091e-05	2.57515e-05	1	-	5.46273e-05	-	0	-	0	-	0	-	0	-
group	530	1	-	-	-	-	A0A099DDS4_9BACL	Bacteria	Firmicutes	Bacilli	Bacillales	unclassified	Exiguobacterium	Exiguobacterium mexicanum	Bacteria	Firmicutes	Bacilli	Bacillales	unclassified	Exiguobacterium	Exiguobacterium mexicanum	Protein synthesis	Ribosomal proteins: synthesis and modification	50S ribosomal protein uL4	TIGR03953	information storage and processing	Translation, ribosomal structure and biogenesis	COG0088	One of the primary rRNA binding proteins, this protein initially binds near the 5'-end of the 23S rRNA. It is important during the early stages of 50S assembly. It makes multiple contacts with different domains of the 23S rRNA in the assembled 50S subunit and ribosome (By similarity)	521000.PROVRETT_10038	0.333333	0.471405	5.76212e-05	8.14887e-05	0	-	0	-	0	-	0	-	1	-	0.000172864	-
group	531	1	-	-	-	-	A0A099DMX8_9HELI	Bacteria	Proteobacteria	Epsilonproteobacteria	Campylobacterales	Helicobacteraceae	Helicobacter	Helicobacter jaachi	Bacteria	Proteobacteria	Epsilonproteobacteria	Campylobacterales	Helicobacteraceae	Helicobacter	Helicobacter jaachi	Protein fate	Protein folding and stabilization	chaperone protein DnaK	TIGR02350	cellular processes and signaling	Posttranslational modification, protein turnover, chaperones	0GAM9	Acts as a chaperone (By similarity)	235279.HH0663	0.333333	0.471405	1.07296e-05	1.51739e-05	0	-	0	-	1	-	3.21888e-05	-	0	-	0	-
group	532	1	-	-	-	-	A0A099F2K9_9RHOB	Bacteria	Proteobacteria	Alphaproteobacteria	Rhodobacterales	Rhodobacteraceae	Paracoccus	Paracoccus halophilus	Bacteria	Proteobacteria	Alphaproteobacteria	Rhodobacterales	Rhodobacteraceae	Paracoccus	Paracoccus halophilus	unclassified	unclassified	unclassified	unclassified	unclassified	unclassified	unclassified	unclassified	unclassified	1	0	0.000219908	2.5473e-05	1	-	0.000198999	-	1	-	0.000204957	-	1	-	0.000255768	-
group	533	1	-	-	-	-	A0A099FEI9_PARVE	Bacteria	Proteobacteria	Alphaproteobacteria	Rhodobacterales	Rhodobacteraceae	Paracoccus	Paracoccus versutus	Bacteria	Proteobacteria	Alphaproteobacteria	Rhodobacterales	Rhodobacteraceae	Paracoccus	Paracoccus versutus	unclassified	unclassified	unclassified	unclassified	poorly characterized	Function unknown	05RBP	tetratricopeptide repeat domain protein	318586.Pden_1276	0.666667	0.471405	2.30128e-05	1.65667e-05	0	-	0	-	1	-	3.07122e-05	-	1	-	3.8326e-05	-
group	534	4	276	276	98.91	99.64	A0A099HQH5_9CLOT;A0A0A1SFB0_PAESO;A0A1C6GT07_9CLOT;A0A1X2JE19_PARBF	Bacteria	various	various	various	various	various	various	Bacteria	various	various	various	various	various	various	Protein synthesis	Ribosomal proteins: synthesis and modification	ribosomal protein uL2	TIGR01171	information storage and processing	Translation, ribosomal structure and biogenesis	05CFD	One of the primary rRNA binding proteins. Required for association of the 30S and 50S subunits to form the 70S ribosome, for tRNA binding and peptide bond formation. It has been suggested to have peptidyltransferase activity	272563.CD0076	0.333333	0.471405	3.0272e-05	4.28111e-05	0	-	0	-	0	-	0	-	1	-	9.08161e-05	-
group	535	18	140	155	80.77	99.36	A0A099HR26_9CLOT;A0A0A8VSE7_PAESO;A0A0B3VL29_9FIRM;A0A125V1F8_CLODI;A0A1C5YXJ0_9CLOT;A0A1C6G0W4_9CLOT;A0A1C6H7T6_9CLOT;A0A1G9UL44_9FIRM;A0A1I3TVX8_9FIRM;A0A1V1I4E5_9FIRM;A0A1X2JE91_PARBF;A0A255HMI2_9FIRM;A0A255I5Z4_9FIRM;A0A2P2BVF9_9FIRM;B6G0B6_9FIRM;D5Q1N5_CLODI;RS12_PEPD6;T3DSW3_CLODI	Bacteria	various	various	various	various	various	various	Bacteria	various	various	various	various	various	various	Protein synthesis	Ribosomal proteins: synthesis and modification	ribosomal protein uS12	TIGR00981	information storage and processing	Translation, ribosomal structure and biogenesis	COG0048	Interacts with and stabilizes bases of the 16S rRNA that are involved in tRNA selection in the A site and with the mRNA backbone. Located at the interface of the 30S and 50S subunits, it traverses the body of the 30S subunit contacting proteins on the other side and probably holding the rRNA structure together. The combined cluster of proteins S8, S12 and S17 appears to hold together the shoulder…	various	1	0.816497	0.000149747	0.000133116	1	-	0.000125819	-	0	-	0	-	2	-	0.000323422	-
group	536	17	110	347	9.8	99.42	A0A099HRD8_9CLOT;A0A0A1S274_PAESO;A0A0B3WPZ3_9FIRM;A0A0D6XRP1_9STAP;A0A1C5YKW8_9CLOT;A0A1C6GTJ6_9CLOT;A0A1G9UJ77_9FIRM;A0A1I3TMJ4_9FIRM;A0A1M5RMF9_9FIRM;A0A1V1I4F3_9FIRM;A0A255I2E1_9FIRM;A0A2N6AK42_9FIRM;A0A2P2BVH0_9FIRM;B6G0C6_9FIRM;D5Q1M6_CLODI;R5XZ05_9CLOT;T3D397_CLODI	Bacteria	various	various	various	various	various	various	Bacteria	various	various	various	various	various	various	various	various	various	various	various	various	various	various	various	0.666667	0.471405	4.28119e-05	3.09721e-05	1	-	5.62016e-05	-	0	-	0	-	1	-	7.22341e-05	-
group	537	3	169	169	97.04	98.82	A0A099HTY5_9CLOT;A0A0A1RVN2_PAESO;A0A1C6GSF7_9CLOT	Bacteria	various	various	various	various	various	various	Bacteria	various	various	various	various	various	various	Protein synthesis	Ribosomal proteins: synthesis and modification	ribosomal protein uS5	TIGR01021	information storage and processing	Translation, ribosomal structure and biogenesis	0ERTJ	Located at the back of the 30S subunit body where it stabilizes the conformation of the head with respect to the body (By similarity)	various	0.333333	0.471405	4.94383e-05	6.99163e-05	0	-	0	-	0	-	0	-	1	-	0.000148315	-
group	538	4	464	464	95.26	99.57	A0A099HV52_9CLOT;A0A0A1SD75_PAESO;A0A0C7HTY8_PAESO;A0A1C6GC07_9CLOT	Bacteria	various	various	various	various	various	various	Bacteria	various	various	various	various	various	various	Energy metabolism	ATP-proton motive force interconversion	ATP synthase F1, beta subunit	TIGR01039	metabolism	Energy production and conversion	COG0055	Produces ATP from ADP in the presence of a proton gradient across the membrane. The catalytic sites are hosted primarily by the beta subunits (By similarity)	272563.CD3468	0.333333	0.471405	1.44294e-05	2.04063e-05	0	-	0	-	1	-	4.32883e-05	-	0	-	0	-
group	539	13	332	333	75.38	99.7	A0A099I168_9CLOT;A0A0A1S4B3_PAESO;A0A0B3WSM9_9FIRM;A0A0C7QT51_PAESO;A0A0N0NTY5_CLODI;A0A0N0NY65_CLODI;A0A1C6DPA7_9CLOT;A0A1X2JJH3_PARBF;A0A255HHG1_9FIRM;A0A2P2BMS2_9FIRM;A0A2S1QQS6_CLODI;C9YR66_PEPDR;T3D9E5_CLODI	Bacteria	Firmicutes	Clostridia	Clostridiales	various	various	various	Bacteria	Firmicutes	Clostridia	Clostridiales	various	various	various	Amino acid biosynthesis	Aspartate family	aspartate-semialdehyde dehydrogenase	TIGR01296	metabolism	Amino acid transport and metabolism	COG0136	Catalyzes the NADPH-dependent formation of L-aspartate- semialdehyde (L-ASA) by the reductive dephosphorylation of L- aspartyl-4-phosphate (By similarity)	various	0.333333	0.471405	1.95215e-05	2.76075e-05	1	-	5.85644e-05	-	0	-	0	-	0	-	0	-
group	540	5	466	466	94.21	99.57	A0A099IA51_CLOIN;E2SIB3_9FIRM;N9VDV2_CLOIN;T4NL50_CLODI;U5FAY8_9FIRM	Bacteria	Firmicutes	various	various	various	various	various	Bacteria	Firmicutes	various	various	various	various	various	Energy metabolism	ATP-proton motive force interconversion	ATP synthase F1, beta subunit	TIGR01039	metabolism	Energy production and conversion	COG0055	Produces ATP from ADP in the presence of a proton gradient across the membrane. The catalytic sites are hosted primarily by the beta subunits (By similarity)	various	0.333333	0.471405	1.43675e-05	2.03187e-05	0	-	0	-	1	-	4.31026e-05	-	0	-	0	-
group	541	20	107	206	50.97	99.51	A0A099PNQ0_KLEPN;A0A0D1LED2_KLEAE;A0A0T5XRZ6_ECOLX;A0A1S9KG77_SHIDY;A0A200LBC9_SHISO;A0A223JR75_9ENTR;A0A225U3C8_RAOOR;A0A2A2XRE4_SHIFL;A0A2I8QQH2_9ENTR;A0A2K0Q7N8_SHIFL;A0A2K9P9M1_9ENTR;A0A2L1BXB2_KLEPN;A0A2L1NK61_CITKO;A0A2S4QNC0_9ESCH;A0A2S4RYV4_CITAM;A0A2S6PCX8_9ESCH;A0A2U0L3E2_KLEPN;D2TGT8_CITRI;IF3_KLEPN;IF3_SHIFL	Bacteria	various	various	various	various	various	various	Bacteria	various	various	various	various	various	various	Protein synthesis	Translation factors	translation initiation factor IF-3	TIGR00168	information storage and processing	Translation, ribosomal structure and biogenesis	COG0290	IF-3 binds to the 30S ribosomal subunit and shifts the equilibrum between 70S ribosomes and their 50S and 30S subunits in favor of the free subunits, thus enhancing the availability of 30S subunits on which protein synthesis initiation begins (By similarity)	various	0.333333	0.471405	3.25013e-05	4.59637e-05	0	-	0	-	1	-	9.75038e-05	-	0	-	0	-
group	542	1	-	-	-	-	A0A099S1V2_9CLOT	Bacteria	Firmicutes	Clostridia	Clostridiales	Clostridiaceae	Clostridium	Clostridium sp. HMP27	Bacteria	Firmicutes	Clostridia	Clostridiales	Clostridiaceae	Clostridium	Clostridium sp. HMP27	unclassified	unclassified	unclassified	unclassified	cellular processes and signaling	Cell motility	0EQIK	Flagellin	574087.Acear_0252	0.666667	0.471405	2.69855e-05	1.90879e-05	1	-	3.98813e-05	-	1	-	4.10752e-05	-	0	-	0	-
group	543	3	625	625	94.88	96	A0A099TFK0_9HELI;A0A099UCQ0_9HELI;I7HC04_9HELI	Bacteria	Proteobacteria	Epsilonproteobacteria	Campylobacterales	Helicobacteraceae	Helicobacter	various	Bacteria	Proteobacteria	Epsilonproteobacteria	Campylobacterales	Helicobacteraceae	Helicobacter	various	Protein fate	Protein folding and stabilization	chaperone protein DnaK	TIGR02350	cellular processes and signaling	Posttranslational modification, protein turnover, chaperones	0GAM9	Acts as a chaperone (By similarity)	various	1.33333	0.471405	4.5194e-05	1.39728e-05	1	-	3.12031e-05	-	2	-	6.42745e-05	-	1	-	4.01044e-05	-
group	544	10	120	122	74.59	98.36	A0A099TS96_9HELI;A0A099UGP2_9HELI;A0A0N0LTL0_9HELI;A0A1B1U663_9HELI;A0A1W6BUT1_9PROT;A0A268UBL4_9HELI;A0A2N3PJF9_9HELI;A0A2P8R3V2_9PROT;D3UIG6_HELM1;E7G4I3_9HELI	Bacteria	Proteobacteria	Epsilonproteobacteria	Campylobacterales	various	various	various	Bacteria	Proteobacteria	Epsilonproteobacteria	Campylobacterales	various	various	various	Protein synthesis	Ribosomal proteins: synthesis and modification	ribosomal protein uS13	TIGR03631	information storage and processing	Translation, ribosomal structure and biogenesis	0GEJM	Located at the top of the head of the 30S subunit, it contacts several helices of the 16S rRNA. In the 70S ribosome it contacts the 23S rRNA (bridge B1a) and protein L5 of the 50S subunit (bridge B1b), connecting the 2 subunits	various	0.333333	0.471405	5.3284e-05	7.53549e-05	1	-	0.000159852	-	0	-	0	-	0	-	0	-
group	545	1	-	-	-	-	A0A099TXF9_9HELI	Bacteria	Proteobacteria	Epsilonproteobacteria	Campylobacterales	Helicobacteraceae	Helicobacter	Helicobacter muridarum	Bacteria	Proteobacteria	Epsilonproteobacteria	Campylobacterales	Helicobacteraceae	Helicobacter	Helicobacter muridarum	unclassified	unclassified	unclassified	unclassified	cellular processes and signaling	Cell motility	05I03	Flagellin	613026.HRAG_00177	0.666667	0.942809	2.60516e-05	3.68425e-05	0	-	0	-	2	-	7.81548e-05	-	0	-	0	-
group	546	3	129	129	93.8	96.12	A0A099U973_9HELI;A0A099UG65_9HELI;A0A2A2GQJ4_9HELI	Bacteria	Proteobacteria	Epsilonproteobacteria	Campylobacterales	Helicobacteraceae	Helicobacter	various	Bacteria	Proteobacteria	Epsilonproteobacteria	Campylobacterales	Helicobacteraceae	Helicobacter	various	unclassified	unclassified	unclassified	unclassified	information storage and processing	Translation, ribosomal structure and biogenesis	179RU	30S ribosomal protein S9	various	0.666667	0.942809	0.000103803	0.000146799	0	-	0	-	2	-	0.000311408	-	0	-	0	-
group	547	4	210	211	87.2	99.05	A0A099U9F1_9HELI;A0A2A2GSD3_9HELI;A0A2Z5V7S9_9HELI;A0A329ZIV4_9HELI	Bacteria	Proteobacteria	Epsilonproteobacteria	Campylobacterales	Helicobacteraceae	Helicobacter	various	Bacteria	Proteobacteria	Epsilonproteobacteria	Campylobacterales	Helicobacteraceae	Helicobacter	various	unclassified	unclassified	unclassified	unclassified	metabolism	Energy production and conversion	0GBNP	formate dehydrogenase (Iron-sulfur subunit)	537971.HCCG_00967	0.333333	0.471405	3.17311e-05	4.48746e-05	0	-	0	-	1	-	9.51933e-05	-	0	-	0	-
group	548	1	-	-	-	-	A0A099V7F1_9HELI	Bacteria	Proteobacteria	Epsilonproteobacteria	Campylobacterales	Helicobacteraceae	Helicobacter	Helicobacter bilis	Bacteria	Proteobacteria	Epsilonproteobacteria	Campylobacterales	Helicobacteraceae	Helicobacter	Helicobacter bilis	unclassified	unclassified	unclassified	unclassified	poorly characterized	Function unknown	COG0840	Methyl-accepting chemotaxis	537971.HCCG_01613	0.666667	0.942809	3.52382e-05	4.98344e-05	0	-	0	-	2	-	0.000105715	-	0	-	0	-
group	549	1	-	-	-	-	A0A099VTE1_9HELI	Bacteria	Proteobacteria	Epsilonproteobacteria	Campylobacterales	Helicobacteraceae	Helicobacter	Helicobacter sp. MIT 05-5294	Bacteria	Proteobacteria	Epsilonproteobacteria	Campylobacterales	Helicobacteraceae	Helicobacter	Helicobacter sp. MIT 05-5294	unclassified	unclassified	unclassified	unclassified	metabolism	Energy production and conversion	16UIZ	Formate dehydrogenase Alpha subunit	556267.HWAG_01495	0.333333	0.471405	1.79293e-05	2.53559e-05	0	-	0	-	0	-	0	-	1	-	5.3788e-05	-
group	550	1	-	-	-	-	A0A099WSL6_PORCN	Bacteria	Bacteroidetes	Bacteroidia	Bacteroidales	Porphyromonadaceae	Porphyromonas	Porphyromonas cangingivalis	Bacteria	Bacteroidetes	Bacteroidia	Bacteroidales	Porphyromonadaceae	Porphyromonas	Porphyromonas cangingivalis	Protein synthesis	Ribosomal proteins: synthesis and modification	ribosomal protein uL15	TIGR01071	information storage and processing	Translation, ribosomal structure and biogenesis	09FEM	Binds to the 23S rRNA (By similarity)	706436.HMPREF9074_05519	1	0	0.000145615	1.68672e-05	1	-	0.00013177	-	1	-	0.000135715	-	1	-	0.00016936	-
group	551	21	256	266	50	99.63	A0A099WXA8_9PORP;A0A0A2DR55_9PORP;A0A0A2FFF2_9PORP;A0A0K2J454_PORGN;A0A151B766_9CLOT;A0A1C6JUC1_9FIRM;A0A1Q6ICX4_9BACT;A0A1Q6RCA7_9FIRM;A0A1R4AEV7_PORGN;A0A1R4DZL7_PORGN;A0A1U7LEF3_9BACT;A0A1Y3W4M7_9BACT;A0A212G9K6_PORGN;A0A2D2N6B5_PORGN;A0A2U1FP46_9PORP;B2RJZ9_PORG3;F9Z8C8_ODOSD;R6ERK5_9FIRM;R6FFK0_9BACT;R9MDH2_9FIRM;U2LDQ2_PORGN	Bacteria	various	various	various	various	various	various	Bacteria	various	various	various	various	various	various	unclassified	unclassified	unclassified	unclassified	metabolism	Lipid transport and metabolism	COG1024	Enoyl-CoA hydratase	various	0.333333	0.471405	2.44385e-05	3.45613e-05	1	-	7.33156e-05	-	0	-	0	-	0	-	0	-
group	552	30	187	198	71.72	99.49	A0A099Y7A9_LACMC;A0A0F4HBG0_LACFE;A0A0G8GA61_9LACO;A0A0R1PEX3_9LACO;A0A0R1U1I6_9LACO;A0A0R1UG52_9LACO;A0A0R1XPY9_9LACO;A0A0R1Y5D9_9LACO;A0A0R2H410_9LACO;A0A0S4NMZ4_LACRE;A0A0U5F585_LACRE;A0A1D7ZY06_LACFE;A0A1H0E4S5_LACMC;A0A1Q2T3I7_LACFE;A0A1X8V932_LACRE;A0A1Y4P6K8_LACRE;A0A2A7R100_9LACO;A0A2A7R514_9LACO;A0A2J6NPY2_9LACO;A0A2M8MNQ8_LACFE;A0A2R7DQW5_LACRE;A0A315ZL34_LACMC;B3XPQ4_LACRE;C0WWR6_LACFE…	Bacteria	various	various	various	various	various	various	Bacteria	various	various	various	various	various	various	various	various	various	various	cellular processes and signaling	Posttranslational modification, protein turnover, chaperones	04RIZ	alkyl hydroperoxide reductase	various	0.333333	0.471405	3.28315e-05	4.64308e-05	1	-	9.84946e-05	-	0	-	0	-	0	-	0	-
group	553	1	-	-	-	-	A0A099YEE0_LACMC	Bacteria	Firmicutes	Bacilli	Lactobacillales	Lactobacillaceae	Lactobacillus	various	Bacteria	Firmicutes	Bacilli	Lactobacillales	Lactobacillaceae	Lactobacillus	various	Protein synthesis	Ribosomal proteins: synthesis and modification	ribosomal protein uS13	TIGR03631	information storage and processing	Translation, ribosomal structure and biogenesis	0NJE3	Located at the top of the head of the 30S subunit, it contacts several helices of the 16S rRNA. In the 70S ribosome it contacts the 23S rRNA (bridge B1a) and protein L5 of the 50S subunit (bridge B1b), connecting the 2 subunits	575594.HMPREF0501_00830	0.333333	0.471405	5.53328e-05	7.82523e-05	0	-	0	-	1	-	0.000165998	-	0	-	0	-
group	554	6	362	362	99.17	99.72	A0A0A0H4V0_ECOLX;A0A1X3IRG7_ECOLX;A0A2K4PB62_ECOLX;A0A2X7H5J8_ECOLX;I1VC95_ECOLX;V2RHN8_ECOLX	Bacteria	Proteobacteria	Gammaproteobacteria	Enterobacterales	Enterobacteriaceae	Escherichia	Escherichia coli	Bacteria	Proteobacteria	Gammaproteobacteria	Enterobacterales	Enterobacteriaceae	various	various	unclassified	unclassified	unclassified	unclassified	cellular processes and signaling	Cell wall/membrane/envelope biogenesis	05FCK	Membrane	481805.EcolC_2667	3	3.55903	0.000171042	0.000194989	0	-	0	-	8	-	0.000443885	-	1	-	6.9241e-05	-
group	555	12	101	111	89.19	99.1	A0A0A0H8T5_ECOLX;A0A0D1N0H1_KLEAE;A0A0D5WZ31_9ENTR;A0A0D7LTF0_CITFR;A0A0L0AWY6_9ENTR;A0A223JLH0_9ENTR;A0A2L1NFB1_CITKO;F0JSQ6_ESCFE;F5P090_SHIFL;G0F2I3_ECOLX;H4IGV2_ECOLX;RL21_SHISS	Bacteria	various	various	various	various	various	various	Bacteria	various	various	various	various	various	various	Protein synthesis	Ribosomal proteins: synthesis and modification	ribosomal protein bL21	TIGR00061	information storage and processing	Translation, ribosomal structure and biogenesis	various	various	various	0.333333	0.471405	6.03177e-05	8.53021e-05	0	-	0	-	1	-	0.000180953	-	0	-	0	-
group	556	18	91	92	79.35	98.91	A0A0A0I5Z3_CLOBO;A0A0F3FQD7_9CLOT;A0A0H2YUJ1_CLOP1;A0A0L6Z737_9CLOT;A0A174J099_9CLOT;A0A1D7XG54_9CLOT;A0A1F1KZJ7_9CLOT;A0A1H0TCL1_9CLOT;A0A1M4TE97_9CLOT;A0A1S8T802_9CLOT;A0A1S8TWG8_9CLOT;A0A1V4ST91_9CLOT;A0A2S2AWG0_CLOBE;A6LPK1_CLOB8;C5UU76_CLOBO;F7MK66_CLOBO;L1QHU2_9CLOT;M1M7K6_9CLOT	various	various	various	various	various	various	various	Bacteria	Firmicutes	Clostridia	Clostridiales	Clostridiaceae	Clostridium	various	unclassified	unclassified	unclassified	unclassified	information storage and processing	Replication, recombination and repair	various	various	various	0.333333	0.471405	7.27746e-05	0.000102919	0	-	0	-	1	-	0.000218324	-	0	-	0	-
group	557	1	-	-	-	-	A0A0A0IDU2_CLOBO	Bacteria	Firmicutes	Clostridia	Clostridiales	Clostridiaceae	Clostridium	Clostridium botulinum	Bacteria	Firmicutes	Clostridia	Clostridiales	Clostridiaceae	Clostridium	Clostridium botulinum	unclassified	unclassified	unclassified	unclassified	metabolism	Inorganic ion transport and metabolism	arCOG02265	magnesium and cobalt transport protein CorA	406327.Mevan_0111	0.333333	0.471405	1.5136e-05	2.14055e-05	0	-	0	-	0	-	0	-	1	-	4.5408e-05	-
group	558	1	-	-	-	-	A0A0A0IGI7_CLOHA	Bacteria	Firmicutes	Clostridia	Clostridiales	Clostridiaceae	Clostridium	Clostridium haemolyticum	Bacteria	Firmicutes	Clostridia	Clostridiales	Clostridiaceae	Clostridium	various	unclassified	unclassified	unclassified	unclassified	poorly characterized	Function unknown	0NDEA	NA	445337.CBC_0233	1	0	6.49126e-05	7.51913e-06	1	-	5.87408e-05	-	1	-	6.04994e-05	-	1	-	7.54977e-05	-
group	559	2	556	556	98.38	98.38	A0A0A0IPR3_CLONO;FTHS_CLONN	Bacteria	Firmicutes	Clostridia	Clostridiales	Clostridiaceae	Clostridium	various	Bacteria	Firmicutes	Clostridia	Clostridiales	Clostridiaceae	Clostridium	Clostridium novyi	unclassified	unclassified	unclassified	unclassified	metabolism	Nucleotide transport and metabolism	0NDVT	formyltetrahydrofolate synthetase	929506.CbC4_0166	0.333333	0.471405	1.16918e-05	1.65347e-05	1	-	3.50754e-05	-	0	-	0	-	0	-	0	-
group	560	6	463	465	84.73	99.78	A0A0A0IXJ3_CLOHA;A0A0L7PEC6_CLOBO;A0A1M6D7S7_9CLOT;C5VNT7_CLOBO;F7MJJ7_CLOBO;U2N9M0_9CLOT	various	various	various	various	various	various	various	Bacteria	Firmicutes	Clostridia	Clostridiales	Clostridiaceae	Clostridium	various	Energy metabolism	ATP-proton motive force interconversion	ATP synthase F1, beta subunit	TIGR01039	metabolism	Energy production and conversion	COG0055	Produces ATP from ADP in the presence of a proton gradient across the membrane. The catalytic sites are hosted primarily by the beta subunits (By similarity)	various	0.333333	0.471405	1.43984e-05	2.03624e-05	0	-	0	-	1	-	4.31952e-05	-	0	-	0	-
group	561	4	296	317	79.63	99.69	A0A0A0QZX3_SERMA;A0A0A0R2K4_ECOLX;A0A1L4FQM5_CITFR;A0A2Y8D2T2_SHISO	Bacteria	Proteobacteria	various	various	various	various	various	Bacteria	Proteobacteria	various	various	various	various	various	unclassified	unclassified	unclassified	unclassified	various	various	various	various	various	0.333333	0.471405	2.11207e-05	2.98692e-05	0	-	0	-	1	-	6.33621e-05	-	0	-	0	-
group	562	7	276	325	80.62	99.69	A0A0A0RKJ2_9CAUD;A0A0F6R9F5_9CAUD;A0A0H3UD21_9CAUD;A0A2K4NSN4_ECOLX;D2K039_9CAUD;K4IC33_9CAUD;S5M800_9CAUD	various	various	various	various	various	various	various	various	various	various	various	various	various	various	unclassified	unclassified	unclassified	unclassified	poorly characterized	Function unknown	062EE	NA	various	0.333333	0.471405	2.57079e-05	3.63565e-05	0	-	0	-	0	-	0	-	1	-	7.71238e-05	-
group	563	4	405	409	95.11	98.78	A0A0A0X0H0_9SPIO;C8PNK7_9SPIO;S3KTM5_TREMD;S3MF09_9SPIO	Bacteria	Spirochaetes	Spirochaetia	Spirochaetales	Spirochaetaceae	Treponema	various	Bacteria	Spirochaetes	Spirochaetia	Spirochaetales	Spirochaetaceae	Treponema	various	unclassified	unclassified	unclassified	unclassified	metabolism	Carbohydrate transport and metabolism	07FKK	extracellular solute-binding protein family 1	596324.TREVI0001_2403	0.333333	0.471405	1.63698e-05	2.31504e-05	0	-	0	-	1	-	4.91095e-05	-	0	-	0	-
group	564	30	52	85	58.82	98.82	A0A0A0Z139_9GAMM;A0A0A7MIJ6_ACTEU;A0A0F5XZI6_9GAMM;A0A0H3L9U4_PANAA;A0A0H5MGI5_YERIN;A0A0Q4LX77_9GAMM;A0A142G223_AGGAC;A0A1M5T0G1_9GAMM;A0A263HBL5_9PAST;A0A265QLK1_AGGAC;A0A286BS47_9ENTR;A0A2I5TCI3_SERS3;A0A2J4UTJ7_9ENTR;A0A2P5IUW3_9GAMM;A0A2S4RSP5_CITAM;A0A2S9IBJ4_9GAMM;A0A2T4QL77_9STAP;A0A2U8FID0_9PAST;A0A2V1YMQ1_9GAMM;A0A2V2BEZ6_9GAMM;A0A2W4AWU8_9GAMM;A0A2X1MU05_ECOLX;A0A2X7E6A6_ECOLX;E0LXD9_9…	various	various	various	various	various	various	various	Bacteria	various	various	various	various	various	various	Protein synthesis	Ribosomal proteins: synthesis and modification	ribosomal protein bL27	TIGR00062	information storage and processing	Translation, ribosomal structure and biogenesis	various	various	various	0.333333	0.471405	7.87678e-05	0.000111394	0	-	0	-	1	-	0.000236303	-	0	-	0	-
group	565	1	-	-	-	-	A0A0A0Z5J3_9GAMM	Bacteria	Proteobacteria	Gammaproteobacteria	Enterobacterales	Erwiniaceae	Pantoea	Pantoea sp. ICBG 1758	Bacteria	Proteobacteria	Gammaproteobacteria	Enterobacterales	Erwiniaceae	Pantoea	various	Protein synthesis	Ribosomal proteins: synthesis and modification	50S ribosomal protein uL4	TIGR03953	information storage and processing	Translation, ribosomal structure and biogenesis	COG0088	One of the primary rRNA binding proteins, this protein initially binds near the 5'-end of the 23S rRNA. It is important during the early stages of 50S assembly. It makes multiple contacts with different domains of the 23S rRNA in the assembled 50S subunit and ribosome (By similarity)	592316.Pat9b_3641	0.333333	0.471405	3.33098e-05	4.71071e-05	0	-	0	-	1	-	9.99293e-05	-	0	-	0	-
group	566	1	-	-	-	-	A0A0A1D1E5_9MICC	Bacteria	Actinobacteria	Actinobacteria	Micrococcales	Micrococcaceae	Arthrobacter	Arthrobacter sp. PAMC 25486	Bacteria	Actinobacteria	Actinobacteria	Micrococcales	Micrococcaceae	Arthrobacter	Arthrobacter sp. PAMC 25486	unclassified	unclassified	unclassified	unclassified	cellular processes and signaling	Signal transduction mechanisms	00CZ8	Histidine kinase	288705.RSal33209_0485	0.666667	0.471405	2.7717e-05	1.99532e-05	0	-	0	-	1	-	3.69904e-05	-	1	-	4.61606e-05	-
group	567	1	-	-	-	-	A0A0A1E3N3_9BACL	Bacteria	Firmicutes	Bacilli	Bacillales	Paenibacillaceae	Paenibacillus	Paenibacillus sp. DF 9R	Bacteria	Firmicutes	Bacilli	Bacillales	Paenibacillaceae	Paenibacillus	Paenibacillus sp. DF 9R	Protein synthesis	Translation factors	translation elongation factor Tu	TIGR00485	information storage and processing	Translation, ribosomal structure and biogenesis	COG0050	This protein promotes the GTP-dependent binding of aminoacyl-tRNA to the A-site of ribosomes during protein biosynthesis (By similarity)	621372.POTG_03918	0.333333	0.471405	2.61915e-05	3.70403e-05	0	-	0	-	0	-	0	-	1	-	7.85744e-05	-
group	568	40	82	255	30.59	99.61	A0A0A1EKF4_PIG;A0A0G3VIB6_PIG;A0A0G3Z6G5_PIG;A0A0G3Z6G8_PIG;A0A0G3Z6L5_PIG;A0A0G3Z7X3_PIG;A0A0G3Z7Y5_PIG;A0A0G3Z7Z4_PIG;A0A0G3Z8D5_PIG;A0A172Q3Z2_PIG;A0A221ZTV4_PIG;A0A2P1CPW7_PIG;A0A2S1PUJ5_PIG;A7ISM5_PIG;A7ISM6_PIG;A7ISM7_PIG;A7ISM8_PIG;B5L2I8_PIG;B5L2I9_PIG;B5L2J5_PIG;B5L2J7_PIG;B5L2L8_PIG;B5L2M4_PIG;B5L2N0_PIG;B5L2P8_PIG;B5L2Q2_PIG;G0KXQ4_PIG;H6VQF3_PIG;H6VQG2_PIG;H6VQG3_PIG;H6VQG6_PIG;H6WYZ1…	Eukaryota	Chordata	Mammalia	unclassified	Suidae	Sus	Sus scrofa	Eukaryota	Chordata	Mammalia	unclassified	Suidae	Sus	Sus scrofa	unclassified	unclassified	unclassified	unclassified	cellular processes and signaling	various	various	various	various	0.333333	0.471405	3.2765e-05	4.63367e-05	0	-	0	-	0	-	0	-	1	-	9.8295e-05	-
group	569	44	56	61	60.66	98.36	A0A0A1GW93_9LACO;A0A0E2EPB7_STRMG;A0A0E2Q1G3_STRTR;A0A0F3HTQ1_STRGN;A0A0K2E3L1_STRSU;A0A0M4HMK1_STRTR;A0A0R1HPY1_9LACO;A0A0R1VE55_9LACO;A0A0R2HZH2_9LACO;A0A0R2I473_CARDV;A0A0R2JN30_9LACO;A0A0R2L1V7_9LACO;A0A0U0KB08_STREE;A0A139NHX7_9STRE;A0A1L6XB38_9LACO;A0A1Q6P1W2_9FIRM;A0A239XLC5_STRAI;A0A2A5SMT1_LACLC;A0A2K4ZCP9_9FIRM;A0A2L0D2F8_9STRE;A0A2N2CB60_9FIRM;A0A2T4XS67_9LACO;A0A2T9XHN9_9STRE;A0A2V1N0…	Bacteria	various	various	various	various	various	various	Bacteria	various	various	various	various	various	various	unclassified	unclassified	unclassified	unclassified	information storage and processing	Translation, ribosomal structure and biogenesis	various	various	various	0.333333	0.471405	0.000109758	0.000155222	0	-	0	-	1	-	0.000329275	-	0	-	0	-
group	570	1	-	-	-	-	A0A0A1MPM0_9BACI	Bacteria	Firmicutes	Bacilli	Bacillales	Bacillaceae	Oceanobacillus	Oceanobacillus oncorhynchi	Bacteria	Firmicutes	Bacilli	Bacillales	Bacillaceae	Oceanobacillus	Oceanobacillus oncorhynchi	unclassified	unclassified	unclassified	unclassified	cellular processes and signaling	Cell motility	05I03	Flagellin	221109.OB2727	1	0	6.84158e-05	7.92492e-06	1	-	6.19109e-05	-	1	-	6.37644e-05	-	1	-	7.95722e-05	-
group	571	26	90	100	67.57	99.1	A0A0A1MW11_9BACI;A0A0F7PWA3_9LACO;A0A0K0G9Z0_9FIRM;A0A0M0KZ63_9BACI;A0A0M2AXS1_ENTFC;A0A0Q9G9U5_9BACI;A0A176JC18_9BACI;A0A1E5K531_9BACI;A0A1H9ZG89_9BACI;A0A1J0H1S7_VIRHA;A0A1L8RHD9_9ENTE;A0A1L8SXH5_9ENTE;A0A1L8TQN8_9ENTE;A0A1V9Q5T3_9LACO;A0A1V9RC31_9LACO;A0A1W1YMV1_9LACT;A0A242HQH6_9ENTE;A0A2P1WK67_9BACI;C2EFG5_9LACO;F5VFK1_9LACO;F7QVD5_9LACO;G2RJ37_BACMW;I6T136_ENTHA;R2R921_9ENTE;R2S712_9ENTE;V6…	Bacteria	various	various	various	various	various	various	Bacteria	various	various	various	various	various	various	unclassified	unclassified	unclassified	unclassified	information storage and processing	Replication, recombination and repair	various	various	various	0.333333	0.471405	6.69526e-05	9.46853e-05	0	-	0	-	1	-	0.000200858	-	0	-	0	-
group	572	1	-	-	-	-	A0A0A1S257_PAESO	Bacteria	Firmicutes	Clostridia	Clostridiales	Peptostreptococcaceae	Paeniclostridium	Paeniclostridium sordellii	Bacteria	Firmicutes	Clostridia	Clostridiales	Peptostreptococcaceae	Paeniclostridium	Paeniclostridium sordellii	Unknown function	General	small GTP-binding protein domain	TIGR00231	information storage and processing	Translation, ribosomal structure and biogenesis	0EP2K	This protein promotes the GTP-dependent binding of aminoacyl-tRNA to the A-site of ribosomes during protein biosynthesis (By similarity)	445973.CLOBAR_00092	1	0	5.42846e-05	6.28804e-06	1	-	4.91233e-05	-	1	-	5.05939e-05	-	1	-	6.31366e-05	-
group	573	13	101	102	81.37	99.02	A0A0A1SD27_PAESO;A0A0A8W1E3_PAESO;A0A160YAF5_CLODI;A0A1C5YLL3_9CLOT;A0A1C6GSQ5_9CLOT;A0A1F2D7U6_9CLOT;A0A1G9UIL0_9FIRM;A0A1M5RNG5_9FIRM;A0A1X2JE50_PARBF;A0A255I2F1_9FIRM;A0A2P2BVM5_9FIRM;C9YHN7_PEPDR;T3DNC3_CLODI	Bacteria	various	various	various	various	various	various	Bacteria	various	various	various	various	various	various	Protein synthesis	Ribosomal proteins: synthesis and modification	ribosomal protein uL24	TIGR01079	information storage and processing	Translation, ribosomal structure and biogenesis	0EU2Y	One of the proteins that surrounds the polypeptide exit tunnel on the outside of the subunit (By similarity)	various	0.666667	0.471405	0.000145644	0.000105366	1	-	0.000191195	-	0	-	0	-	1	-	0.000245738	-
group	574	2	249	249	99.6	99.6	A0A0A1TVM7_ENTIV;S0B190_ENTIV	Eukaryota	unclassified	unclassified	unclassified	Entamoebidae	Entamoeba	Entamoeba invadens	Eukaryota	unclassified	unclassified	unclassified	Entamoebidae	Entamoeba	Entamoeba invadens	Protein synthesis	Ribosomal proteins: synthesis and modification	ribosomal protein eS8	TIGR00307	information storage and processing	Translation, ribosomal structure and biogenesis	KOG3283	40S ribosomal protein S8	5759.rna_EHI_009870-1	1.33333	0.942809	0.000119323	8.63238e-05	2	-	0.000156642	-	0	-	0	-	2	-	0.000201327	-
group	575	1	-	-	-	-	A0A0A1TW32_ENTIV	Eukaryota	unclassified	unclassified	unclassified	Entamoebidae	Entamoeba	Entamoeba invadens	Eukaryota	unclassified	unclassified	unclassified	Entamoebidae	Entamoeba	Entamoeba invadens	unclassified	unclassified	unclassified	unclassified	information storage and processing	Translation, ribosomal structure and biogenesis	KOG0886	Ribosomal protein L12	370354.XP_001734232.1	2	0	0.000258096	2.98964e-05	2	-	0.000233556	-	2	-	0.000240548	-	2	-	0.000300182	-
group	576	1	-	-	-	-	A0A0A1TWR8_ENTIV	Eukaryota	unclassified	unclassified	unclassified	Entamoebidae	Entamoeba	Entamoeba invadens	Eukaryota	unclassified	unclassified	unclassified	Entamoebidae	Entamoeba	Entamoeba invadens	unclassified	unclassified	unclassified	unclassified	information storage and processing	Translation, ribosomal structure and biogenesis	COG0088	One of the primary rRNA binding proteins, this protein initially binds near the 5'-end of the 23S rRNA. It is important during the early stages of 50S assembly. It makes multiple contacts with different domains of the 23S rRNA in the assembled 50S subunit and ribosome (By similarity)	5759.rna_EHI_000510-1	0.666667	0.471405	3.43882e-05	2.4878e-05	1	-	4.51434e-05	-	0	-	0	-	1	-	5.80214e-05	-
group	577	1	-	-	-	-	A0A0A1TYK9_ENTIV	Eukaryota	unclassified	unclassified	unclassified	Entamoebidae	Entamoeba	Entamoeba invadens	Eukaryota	unclassified	unclassified	unclassified	Entamoebidae	Entamoeba	Entamoeba invadens	unclassified	unclassified	unclassified	unclassified	unclassified	unclassified	unclassified	unclassified	unclassified	0.333333	0.471405	1.01752e-05	1.43899e-05	0	-	0	-	1	-	3.05255e-05	-	0	-	0	-
group	578	4	240	240	97.08	99.58	A0A0A1U042_ENTIV;S0AYS9_ENTIV;S0B417_ENTIV;S0B569_ENTIV	Eukaryota	unclassified	unclassified	unclassified	Entamoebidae	Entamoeba	Entamoeba invadens	Eukaryota	unclassified	unclassified	unclassified	Entamoebidae	Entamoeba	Entamoeba invadens	unclassified	unclassified	unclassified	unclassified	information storage and processing	Translation, ribosomal structure and biogenesis	KOG3184	Ribosomal protein	5759.rna_EHI_010650-1	0.333333	0.471405	3.48128e-05	4.92328e-05	0	-	0	-	0	-	0	-	1	-	0.000104438	-
group	579	4	145	147	89.12	99.32	A0A0A1U9I6_ENTIV;A0A175JEV4_ENTHI;B0ER41_ENTDS;M3S1L0_ENTHI	Eukaryota	unclassified	unclassified	unclassified	Entamoebidae	Entamoeba	various	Eukaryota	unclassified	unclassified	unclassified	Entamoebidae	Entamoeba	various	unclassified	unclassified	unclassified	unclassified	information storage and processing	Translation, ribosomal structure and biogenesis	KOG0407	Ribosomal protein S14	various	0.666667	0.471405	8.97681e-05	6.34963e-05	1	-	0.000132666	-	1	-	0.000136638	-	0	-	0	-
group	580	1	-	-	-	-	A0A0A1UBY1_ENTIV	Eukaryota	unclassified	unclassified	unclassified	Entamoebidae	Entamoeba	Entamoeba invadens	Eukaryota	unclassified	unclassified	unclassified	Entamoebidae	Entamoeba	Entamoeba invadens	unclassified	unclassified	unclassified	unclassified	unclassified	unclassified	unclassified	unclassified	unclassified	0.333333	0.471405	2.6997e-05	3.81796e-05	0	-	0	-	1	-	8.09911e-05	-	0	-	0	-
group	581	1	-	-	-	-	A0A0A1UCB4_ENTIV	Eukaryota	unclassified	unclassified	unclassified	Entamoebidae	Entamoeba	Entamoeba invadens	Eukaryota	unclassified	unclassified	unclassified	Entamoebidae	Entamoeba	Entamoeba invadens	unclassified	unclassified	unclassified	unclassified	cellular processes and signaling	Signal transduction mechanisms	COG0515	Serine Threonine protein kinase	5759.rna_EHI_050650-1	0.333333	0.471405	4.32234e-06	6.11271e-06	0	-	0	-	0	-	0	-	1	-	1.2967e-05	-
group	582	1	-	-	-	-	A0A0A1YJ76_9PSED	Bacteria	Proteobacteria	Gammaproteobacteria	Pseudomonadales	Pseudomonadaceae	Pseudomonas	Pseudomonas taeanensis	Bacteria	Proteobacteria	Gammaproteobacteria	Pseudomonadales	Pseudomonadaceae	Pseudomonas	Pseudomonas taeanensis	unclassified	unclassified	unclassified	unclassified	poorly characterized	Function unknown	COG0840	Methyl-accepting chemotaxis	1001585.MDS_2295	0.333333	0.471405	1.2016e-05	1.69932e-05	1	-	3.60479e-05	-	0	-	0	-	0	-	0	-
group	583	2	622	622	95.18	95.18	A0A0A1YMB8_9PSED;A0A1I5VJT5_9PSED	Bacteria	Proteobacteria	Gammaproteobacteria	Pseudomonadales	Pseudomonadaceae	Pseudomonas	various	Bacteria	Proteobacteria	Gammaproteobacteria	Pseudomonadales	Pseudomonadaceae	Pseudomonas	various	Protein fate	Protein and peptide secretion and trafficking	protein-export membrane protein, SecD/SecF family	TIGR00916	cellular processes and signaling	Intracellular trafficking, secretion, and vesicular transport	16Q35	Part of the Sec protein translocase complex. Interacts with the SecYEG preprotein conducting channel. SecDF uses the proton motive force (PMF) to complete protein translocation after the ATP-dependent function of SecA (By similarity)	various	0.333333	0.471405	1.34326e-05	1.89966e-05	0	-	0	-	0	-	0	-	1	-	4.02978e-05	-
group	584	3	412	435	51.57	57.62	A0A0A2DLG3_9PORP;A0A2E5CU17_9FLAO;A0A316PGV0_9BACT	Bacteria	Bacteroidetes	various	various	various	various	various	Bacteria	Bacteroidetes	various	various	various	various	various	Protein fate	Degradation of proteins, peptides, and glycopeptides	ATP-dependent Clp protease, ATP-binding subunit ClpX	TIGR00382	cellular processes and signaling	Posttranslational modification, protein turnover, chaperones	various	various	various	0.333333	0.471405	1.92071e-05	2.71629e-05	0	-	0	-	0	-	0	-	1	-	5.76212e-05	-
group	585	1	-	-	-	-	A0A0A2DMS3_9PORP	Bacteria	Bacteroidetes	Bacteroidia	Bacteroidales	Porphyromonadaceae	Porphyromonas	Porphyromonas sp. COT-108 OH1349	Bacteria	Bacteroidetes	Bacteroidia	Bacteroidales	Porphyromonadaceae	Porphyromonas	Porphyromonas sp. COT-108 OH1349	unclassified	unclassified	unclassified	unclassified	metabolism	Amino acid transport and metabolism	07S18	3-phosphoshikimate 1-carboxyvinyltransferase	667015.Bacsa_3365	0.333333	0.471405	1.90321e-05	2.69154e-05	0	-	0	-	0	-	0	-	1	-	5.70962e-05	-
[truncated: 8,391 more rows]

## Sheet: d04_infected
level	#pg	members_count	min_seqlen	max_seqlen	min_rel_pairw_ident	max_rel_pairw_ident	members_identifier	task_0::tax_from_trembl_20180808_qcover90::superkingdom	task_0::tax_from_trembl_20180808_qcover90::phylum	task_0::tax_from_trembl_20180808_qcover90::class	task_0::tax_from_trembl_20180808_qcover90::order	task_0::tax_from_trembl_20180808_qcover90::family	task_0::tax_from_trembl_20180808_qcover90::genus	task_0::tax_from_trembl_20180808_qcover90::species	task_1::tax_from_nr_20180808_qcover90_diamond::superkingdom	task_1::tax_from_nr_20180808_qcover90_diamond::phylum	task_1::tax_from_nr_20180808_qcover90_diamond::class	task_1::tax_from_nr_20180808_qcover90_diamond::order	task_1::tax_from_nr_20180808_qcover90_diamond::family	task_1::tax_from_nr_20180808_qcover90_diamond::genus	task_1::tax_from_nr_20180808_qcover90_diamond::species	task_2::fun_from_TIGRFAMs_15_cut_tc::mainrole	task_2::fun_from_TIGRFAMs_15_cut_tc::subrole	task_2::fun_from_TIGRFAMs_15_cut_tc::descr	task_2::fun_from_TIGRFAMs_15_cut_tc::tigrfam	task_3::fun_from_eggNog_4.5.1::main role	task_3::fun_from_eggNog_4.5.1::sub role	task_3::fun_from_eggNog_4.5.1::og	task_3::fun_from_eggNog_4.5.1::descr	task_3::fun_from_eggNog_4.5.1::prot	raw_quant::control (mean)	raw_quant_sd::control (mean)	quant::control (mean)	quant_sd::control (mean)	raw_quant::7367::Infektionsproteom_d4_7367	raw_quant_sd::7367::Infektionsproteom_d4_7367	quant::7367::Infektionsproteom_d4_7367	quant_sd::7367::Infektionsproteom_d4_7367	raw_quant::7402::Infektionsproteom_d4_7402	raw_quant_sd::7402::Infektionsproteom_d4_7402	quant::7402::Infektionsproteom_d4_7402	quant_sd::7402::Infektionsproteom_d4_7402	raw_quant::7480::Infektionsproteom_d4_7480	raw_quant_sd::7480::Infektionsproteom_d4_7480	quant::7480::Infektionsproteom_d4_7480	quant_sd::7480::Infektionsproteom_d4_7480
[truncated: 10,831 more rows]

[truncated: 3 more sheets: d07_infected, d21_infected, d25_infected]
