# Supplementary material for: Influenza A H1N1 Induced Disturbance of the Respiratory and Fecal Microbiome of German Landrace Pigs – a Multi-Omics Characterization
Source: Microbiol Spectr. 2021 Oct 6;9(2):e00182-21. doi: 10.1128/Spectrum.00182-21 (PMC8510242; doi:10.1128/Spectrum.00182-21)
Supplement: SUPPLEMENTAL FILE 5 — Supplemental material. Download SPECTRUM00182-21_Supp_5_seq14.xlsx, XLSX file, 12.5 MB [file spectrum00182-21_supp_5_seq14.xlsx]

## Sheet: summary_Taxonomy
Table S3A: Summary of the taxonomic and functional assignment of identified protein groups from swine feces of healthy and influenza A infected pigs over 25 days. The metaproteomic datasets of healthy pigs after analysis with PROPHANE 2.0 is provided in the corresponding maps.
	control					infected
	d00	d04	d07	d21	d25	d00	d04	d07	d21	d25
Bacteria	0.841486	0.889858	0.854243	0.883129	0.883127	0.765335	0.738892	0.858721	0.873358	0.841043
Actinobacteria	0.00519064	0.00299287	0.00299972	0.0046861	0.00662479	0.0048989	0.00468401	0.00607455	0.00516807	0.00624863
Acidimicrobiaceae	0	0	0	0.000115095	0	0	0	0	0	0
Actinomycetaceae	4.13642e-05	0	2.54104e-05	0	0.000438167	6.18124e-05	0.000222871	0.000276091	0.000112406	0.000280683
Atopobiaceae	0.00167054	0.000459297	0.000454994	0.00131336	0.00101046	0.000310477	0.000785586	0	0.00086219	0.000872728
Bifidobacteriaceae	5.11107e-05	0	7.98289e-05	5.40625e-05	0.000219499	0.000341914	0.00032032	9.29211e-05	0.000209359	0.000132249
Brevibacteriaceae	2.22493e-05	0	0.000491099	0.000249701	0.00012727	0.000196626	0.000209037	0.000448139	0.000141459	3.07518e-05
Coriobacteriaceae	0.000388398	0.000460179	0.000188589	0.000235133	0.000877614	0	0.000414443	0.000276657	0.000274595	5.68494e-05
Corynebacteriaceae	0.000160648	0.000154091	0.000232411	0.000281287	0.000185891	0.000486419	0.000497065	0.000701296	0.000518751	0.000486114
Dermabacteraceae	5.28641e-05	0	0	0	0	4.48858e-05	0	0	2.95372e-05	0
Eggerthellaceae	0.000100205	0.000206173	6.26527e-05	0.000103399	0.000141295	3.79236e-05	6.4961e-05	2.11207e-05	0.000156503	3.63481e-05
Gordoniaceae	0	0	0	0	0	0	0	0	0	5.09424e-05
Microbacteriaceae	0.000793299	0.000188309	0.000503801	0.0005456	0.000923684	0.000778628	0.000654611	0.00099871	0.000532187	0.000758438
Micrococcaceae	0.000355178	0.000196235	5.96692e-05	0.000265467	0.000337875	0.000268945	0.000191246	0.00158935	0.00056767	0.000877201
Nocardiaceae	0.000629265	0.000770681	0.000241626	0.000351855	0.000536914	0.000275016	0.000238481	6.89948e-06	0.000256407	0.000665762
Nocardioidaceae	0.000195675	0	5.72824e-05	0.000242925	0.000333898	0.000630419	0.000241943	0.000897719	0.000201756	0.000666166
Nocardiopsaceae	0	0	0	0	0	0.000101633	0	0	0	0
Promicromonosporaceae	0	0	0	0	0	0	0	0	0	0.000119368
Propionibacteriaceae	2.70789e-05	0	0	3.3628e-05	0	4.10759e-05	4.81556e-05	0	0	6.14317e-05
Sanguibacteraceae	1.64947e-05	0	0	5.20549e-05	0	0.000131353	4.62814e-05	0.000191008	0.000164405	5.87336e-05
Streptosporangiaceae	5.49471e-05	0	0	0	5.09311e-05	0.000103366	1.80858e-05	0	0.000236824	2.6056e-05
unclassified	0.00028358	0.000400596	0.000367493	0.000415593	0.000882291	0.000609042	0.000300399	0.00012724	0.000816198	0.000731627
various	0.000347742	0.00015731	0.000234865	0.000426936	0.00055901	0.000479363	0.000430528	0.000447401	8.78185e-05	0.000337183
Bacteroidetes	0.283621	0.302858	0.390023	0.357619	0.323656	0.269887	0.384011	0.349981	0.400815	0.444605
Bacteroidaceae	0.00656099	0.00613725	0.00904706	0.00859044	0.00873366	0.0152474	0.00857699	0.00652675	0.0122555	0.0151556
Crocinitomicaceae	0	0	0	0	0	4.07219e-05	0	0.000169694	0.000341426	0.000466182
Cryomorphaceae	0.000167416	0	0.000116563	0	0	4.40734e-05	0.000175487	0	0	0
Cytophagaceae	0.000124298	0	0.000238108	0	0	0.000123539	1.12325e-05	0	0	0
Flavobacteriaceae	0.000548255	0.000305334	0.000569286	0.00066941	0.000727716	0.000313538	0.000527734	0.00107353	0.00100977	0.000505506
Muribaculaceae	0.000330937	0.00032058	0.000307964	0.000636906	0.000128586	0.0010014	0.000819312	0.0007367	0.00116591	0.000236639
Odoribacteraceae	9.86659e-05	0.000109766	0.000139419	0.000368738	0.000283553	0.000208264	0.00013242	9.2963e-05	0.000380602	0.0002987
Porphyromonadaceae	0.0010663	7.1418e-05	0.000435317	0.00140259	0.000833001	0.00177617	0.000544137	0.000181832	0.00137576	0.00175283
Prevotellaceae	0.266295	0.286532	0.371183	0.332919	0.300538	0.23664	0.360976	0.332137	0.370577	0.409424
Rikenellaceae	0.000798361	0.000942865	9.36135e-05	0.00154136	0.0014478	0.00153845	0.00160294	0.00109044	0.00164356	0.00172197
Sphingobacteriaceae	0.000307112	0.000125117	0.000252091	0.000114329	0.000124442	0.000483905	0.000464461	6.79176e-05	0.000313043	0.000571358
Tannerellaceae	0.00203651	0.00118267	0.00198601	0.00210123	0.00189707	0.00543807	0.00372507	0.00209757	0.00298303	0.00397835
unclassified	0.00130309	0.00271157	0.00141383	0.00269479	0.00219369	0.00109959	0.00297615	0.00273643	0.0037788	0.00532249
various	0.00398328	0.00441969	0.00424091	0.00657977	0.00674884	0.00593216	0.00347836	0.0030705	0.0049902	0.00517094
Candidatus Margulisbacteria	4.10184e-05	0	0	0	0	0	0.000135336	0	0	0
unclassified	4.10184e-05	0	0	0	0	0	0.000135336	0	0	0
Candidatus Saccharibacteria	0	0	0	0	0	0	0	0	6.64211e-05	0
unclassified	0	0	0	0	0	0	0	0	6.64211e-05	0
Chlamydiae	0.000562538	0.000301126	0	4.56845e-05	7.13544e-05	0.000235682	0.000338613	0.000284056	0.0001825	0
Chlamydiaceae	0.000512772	0.000245762	0	0	0	0.000235682	0.000291561	0.000284056	0.000117883	0
Parachlamydiaceae	4.97657e-05	5.53646e-05	0	4.56845e-05	7.13544e-05	0	4.7052e-05	0	6.46171e-05	0
Cyanobacteria	0	0	0	0	0	0	0	0	0.00011245	0
Aphanizomenonaceae	0	0	0	0	0	0	0	0	6.24351e-05	0
various	0	0	0	0	0	0	0	0	5.00151e-05	0
Deferribacteres	4.88147e-05	0	0	6.52647e-05	0.000339647	0	3.24528e-05	3.91333e-05	0	0
Deferribacteraceae	4.88147e-05	0	0	6.52647e-05	0.000339647	0	3.24528e-05	3.91333e-05	0	0
Firmicutes	0.502914	0.543011	0.409022	0.429995	0.450325	0.418664	0.30587	0.442468	0.410516	0.334556
Acidaminococcaceae	0.0192949	0.0152819	0.0139752	0.0151356	0.0138015	0.0155328	0.0162523	0.015842	0.0145402	0.0127891
Aerococcaceae	2.36959e-05	0.000375019	0	3.35037e-05	5.9429e-05	9.0435e-05	0.000243318	0	5.87821e-05	0
Bacillaceae	0.00202502	0.0027053	0.00346824	0.00374988	0.00520309	0.00494112	0.00304023	0.00557926	0.0034529	0.00367828
Caldicoprobacteraceae	0	0	0	0.000142686	0	0	0.000110867	4.65205e-05	0	0.000236662
Carnobacteriaceae	0.000293177	0	7.53716e-05	3.70977e-05	0	0.000269911	0.000174689	0	7.69703e-05	0.000134288
Christensenellaceae	0	0	0	0	0	6.01177e-05	0	0	0	0
Clostridiaceae	0.0878641	0.064941	0.0529244	0.0484684	0.0482769	0.0562518	0.0336416	0.0324002	0.0447144	0.0521008
Clostridiales Family XIII. Incertae Sedis	0.000531517	0.000139865	0.000156402	0.000194697	0.000546685	0.000170143	0.000406772	0.000139044	0.000313923	0.000189454
Enterococcaceae	0.000976647	0.000411281	0.000945618	0.00104763	0.00218812	0.00188281	0.00155732	0.00147486	0.000968439	0.000933958
Erysipelotrichaceae	0.00164954	0.00175929	0.00136183	0.00549083	0.00336675	0.00150307	0.00105082	0.000374636	0.00141345	0.00218497
Eubacteriaceae	0.000325203	0.000308528	0	4.14023e-05	0.000107954	8.42124e-05	0.000279477	0.000301082	0.000152929	0.000424407
Gottschalkiaceae	0.000141014	0.000323966	0.000194649	0.000160247	0	0.000360367	0.000591839	0	0	0.000165354
Hungateiclostridiaceae	0.00111865	0.000663298	0.00113267	0.00184103	0.00127266	0.00121841	0.00123992	0.00089053	0.000514608	0.00131837
Lachnospiraceae	0.0777668	0.0918944	0.0934032	0.0807598	0.0660847	0.0590406	0.0548624	0.0511305	0.0641135	0.059908
Lactobacillaceae	0.105788	0.161932	0.0373961	0.0296287	0.0686586	0.0919889	0.0325287	0.152831	0.092746	0.0246327
Leuconostocaceae	4.30547e-05	0.000389451	8.47173e-05	0.000476422	6.63554e-05	0.00028952	9.7222e-05	0.000108817	0	0.000111404
Oscillospiraceae	0.00860682	0.00558094	0.00686641	0.00886601	0.00974464	0.00894753	0.00979418	0.00577891	0.00824151	0.0117612
Paenibacillaceae	0.0010734	0.0010129	0.00147998	0.00170631	0.00104233	0.00160758	0.00136294	0.00122917	0.00130476	0.00185238
Peptococcaceae	7.07248e-05	8.95258e-05	0.000416835	0.000635149	0.00127013	0.000713512	0.000465586	0	0.000326273	0.000536518
Peptoniphilaceae	0.000330291	0.000339087	0.000839863	0.000431553	0.00052594	0.000430502	0.000594347	0.000669744	0.000853039	0.00065803
Peptostreptococcaceae	0.00509497	0.00632298	0.00731344	0.00618955	0.00740257	0.00806942	0.00672918	0.00190444	0.00780432	0.0120628
Planococcaceae	0.000298594	0.000332188	0.000413557	0.00025822	0.000225955	0.000241557	0.000112393	0.000329316	0.000344924	0.00054562
Ruminococcaceae	0.0376488	0.0389915	0.0338182	0.0330227	0.0351294	0.0350826	0.0341241	0.0299939	0.0337916	0.0296912
Selenomonadaceae	0.035266	0.0300499	0.0516576	0.0519613	0.0392273	0.0350548	0.0239998	0.0351869	0.0321207	0.0272384
Sporomusaceae	0.000220821	0	0.000252217	4.27765e-05	0	0.000149254	3.53372e-05	5.4944e-05	0.00010156	0.000347214
Staphylococcaceae	0.000120251	7.55876e-05	0.000153108	0.000513933	0.000352261	0.00014624	3.09013e-05	0.000238646	0.000588845	0.000135773
Streptococcaceae	0.000139497	0.000864369	0.00240859	0.0299329	0.0201643	0.00117292	0.000369433	0.00173177	0.00136071	0.000688475
Thermoanaerobacteraceae	0.000162461	0.000109291	8.43506e-05	0.000363288	7.41137e-05	0.000791954	8.84449e-05	0.000109721	0.000466176	0.000183245
Thermoanaerobacterales Family III. Incertae Sedis	0	0	0	5.71673e-05	5.03012e-05	0	0	0	0	5.0433e-05
Tissierellaceae	0.000139005	0	0	0	0	0.000127426	0	0	0	0.000208423
unclassified	0.0225395	0.0155091	0.0217176	0.0294294	0.0318262	0.0310574	0.0267547	0.0170977	0.0310522	0.0329526
various	0.0616442	0.062139	0.0542259	0.0604314	0.0558345	0.0548754	0.0434093	0.0585891	0.0648359	0.0544009
Veillonellaceae	0.0317176	0.0404696	0.0222554	0.0189457	0.0378218	0.00651137	0.0119224	0.0284351	0.00425763	0.00243514
Fusobacteria	0.000105061	0.000331971	0.000111156	0.000188274	0.000228897	0.000157043	6.72389e-05	0.000107722	0	0.000356711
Fusobacteriaceae	0.000105061	0.000331971	0.000111156	0.000188274	0.000228897	0.000157043	6.72389e-05	0.000107722	0	0.000356711
Lentisphaerae	0	0.000110902	0.000320585	0.000326446	0.000281521	0.000716021	0.000128879	0.000161485	0.000441547	0.00040526
unclassified	0	0.000110902	0.000320585	0.000326446	0.000281521	0.000716021	0.000128879	0.000161485	0.000441547	0.000269644
various	0	0	0	0	0	0	0	0	0	0.000135615
Planctomycetes	0.000711574	0.000571683	0.000478346	0.000526539	0.000704602	0.000597274	0.000678727	0.000406386	0.00037453	0.000812733
unclassified	0.000711574	0.000571683	0.000478346	0.000526539	0.000704602	0.000597274	0.000678727	0.000406386	0.00037453	0.000812733
Proteobacteria	0.0181432	0.00805666	0.0232727	0.0318712	0.0271207	0.0326941	0.0192352	0.027294	0.0191162	0.0182328
Alcaligenaceae	0	0	0	0	0	0.00036285	0.000105244	0	0	0
Alteromonadaceae	0	0	0	2.63698e-05	0	0	0	0	0	0
Bdellovibrionaceae	0.00014456	0	0.000128813	5.27396e-05	0.000117922	0.000187781	5.9523e-05	0.000156688	0.000152893	0.000192507
Bradyrhizobiaceae	0.000505483	0.000105814	0.00101907	0.000405512	0.000530239	0.000597184	0.000421579	0.000968448	0.000675039	0.000897207
Burkholderiaceae	0.00037529	0.000124361	0.000624839	0.000497669	0.000529928	0.000748331	0.000598212	0.000578393	0.000302341	0.000234632
Campylobacteraceae	0.00193325	0.000400006	0.00121418	0.00621479	0.00330893	0.000986422	0.000692669	0.00387025	0.000599306	0.000930198
Caulobacteraceae	0.000213975	0	0.000403356	0.000427752	0.000298667	0.00037464	0.000149344	0.000470623	0.000507968	0.000532476
Chromobacteriaceae	0	0	0	7.00882e-05	7.03941e-05	0.000116155	0	9.25606e-05	0	0
Comamonadaceae	4.85527e-05	0	0.00013206	7.76601e-05	0.00035386	0.000197048	0.000161664	0.000319612	8.79601e-05	3.64795e-05
Desulfomicrobiaceae	0	0	0	0	0	0	0	0	0.000175971	0
Desulfovibrionaceae	0.00187733	0.00134193	0.000981037	0.0023473	0.00257104	0.00245384	0.00145411	0.0015077	0.00256454	0.00191572
Ectothiorhodospiraceae	0	0	4.21061e-05	0	0	0	2.62159e-05	0	0	0
Enterobacteriaceae	0.00193184	0.00100265	0.0052085	0.00527448	0.00349028	0.00277126	0.00378687	0.00185305	0.00109711	0.00265188
Erwiniaceae	0.00018854	0	0.000149643	0.000212644	0.000305989	6.96887e-05	0.000278665	9.2475e-05	0	0.000190278
Halomonadaceae	0.000199357	8.88953e-05	0.00011067	0.000360472	0.000445173	0.000537819	8.47406e-05	0.000783319	0.000505343	0.000632385
Helicobacteraceae	0.000741769	0.000237437	0.000710701	0.000615946	0.000360467	0.00872633	0.000684981	0.0036161	0.000507023	0.00064734
Hydrogenophilaceae	0	0	0	0	0	6.01736e-05	0	0	0	0
Hyphomicrobiaceae	4.25526e-05	0	7.30738e-05	0.000161218	0.000107121	0.000134814	0.000160645	0.000285161	0.000243223	7.14149e-05
Legionellaceae	4.91238e-05	0	0.000133459	9.02325e-05	0.000208857	0.000153448	0.00010221	0.000163383	9.38357e-05	0.000269703
Methylobacteriaceae	0.000174898	7.86488e-05	0.000185571	0.000300655	0.000111705	0.000133552	4.66747e-05	0	0	0.000129784
Moraxellaceae	0.00164342	0.000606933	0.00183714	0.00173664	0.000584233	0.00277266	0.00474188	0.000390027	0.00044661	0.000411069
Morganellaceae	0.000140234	0	0	0.000138202	0	0.000105498	6.23331e-05	0	0	0
Neisseriaceae	0.000106043	0.000117973	0	0	4.69482e-05	0.000284169	0	8.22192e-05	0	8.13435e-05
Oxalobacteraceae	5.70585e-05	9.85631e-05	0	0	5.31276e-05	0.000336211	6.24318e-05	0.000486953	0.00022711	0
Pasteurellaceae	0.000120902	0	5.29907e-05	0	0.000192901	0	0	0	0	0
Phyllobacteriaceae	0.000162306	9.11417e-05	0.000113467	0.000300671	0.000165598	0.000130694	0	0.000568643	0.000243005	5.65856e-05
Porticoccaceae	0	0	7.60782e-05	0	1.98293e-05	0	0	0	0	0
Pseudomonadaceae	0.000728019	0.000273844	0.00073869	0.000975739	0.00150093	0.00125109	0.000623321	0.00160308	0.00123562	0.000800042
Rhizobiaceae	0	0	0	0	0	0.000274196	5.80713e-05	0.000177504	4.13427e-05	8.56421e-05
Rhodanobacteraceae	0	0	0	0.000130831	0	0	0	0	0	0
Rhodobacteraceae	0.000334953	0.000212153	0.000355637	0.000298889	0.000265335	0.000454063	0.000503337	0.000625467	0.00105142	0.000852391
Rhodospirillaceae	2.64412e-05	0	0	0	0	0.000320869	8.70632e-05	0	0	0
Sphingomonadaceae	0.0004278	0.00030726	0.000558072	0.000478162	0.000428402	0.000690757	0.000383643	0.000861669	0.000976467	0.000457178
Succinivibrionaceae	0.00173352	0.000662413	0.00423308	0.0055602	0.00533412	0.000110204	0.000497803	0.000593775	7.78867e-05	0.000111837
Sutterellaceae	0.000262259	0	0.000497911	0.000334268	0.000634709	0.000856093	0.000137258	0.000846757	0.000598758	0.000135491
unclassified	0.0020913	0.00147452	0.00120067	0.00156571	0.00258182	0.00300888	0.00163014	0.00400357	0.00474682	0.00351999
various	0.00128267	0.000696379	0.00162119	0.00225125	0.00172127	0.0021341	0.000593383	0.00145768	0.00137894	0.00139952
Xanthomonadaceae	0.000168214	7.70283e-05	0.00015582	0.000491659	0.000288384	0.000473828	0.000285825	0.000637922	0.00045511	0.000486391
Yersiniaceae	0.00040415	5.87122e-05	0.000714829	0.000473398	0.000492538	0.000879469	0.00075538	0.000200967	0.000124543	0.000503339
Zoogloeaceae	2.73837e-05	0	0	0	0	0	0	0	0	0
Rhodothermaeota	0	0	0	0	0	0	4.23369e-05	0	0	0
unclassified	0	0	0	0	0	0	4.23369e-05	0	0	0
Spirochaetes	0.00422933	0.00527291	0.0105588	0.0254435	0.0411425	0.00824605	0.00603967	0.00459062	0.0155748	0.0186061
Brachyspiraceae	0	0	0	0	0	0	0	0	0.000131129	0.000156336
Spirochaetaceae	0.00422933	0.00527291	0.0105588	0.0254435	0.0411425	0.00824605	0.00603967	0.00459062	0.0154436	0.0184498
Synergistetes	0.000602533	6.37532e-05	0.000157701	0.000205285	0.000343995	0.000268369	0.000305042	0.000164886	0.000581488	0.000287727
Synergistaceae	0.000602533	6.37532e-05	0.000157701	0.000205285	0.000343995	0.000268369	0.000305042	0.000164886	0.000581488	0.000287727
Tenericutes	7.72022e-05	0	0.000138768	0.000121288	0	5.28623e-05	0.000149261	0.00106955	0.000305015	0.000101031
unclassified	7.72022e-05	0	0.000138768	0.000121288	0	5.28623e-05	0.000149261	0.00106955	0.000305015	0
various	0	0	0	0	0	0	0	0	0	0.000101031
unclassified	7.82347e-05	0	0	0	0.000115955	0	3.64641e-05	0	0	0
unclassified	7.82347e-05	0	0	0	0.000115955	0	3.64641e-05	0	0	0
various	0.0248885	0.0261845	0.0170951	0.0316662	0.0315875	0.0286003	0.0168378	0.0257864	0.0198291	0.016204
various	0.0248885	0.0261845	0.0170951	0.0316662	0.0315875	0.0286003	0.0168378	0.0257864	0.0198291	0.016204
Verrucomicrobia	0.000273374	0.00010168	6.50588e-05	0.000369663	0.000585044	0.000317255	0.000299485	0.0002929	0.000274325	0.000627408
Akkermansiaceae	6.56953e-05	3.87213e-05	0	3.0905e-05	0	4.58957e-05	0	0	0.000100078	4.47299e-05
Puniceicoccaceae	0	0	0	3.20665e-05	0	0	0	0	0	0
unclassified	8.99397e-05	6.29583e-05	0	8.8441e-05	0.0004421	0.000183213	0.000212197	0.000229377	0.000122328	0.000582678
various	0	0	0	0	3.37418e-05	0	0	6.35229e-05	5.19192e-05	0
Verrucomicrobia subdivision 3	9.92743e-05	0	4.92045e-05	0.000122788	0.000109203	8.81463e-05	0	0	0	0
Verrucomicrobiaceae	1.84647e-05	0	1.58543e-05	9.54624e-05	0	0	8.72877e-05	0	0	0
	control					infected
	d00	d04	d07	d21	d25	d00	d04	d07	d21	d25
Archaea	0.00575273	0.00273773	0.000347972	0.00257771	0.00221019	0.00129735	0.00266428	0.000266171	0.000555206	0.00122374
Euryarchaeota	0.00575273	0.00273773	0.000347972	0.00257771	0.00221019	0.00129735	0.00266428	0.000266171	0.000555206	0.00122374
Candidatus Methanomethylophilaceae	0.000108063	0.00012022	0	8.63118e-05	0	0	0	0	3.69245e-05	0
Methanobacteriaceae	0.00564466	0.00261751	0.000347972	0.00232737	0.00202488	0.000935114	0.0024732	0.000172783	0.000518281	0.000925128
Methanomassiliicoccaceae	0	0	0	0	0	0.000362239	0.000100859	0	0	0.000170434
unclassified	0	0	0	0.000164033	0.000185306	0	9.02224e-05	0	0	0
various	0	0	0	0	0	0	0	9.33881e-05	0	0.000128174
	control					infected
	d00	d04	d07	d21	d25	d00	d04	d07	d21	d25
Eukaryota	0.127521	0.0928844	0.122904	0.0928449	0.0968915	0.193009	0.202512	0.126202	0.112208	0.143328
Chordata	0.116279	0.0842283	0.113846	0.0824084	0.082174	0.180388	0.192529	0.113899	0.100119	0.123831
Hominidae	0	0	0	0	0	0	0	0	0	0.000545622
Suidae	0.105151	0.0769176	0.104235	0.0767049	0.0773954	0.163742	0.169108	0.0998378	0.0876463	0.105646
various	0.0111279	0.0073107	0.00961082	0.00570351	0.00477855	0.0166457	0.0234209	0.0140615	0.0124732	0.0176394
Ciliophora	3.7951e-05	6.66128e-05	8.29296e-05	4.78245e-05	8.58511e-05	4.30268e-05	0.000126999	6.6037e-05	0.000127815	9.06347e-05
various	3.7951e-05	6.66128e-05	8.29296e-05	4.78245e-05	8.58511e-05	4.30268e-05	0.000126999	6.6037e-05	0.000127815	9.06347e-05
Streptophyta	0.00800232	0.00680866	0.00718489	0.00780207	0.0106087	0.00581708	0.0052716	0.00406308	0.00462708	0.00690357
Fabaceae	0.00737242	0.00583567	0.00718489	0.0074945	0.0104615	0.00538753	0.00503735	0.00390639	0.00462708	0.00690357
various	0.000629892	0.000972991	0	0.000307575	0.000147229	0.00042955	0.000234252	0.000156688	0	0
unclassified	0.00320176	0.00172401	0.00178986	0.00246942	0.00382466	0.00676156	0.00446028	0.00491097	0.00617763	0.0099412
Blastocystidae	0.00130515	0.000640057	0.000471927	0.000684739	0.00195818	0.004015	0.00277561	0.00229386	0.0027469	0.00364326
Entamoebidae	0.00189661	0.00108396	0.00131793	0.00178469	0.00186648	0.00274656	0.00168468	0.00261712	0.00343073	0.00629794
various	0	5.67332e-05	0	0.000117165	0.000198254	0	0.000124204	0.00326254	0.00115642	0.00256093
various	0	5.67332e-05	0	0.000117165	0.000198254	0	0.000124204	0.00326254	0.00115642	0.00256093
	control					infected
	d00	d04	d07	d21	d25	d00	d04	d07	d21	d25
unclassified	0	0	0.000210151	0.000244939	0	0	0	0	0	0
unclassified	0	0	0.000210151	0.000244939	0	0	0	0	0	0
unclassified	0	0	0.000210151	0.000244939	0	0	0	0	0	0
	control					infected
	d00	d04	d07	d21	d25	d00	d04	d07	d21	d25
various	0.0252399	0.0145202	0.0222956	0.0209861	0.0175435	0.0397609	0.0556	0.0147607	0.0138661	0.0144053
various	0.0252399	0.0145202	0.0222956	0.0209861	0.0175435	0.0397609	0.0556	0.0147607	0.0138661	0.0144053
various	0.0252399	0.0145202	0.0222956	0.0209861	0.0175435	0.0397609	0.0556	0.0147607	0.0138661	0.0144053
	control					infected
	d00	d04	d07	d21	d25	d00	d04	d07	d21	d25
Viruses	0	0	0	0.000217001	0.000227406	0.000597908	0.000331871	5.04597e-05	1.27208e-05	0
unclassified	0	0	0	0.000217001	0.000227406	0.000597908	0.000331871	5.04597e-05	1.27208e-05	0
Astroviridae	0	0	0	0	0	0	0.000161361	0	0	0
Caliciviridae	0	0	0	0	0	0	0	0	1.27208e-05	0
Herelleviridae	0	0	0	0	0	0	0	5.04597e-05	0	0
Myoviridae	0	0	0	0	0	0	0.00017051	0	0	0
Reoviridae	0	0	0	0	0	0.000597908	0	0	0	0
Siphoviridae	0	0	0	0.000217001	0.000227406	0	0	0	0	0

## Sheet: summary_Function
	control														infected
	d00			d04		d07			d21			d25			d00			d04			d07			d21			d25
	swine 1	swine 2	swine 3	swine 2	swine 3	swine 1	swine 2	swine 3	swine 1	swine 2	swine 3	swine 1	swine 2	swine 3	swine 4	swine 5	swine 6	swine 4	swine 5	swine 6	swine 4	swine 5	swine 6	swine 4	swine 5	swine 6	swine 4	swine 5	swine 6
Amino acid transport and metabolism	3.29523	3.09032	2.95618	4.05731	4.01202	3.96293	2.3979	3.92548	4.24497	3.99809	3.4727	3.3582	4.25357	3.39383	2.85746	2.73915	3.4702	4.8408	5.24085	4.28188	3.39778	2.73124	3.21292	5.43632	5.26246	5.205	6.11042	5.081	6.08167
(ABC) transporter	0.0317178	0.0289186	0.0126635	0.0279235	0.0392403	0.0160336	0.0309028	0.0169539	0.0306836	0.0921357	0.085684	0.0734089	0.124577	0.0965775	0.030581	0.0177954	0.0180778	0.0258801	0.034977	0.0297186	0	0	0	0	0.0228708	0.0261355	0.0342778	0.0145065	0.0222339
2-amino-3-ketobutyrate coenzyme A ligase	0	0	0	0	0	0	0	0	0	0	0	0	0	0	0	0	0	0	0	0	0	0	0	0.02346	0.0379249	0.00866771	0.00797835	0.00984617	0.0150303
2-hydroxyglutaryl-CoA dehydratase	0	0	0	0	0	0	0	0	0	0	0	0	0	0	0	0	0	0	0	0	0	0	0	0	0	0	0.00791821	0.010242	0.00763367
3-dehydroquinate synthase	0.0258969	0.0336972	0.0276603	0.019761	0.0367223	0.0354155	0.0387559	0.0366241	0.044458	0.0318525	0.0441209	0	0	0	0.0131381	0.0216616	0	0	0	0	0	0	0	0	0	0	0	0	0
3-isopropylmalate dehydrogenase activity	0.0132786	0.00691127	0.0170193	0.00662359	0.0147705	0.0290548	0.019872	0.0375578	0.0091183	0	0.00754097	0	0	0	0.00673655	0	0.00846228	0.0320009	0.0471868	0.0242374	0	0	0	0	0.0169749	0.019398	0.0535657	0	0.0516408
ABC superfamily ATP binding cassette transporter, binding protein	0	0	0	0	0	0	0	0	0	0	0	0	0	0	0.00447835	0.00492247	0.00562559	0	0	0	0	0.00894975	0.00712213	0	0	0	0	0	0
ABC transporter	0.154975	0.0574482	0.158879	0.0939517	0.198209	0.126273	0.053357	0.051168	0.0304727	0.0272906	0.027874	0.118295	0.0977762	0.0461401	0.105785	0.103957	0.188786	0.0357397	0.187623	0.108055	0.210586	0.208056	0.117336	0.193718	0.0861432	0.102505	0.0968438	0.047216	0.0869355
ABC transporter substrate-binding protein	0.0681508	0.0530657	0.0362177	0.0251397	0.0576815	0.0177765	0	0.022979	0.0178073	0.00523167	0.0246227	0.0446928	0.0164917	0.0355552	0	0.0194337	0.0111048	0.0253765	0.0103817	0.0079515	0	0.0177989	0.0141642	0	0	0	0.0469364	0.0309532	0.0565442
ABC transporter, ATP-binding protein	0.120948	0.112378	0.0731342	0.23549	0.234166	0.213728	0.0948977	0.295062	0.352811	0.269172	0.0784948	0.294767	0.401913	0.176185	0.221107	0.0810128	0.257784	0.398961	0.273545	0.232771	0.156873	0.205371	0.163541	0.524724	0.434101	0.369502	0.44198	0.406274	0.3802
ABC, transporter	0.0777146	0.0359437	0.055341	0.0747504	0.0734809	0.0567699	0	0.0671894	0.142925	0.0747575	0.0637366	0.125652	0.121022	0.0631522	0.0788288	0.0673916	0.0605139	0.00844314	0.0977565	0.0196957	0.193433	0.175185	0.118478	0.0767958	0.0773695	0.0630992	0.0698606	0.00756273	0.0337374
acetolactate synthase	0	0	0	0.0292832	0.00466438	0	0	0	0	0	0	0	0	0	0.00425403	0	0.0053438	0	0	0	0.0497027	0.0233238	0.00613937	0	0	0	0	0	0
Acetolactate synthase small subunit	0.0279047	0.0146969	0.0238439	0.0143644	0.0160162	0	0.0422579	0.0399335	0.0387802	0.0173654	0.0160359	0	0	0	0	0	0	0	0	0	0	0	0	0	0	0	0	0	0
acetylornithine	0	0	0	0	0	0	0	0	0	0	0	0	0	0	0	0	0	0	0	0	0	0	0	0.0122575	0.00792611	0.00905753	0.00842633	0	0.00812354
acetylornithine aminotransferase	0	0	0	0	0	0	0	0	0	0	0	0	0	0	0	0	0	0.0167311	0.00703448	0.0158729	0	0	0	0	0	0	0	0	0
Agmatine deiminase	0	0	0	0	0	0	0	0	0	0	0	0	0	0	0	0	0	0.0066728	0.0081897	0	0	0	0	0	0	0	0	0	0
alanine dehydrogenase	0	0	0	0.0123549	0.00688781	0.00696761	0	0.0180135	0.00874663	0.00783329	0.0072336	0	0.00890884	0.00775094	0	0	0	0.0126062	0	0.0237003	0.00754101	0	0.0206658	0.0378406	0.016283	0.0372655	0.0171274	0.0336604	0.0333441
Aldolase	0	0	0	0	0	0	0	0	0	0.00878856	0.00811574	0	0	0	0.00725001	0.007969	0.00910728	0	0	0	0	0.013578	0.0108053	0	0	0	0	0	0
Alpha-keto-beta-hydroxylacyl reductoisomerase	0.15115	0.107011	0.169945	0.348498	0.242648	0.30689	0.122106	0.318779	0.263662	0.228502	0.177718	0.114489	0.284829	0.238577	0.153875	0.114105	0.202457	0.350886	0.285407	0.237161	0.166367	0.114666	0.247698	0.607791	0.481718	0.480434	0.532737	0.416446	0.522619
amidohydrolase	0	0	0	0.00605201	0.00674795	0	0	0	0	0	0	0.0090312	0.00825807	0.00718475	0	0	0	0.0115504	0.0141761	0.00542882	0	0	0	0	0	0	0	0	0
amino acid ABC transporter	0	0	0	0	0	0	0	0	0	0	0	0	0	0	0	0	0	0	0	0	0	0	0	0	0	0	0	0.0175703	0.0130957
amino acid carrier protein	0	0	0	0	0	0	0	0	0	0	0	0	0	0	0	0	0	0.00460613	0	0.00432987	0	0	0	0	0.00606492	0.00693066	0.00637945	0.00825165	0.00615021
aminopeptidase	0.168184	0.0999927	0.0993913	0.16666	0.153584	0.117515	0.0694317	0.089107	0.123911	0.0540234	0.0654434	0.246744	0.155958	0.0741688	0.144642	0.157237	0.300645	0.118816	0.31706	0.113052	0.213917	0.183013	0.137016	0.177404	0.122158	0.117406	0.0906191	0.0968225	0.0650785
aminopeptidase c	0.0156592	0.0108672	0.00892028	0.0106213	0.0177641	0	0	0	0.0071528	0.00640589	0.00591547	0.0239558	0.00730168	0.00635267	0	0.0116429	0.013306	0.00487243	0.0435386	0.00934402	0.012294	0.0211685	0	0	0	0	0	0	0
aminopeptidase puromycin sensitive	0	0	0	0	0	0	0	0	0	0	0	0	0	0	0	0	0	0.0172942	0.00606447	0.00464485	0	0	0	0	0	0	0	0	0
aminotransferase	0.0243917	0.025391	0.0421953	0.114531	0.0269408	0.0258346	0	0.00834881	0.0315565	0.021196	0.0130488	0.00878771	0.0160708	0.0209731	0.0182	0.0199547	0.0379684	0.101255	0.0625985	0.0958862	0.0139043	0.0119706	0	0.0583545	0.0905613	0.0431202	0.117718	0.0398974	0.159612
angiotensin I converting enzyme (peptidyl-dipeptidase A) 2	0.00582277	0.00606131	0.0024877	0.0266589	0.00990818	0	0	0	0.00399846	0.00358093	0	0.0044539	0.0122178	0	0.00886212	0.00649399	0.0371079	0.0141331	0.0138767	0.00265708	0.0102858	0.0059035	0.00469795	0.00575571	0.00744365	0.0042531	0.00782968	0.0151912	0.00377416
anthranilate phosphoribosyltransferase	0	0	0	0	0	0	0	0	0	0	0	0	0	0	0	0	0	0.0067721	0	0.00636593	0	0	0	0	0	0	0.00937931	0	0.00904227
Arginine dihydrolase	0.0171488	0.0297522	0.0146532	0.0581583	0.0129692	0.00625386	0	0.00808409	0.0157013	0	0.00649259	0.00874485	0.0159925	0.00695694	0.0232	0	0.0145716	0.0166495	0.0272457	0	0.0676647	0.011591	0.0463921	0.0113008	0.014615	0.0083506	0.00768646	0	0.00741025
Argininosuccinate synthase 1	0	0	0	0	0	0	0	0	0	0	0	0	0	0	0	0	0	0.0662745	0	0.0259582	0	0	0	0	0	0	0	0	0
arginyl aminopeptidase (aminopeptidase	0	0	0	0	0	0	0	0	0	0	0	0	0	0	0	0	0	0.0111723	0	0.00350074	0	0	0	0	0	0	0	0	0
As a result of hemolysis, hemoglobin is found to accumulate in the kidney and is secreted in the urine. Haptoglobin captures, and combines with free plasma hemoglobin to allow hepatic recycling of heme iron and to prevent kidney damage. Haptoglobin also acts as an antioxidant, has antibacterial activity and plays a role in modulating many aspects of the acute phase response. Hemoglobin haptoglobi…	0	0	0	0	0	0	0	0	0	0	0	0	0	0	0.0205591	0.0527286	0	0.0196723	0.0160962	0	0	0	0	0	0	0	0	0	0
asparagine synthetase	0	0	0	0	0	0	0	0	0	0	0	0.00586806	0.00536572	0	0	0	0	0	0	0	0	0	0	0	0	0	0	0	0
asparagine synthetase A	0	0	0	0	0	0	0	0	0	0	0	0	0.0171199	0.0148948	0	0	0	0	0	0	0	0	0	0	0	0	0	0	0
Aspartate ammonia-lyase	0	0	0	0	0	0	0	0	0	0	0	0	0	0	0.00498533	0.00547973	0	0.0134648	0	0.0086138	0	0	0	0	0	0	0	0	0
Aspartokinase	0.146903	0.155342	0.148896	0.166517	0.140511	0.151914	0.161601	0.232459	0.180786	0.196729	0.252167	0.071942	0.0683936	0.0969896	0.0641918	0.0711903	0.0629195	0.0942308	0.086816	0.0486236	0.147981	0.121676	0.0441166	0.0632299	0.0340928	0.0544864	0.0358609	0.00928545	0.0898437
aspartylglucosaminidase	0.0273314	0	0.011677	0	0	0.0149509	0.0204514	0.0096632	0	0	0	0	0	0	0.0277318	0.015241	0.008709	0.0066339	0	0.012472	0	0	0	0	0	0	0	0	0
azurocidin 1	0.133379	0.109091	0.12211	0.0484653	0.118885	0.0625386	0.142578	0.121261	0.0654219	0.0703085	0.0865679	0.0874485	0.0399811	0.0579745	0.164334	0.201881	0.133573	0.0832473	0.124876	0.130424	0.134635	0.173865	0.0922402	0.0941737	0.0974331	0.0974237	0.0384323	0.0828519	0.0370512
Bifunctional aspartate kinase II homoserine dehydrogenase II	0.00577969	0.00601647	0.0049386	0	0	0.00316163	0.00864959	0.00817381	0.00396888	0	0.00656465	0	0	0	0	0	0	0	0	0	0	0	0	0	0	0	0	0	0
Biosynthesis of L-glutamate from L-aspartate or L- cysteine. Important regulator of levels of glutamate, the major excitatory neurotransmitter of the vertebrate central nervous system. Acts as a scavenger of glutamate in brain neuroprotection. The aspartate aminotransferase activity is involved in hepatic glucose synthesis during development and in adipocyte glyceroneogenesis. Using L-cysteine as…	0	0	0	0	0	0	0	0	0	0	0	0	0	0	0	0	0	0.011019	0.0202859	0	0	0	0	0	0	0	0	0	0
brancheD-chain amino acid aminotransferase	0.0137458	0.0286179	0	0.0562515	0.0312562	0.0151721	0	0.0196123	0.00943918	0.00845352	0	0	0.0193991	0.0084389	0	0	0	0.0470058	0.0164521	0.0126009	0.0162832	0	0.0111559	0.0548325	0.0177282	0.0506471	0.0559429	0.0241202	0.0449438
carbamate kinase	0.0151204	0.0236098	0.01938	0.0307676	0.0343057	0	0	0	0	0	0	0	0	0	0	0	0	0	0	0	0	0	0	0	0	0	0	0	0
carbamoylphosphate synthase, large subunit	0	0	0	0	0	0.0118598	0	0.00919837	0	0	0	0	0	0	0	0	0	0.0275188	0	0.0238785	0	0	0	0.0215184	0.025042	0.0254317	0.0263597	0.018942	0.0225889
Carbamoyltransferase	0	0	0	0	0	0	0	0	0.00806707	0.00722468	0	0	0	0	0	0	0	0.0171804	0.0140867	0.0161636	0	0	0	0.0116124	0.00750894	0.00858082	0.0237549	0.0102163	0.0305159
carboxylase, beta	0	0	0	0	0	0	0	0	0	0	0	0	0	0	0	0	0	0.00857034	0	0.00805632	0	0	0	0.0349028	0.0225693	0.0128955	0.0178048	0	0.0114433
Carboxypeptidase	0.0486794	0.0292527	0.050387	0.0457456	0.0382546	0.0676376	0.0336442	0.0556387	0.0463131	0.041477	0.0446852	0.0344749	0.0394045	0.0274264	0.0456212	0.0564137	0.0931257	0.0381966	0.0468796	0.0461645	0.0529498	0.0341893	0.0362767	0.0333334	0.0574785	0.057473	0.0453446	0.0684273	0.0655727
carboxypeptidase A1 (pancreatic)	0.0391543	0.0232905	0.0382358	0.0398364	0.038072	0.0673148	0.0418545	0.0632836	0.03841	0.0343992	0.0508251	0.034228	0.0469468	0.02723	0.0624297	0.0499061	0.0712932	0.0434449	0.053321	0.0357343	0.0790456	0.0793943	0.0631813	0.0442324	0.0572042	0.0408562	0.0526495	0.0389147	0.0362554
Carboxypeptidase O	0.0249991	0.00650581	0.0160208	0.0117463	0.013097	0.0273502	0.0280593	0	0.00858336	0.0307483	0.00709857	0.0191221	0.00874254	0.00760626	0.038048	0.0487915	0.0557608	0.0364068	0.0521302	0.0285194	0.0368001	0.0380185	0.0403397	0.0617779	0.0319581	0.03652	0.0504232	0.065221	0.0405094
Carboxypeptidase Q	0	0	0	0	0	0	0	0	0	0	0	0	0	0	0.00464454	0.00510514	0	0	0	0	0	0	0	0	0	0	0	0	0
Catalyzes the ATP-dependent phosphorylation of L- homoserine to L-homoserine phosphate (By similarity)	0.0069545	0.0072394	0.00594244	0	0	0.00760855	0.0104077	0.00983525	0	0	0	0.0106391	0.0113441	0.0183337	0	0	0	0	0.00828691	0.00634704	0.00818994	0.0141018	0.0112221	0	0	0	0	0	0
Catalyzes the condensation of (S)-aspartate-beta- semialdehyde (S)-ASA and pyruvate to 4-hydroxy- tetrahydrodipicolinate (HTPA) (By similarity)	0.0319418	0.0166252	0.0272934	0.0648303	0.0633654	0.0086918	0.0118895	0.0337066	0.010911	0.00977169	0.00902361	0	0.0111134	0.00966897	0.0161769	0	0.0101605	0.0308532	0.0569949	0.0509038	0	0	0	0.0315739	0.050958	0.0465069	0.0857923	0.055414	0.0827094
Catalyzes the condensation of ATP and 5-phosphoribose 1- diphosphate to form N'-(5'-phosphoribosyl)-ATP (PR-ATP). Has a crucial role in the pathway because the rate of histidine biosynthesis seems to be controlled primarily by regulation of HisG enzymatic activity (By similarity)	0	0	0	0	0	0	0	0	0	0	0	0	0.0228896	0.049665	0	0	0	0.0241211	0	0.00755814	0	0	0	0.0163722	0.0211736	0.0362941	0.0111359	0.0144039	0
Catalyzes the condensation of the acetyl group of acetyl-CoA with 3-methyl-2-oxobutanoate (2-oxoisovalerate) to form 3-carboxy-3-hydroxy-4-methylpentanoate (2-isopropylmalate) (By similarity)	0	0	0	0	0	0.0154463	0	0.00665558	0	0	0	0	0	0	0	0	0	0.0135982	0.00559657	0.0170691	0	0	0	0.0464077	0.0180124	0.00684749	0.0379058	0	0.0548095
Catalyzes the conversion of 4-hydroxy- tetrahydrodipicolinate (HTPA) to tetrahydrodipicolinate (By similarity)	0.154373	0.160697	0.117237	0.122282	0.155821	0.0939224	0.115629	0.13355	0.106113	0.147828	0.185265	0.0525331	0.036027	0.0731371	0.0435532	0.0477002	0.0545136	0	0	0	0.0806976	0.0345024	0.0138529	0	0	0	0	0	0
Catalyzes the conversion of the cyclic tetrahydrodipicolinate (THDP) into the acyclic N-succinyl-L-2- amino-6-oxopimelate using succinyl-CoA (By similarity)	0	0	0	0	0	0	0	0	0	0	0	0	0	0	0	0.0112182	0.0128205	0	0	0	0	0	0	0	0	0	0	0	0
Catalyzes the isomerization between 2-isopropylmalate and 3-isopropylmalate, via the formation of 2-isopropylmaleate (By similarity)	0.0405942	0.0422572	0.0322881	0.0355894	0.0264547	0.0575971	0.0571365	0.0909433	0.0596067	0.0781841	0.0721986	0.0219962	0	0.0174991	0.0268117	0.0294707	0.0152407	0.0366007	0.0760538	0.0688921	0.0170371	0	0.0233448	0.00998566	0.0490664	0.0809173	0.0772447	0.0452066	0.108163
Catalyzes the NADPH dependent reduction of L-gamma- glutamyl 5-phosphate into L-glutamate 5-semialdehyde and phosphate. The product spontaneously undergoes cyclization to form 1-pyrroline-5-carboxylate (By similarity)	0	0.0176362	0.00482555	0.00574576	0.012813	0	0	0	0	0	0	0	0	0	0	0	0	0	0	0	0	0	0	0	0	0	0	0	0
Catalyzes the NADPH-dependent formation of L-aspartate- semialdehyde (L-ASA) by the reductive dephosphorylation of L- aspartyl-4-phosphate (By similarity)	0.0602787	0.0763355	0.0410337	0.136647	0.150906	0.0950417	0.0310412	0.132692	0.0922006	0.106506	0.0625538	0.0623653	0.0751394	0.0738373	0.0750101	0.0741571	0.0938191	0.130479	0.136485	0.0554192	0.0949163	0.0695716	0.110597	0.0920262	0.119152	0.127631	0.136418	0.128754	0.14966
Catalyzes the oxidation of 3-carboxy-2-hydroxy-4- methylpentanoate (3-isopropylmalate) to 3-carboxy-4-methyl-2- oxopentanoate. The product decarboxylates to 4-methyl-2 oxopentanoate (By similarity)	0	0	0	0	0	0	0	0	0.0181851	0.0243158	0.0224543	0	0	0	0	0	0	0.00633823	0.0155581	0.0297904	0	0	0	0	0.0500736	0.0190738	0	0	0
Catalyzes the reversible conversion of 3- phosphohydroxypyruvate to phosphoserine and of 3-hydroxy-2-oxo-4- phosphonooxybutanoate to phosphohydroxythreonine (By similarity)	0.0913456	0.0881585	0.0613781	0.159415	0.155508	0.128725	0.00985227	0.120492	0.134367	0.136576	0.0964602	0.0599803	0.118798	0.119382	0.0463874	0.00734223	0.0417684	0.183993	0.194309	0.172841	0.030904	0.0400476	0.0737737	0.02603	0.183542	0.190895	0.246227	0.0683525	0.270876
Catalyzes the reversible interconversion of serine and glycine with tetrahydrofolate (THF) serving as the one-carbon carrier. This reaction serves as the major source of one-carbon groups required for the biosynthesis of purines, thymidylate, methionine, and other important biomolecules. Also exhibits THF- independent aldolase activity toward beta-hydroxyamino acids, producing glycine and aldehyd…	0.0990281	0.108812	0.084617	0.0895584	0.0873749	0.108341	0.0905669	0.108927	0.136424	0.108498	0.193846	0.0757476	0.0615672	0.140609	0.0781503	0.0983806	0.0984087	0.182042	0.137668	0.125718	0.129578	0.0557784	0.124286	0.130751	0.126746	0.136802	0.10382	0.12472	0.121485
Catalyzes the stereoinversion of LL-2,6- diaminoheptanedioate (L,L-DAP) to meso-diaminoheptanedioate (meso- DAP), a precursor of L-lysine and an essential component of the bacterial peptidoglycan (By similarity)	0	0	0	0	0	0	0	0	0	0	0	0	0	0	0	0	0	0	0	0	0	0	0	0	0	0	0.011629	0	0.0112111
Catalyzes two activities which are involved in the cyclic version of arginine biosynthesis the synthesis of N- acetylglutamate from glutamate and acetyl-CoA as the acetyl donor, and of ornithine by transacetylation between N(2)-acetylornithine and glutamate (By similarity)	0.00577258	0.0059796	0.0147734	0	0	0	0	0	0.00792798	0	0.00655656	0	0	0	0	0	0	0	0	0	0	0	0	0.0113562	0	0.00839153	0	0	0
Chorismate mutase	0	0	0	0	0	0.013082	0.0178949	0	0	0	0	0	0	0	0	0	0	0	0.0142484	0.010913	0	0	0	0	0	0	0.0089024	0	0.017165
Chorismate mutase prephenate dehydratase	0	0	0	0	0	0	0	0	0	0	0	0	0	0	0	0	0	0.00640965	0	0.00602522	0	0	0	0	0	0	0	0	0
chymotrypsin-like elastase family member	0.0348828	0.0272086	0.0669746	0.0442888	0.0296511	0.0572272	0.0521555	0.0369648	0.0478186	0.0215123	0.0791304	0.0798731	0.0487506	0.0424144	0.0870998	0.0578967	0.142182	0.059181	0.083016	0.0635535	0.0400338	0.034466	0.0141114	0.0172886	0.0440876	0.0248306	0.0346149	0.0447735	0.0447076
chymotrypsin-like elastase family member 1	0.0264323	0.0183434	0.0451715	0.0268928	0.0299853	0.048197	0.0131857	0.0498418	0.060503	0.0541851	0.0500369	0.0404367	0.061625	0.0643387	0.0357594	0.0491322	0.0449201	0.0256627	0.0419953	0.00804118	0.0622559	0.0357317	0.0568699	0.0348372	0.0450537	0.0514849	0.0355426	0.0459735	0.0228436
Citrulline--aspartate ligase	0.00574428	0.0119592	0	0.0172789	0.00642197	0.0384612	0	0.0248586	0.0244841	0.0147567	0.00700517	0	0.00862751	0.00750618	0.0177463	0	0.0222924	0.0566689	0.0209282	0.0372941	0.0200972	0.0230976	0.0275601	0.0463334	0.0374509	0.0513562	0.0472717	0.0407631	0.060764
Cleaves the N-terminal amino acid of tripeptides (By similarity)	0.00559347	0.00582262	0.00955896	0.0113818	0.00634533	0.00628451	0	0.00812372	0	0	0	0	0	0	0	0	0	0.0102727	0	0.00965655	0	0	0	0.00961275	0	0.00710321	0.0129689	0	0.00625145
CNDP dipeptidase 2 (Metallopeptidase M20 family)	0.00493403	0.0102723	0	0.0150599	0.00559725	0	0	0	0	0	0	0	0	0	0.0250316	0.0165084	0	0.0479037	0.0293967	0.00900612	0.00581055	0.0200098	0	0	0	0	0.00663463	0.00858171	0
Complement component 2	0.0214453	0.0159456	0.0209422	0.00623396	0.0139017	0.0100552	0	0.012998	0.00420753	0	0.0173985	0	0	0	0.037302	0.0341677	0.00390482	0.0237953	0.0182529	0.0139801	0	0	0	0	0	0	0	0	0
Cysteine desulfurase	0	0	0	0	0	0	0	0	0	0	0	0	0	0	0	0	0	0.00594106	0	0.00558473	0	0	0	0	0.0069676	0.0079622	0.00732895	0.0094798	0.0141312
cysteine synthase	0.287649	0.267644	0.290088	0.208062	0.301272	0.31487	0.146726	0.235056	0.299734	0.305182	0.300371	0.173157	0.169043	0.201784	0.123013	0.177402	0.115511	0.0780021	0.14348	0.114131	0.124109	0.0610769	0.12192	0.0894891	0.096881	0.0888325	0.0711617	0.0262988	0.029402
decarboxylase	0	0	0	0	0	0	0	0	0	0	0	0.00654268	0.00598258	0	0	0	0	0	0	0	0	0	0	0	0	0	0	0	0
DegT DnrJ EryC1 StrS aminotransferase	0	0	0	0.00544404	0.00607008	0.00585407	0	0.0075673	0	0	0	0	0	0	0	0	0	0	0	0	0	0	0	0	0	0	0	0	0
Dehydratase	0	0	0	0	0	0	0	0	0	0	0	0	0	0	0	0	0	0	0	0	0	0	0	0.0221162	0.014301	0	0	0	0
Dehydrogenase	0.00768415	0.0159979	0.0196977	0.0228887	0.0342665	0.0846545	0.0229994	0.0982733	0.0213871	0.0285106	0.0174842	0.0353437	0.032318	0.0187039	0.00779673	0.025738	0.0294144	0.022455	0.0276201	0.0281675	0.0181282	0.0155814	0.0248398	0	0.0496046	0.0680601	0.0416391	0.0403165	0.00996132
Diaminopimelate dehydrogenase	0.0156767	0.0163189	0.020093	0.071774	0.0177839	0.0600287	0.0234609	0.0775965	0.0313435	0.0473524	0.0445144	0.0343301	0.0525692	0.0368509	0.0317862	0.00874192	0.0199479	0.121762	0.0467005	0.0715369	0.0184616	0	0.037945	0.0309923	0.0501015	0.0458026	0.1054	0.0681658	0.152418
dihydropteroate synthase DHPS	0.0359183	0.0186949	0.0230184	0.0274079	0.0203731	0.00982407	0.0134383	0.0253983	0.0123324	0	0.0101991	0	0	0	0.00911112	0	0.0228903	0.0171145	0.06341	0.016088	0.0211495	0	0.0144898	0.0177523	0.0458291	0.0392533	0.071556	0.0607433	0.0461329
Dihydroxy-acid dehydratase	0	0	0	0	0	0.0131638	0.00641208	0.00547848	0	0	0	0	0	0	0.00434735	0.00477849	0.00546104	0	0	0	0.00504572	0	0.0069138	0.0305595	0.0741744	0.0903387	0.0522994	0	0.0504201
Dipeptidase	0.0150557	0	0.0128647	0.0100611	0.0112181	0	0	0	0	0	0	0.00756411	0.00691657	0	0.00987556	0	0.0124054	0.0094416	0.0587478	0.04918	0.0175053	0.0200944	0.00799545	0.070511	0.0329263	0.0448648	0.0130765	0	0.01891
Dipeptidyl peptidase IV	0	0	0	0	0	0	0	0	0	0	0	0	0	0	0	0	0	0	0	0	0	0	0	0	0	0	0.00874188	0	0.00421387
Dipeptidyl peptidase IV (DPP IV) N-terminal region	0	0	0	0	0	0	0	0	0	0	0	0	0.00440652	0.0038338	0	0	0	0	0	0	0	0	0	0	0	0	0	0	0
domain protein	0	0	0	0	0	0	0	0	0.008941	0	0.00739434	0.00995941	0	0.0158464	0.00660556	0.0145213	0.00829774	0.0126413	0.0155149	0.0118831	0.0153334	0.0264018	0.0210103	0.0257408	0.0166448	0.0190208	0.017508	0.0113231	0.00843945
Extracellular solute-binding protein, family 5	0.0639479	0.0267902	0.0399069	0.00431973	0.0577977	0.0048197	0	0.00623022	0.0174933	0	0.0434016	0.00673945	0.010253	0.0194492	0	0	0	0.0494658	0.0657698	0.0426241	0	0	0	0.00891028	0.00542766	0.0127866	0.0628006	0	0.0440319
FAD dependent oxidoreductase	0	0	0	0	0	0	0	0	0	0	0	0	0	0	0	0	0	0	0	0	0.00644862	0.0111035	0	0	0	0	0	0	0
Family 5	0.00325962	0	0.00278526	0	0	0	0	0	0	0	0	0.00498663	0.00455974	0.0039671	0	0	0	0	0	0	0	0	0	0	0	0	0	0	0
Flavin containing amine oxidoreductase	0	0	0	0.00453325	0.00505455	0	0	0	0	0	0	0	0	0	0	0	0	0	0	0	0.00524717	0.00903482	0	0	0.00569595	0.00650902	0	0	0
gamma-glutamyltranspeptidase	0.0206309	0.021476	0.0176285	0.0125941	0.0187232	0.0135427	0.018525	0.0116707	0.0113337	0.00507509	0.0234328	0.0315615	0.00577192	0.0251087	0.0293064	0.0460182	0.0368139	0.0240362	0.049167	0.00753153	0.0437326	0.0418338	0	0.0244719	0.0158243	0	0.016645	0.0574129	0.00534895
gamma-glutamyltranspeptidase EC 2.3.2.2	0.00393233	0.00409342	0	0	0	0	0	0	0	0	0	0	0	0	0	0	0	0	0	0	0	0	0	0	0	0	0	0	0
glutamate synthase	0.0167494	0.0174334	0.0213371	0.00687784	0.00766875	0.0290441	0.0196291	0.0212087	0.0276233	0.0330535	0.0170188	0.0101556	0.0451785	0.014611	0.00675569	0.00742566	0.0127295	0.0261011	0.0158155	0.0119137	0.00801821	0.00317456	0.0109868	0.0714518	0.055547	0.0811306	0.0887015	0.0494628	0.100729
glutamine synthetase	0.0191438	0.0156809	0.0217016	0.0505214	0.0135768	0.014069	0	0.022733	0.0183061	0.0487237	0.0185593	0.0314103	0.0894286	0.0321124	0.0192935	0	0.0108104	0.0850188	0.030244	0.0258986	0.0520262	0.0382716	0.0155632	0.136462	0.0622649	0.115118	0.0957538	0.0670391	0.0548495
Glycine betaine	0.00783835	0.00815946	0.00669767	0.0156668	0.0174684	0	0	0	0	0	0	0.0119913	0.0109647	0	0	0	0	0	0	0	0.0092308	0.015894	0.0126483	0	0	0	0	0	0
glyoxalase bleomycin resistance protein dioxygenase	0	0	0	0.017533	0.0195492	0.0188535	0	0.0243712	0	0	0	0	0.0241063	0.0209731	0	0	0	0.0167311	0	0.0157276	0	0	0	0.0345772	0.0447174	0	0.0231724	0.0299729	0.0223397
homoserine kinase	0	0	0	0	0	0	0	0	0	0	0	0	0	0	0	0	0	0	0	0	0.00878984	0	0.0120441	0	0	0	0	0.0129819	0.0096758
hydrolase activity, acting on carbon-nitrogen (but not peptide) bonds, in linear amidines	0.00727847	0	0.00621926	0	0	0	0	0	0	0	0	0	0	0	0	0	0	0	0.0346918	0.0265708	0	0	0	0	0	0	0	0	0
imidazole acetol-phosphate transaminase	0	0	0	0	0	0	0	0	0	0.00768706	0.00709857	0	0.00874254	0.00760626	0	0	0	0	0	0	0	0	0	0	0	0	0	0	0
Inherit from COG: serine acetyltransferase	0	0	0	0.0151878	0.0169344	0	0	0	0	0	0	0	0	0	0	0	0	0	0	0	0	0	0	0	0	0	0	0	0
Involved in the synthesis of meso-diaminopimelate (m-DAP or DL-DAP), required for both lysine and peptidoglycan biosynthesis. Catalyzes the direct conversion of tetrahydrodipicolinate to LL-diaminopimelate, a reaction that requires three enzymes in E.coli (By similarity)	0	0	0	0.0177066	0.00658093	0	0	0	0	0	0	0	0.00811498	0.00706027	0	0	0	0	0	0	0	0	0	0	0	0	0.00780061	0	0.0150406
lAO AO transport system ATPase	0.0676057	0.0547364	0.0770232	0.0534982	0.0596502	0.0821821	0.101175	0.06374	0.0722157	0.0831533	0.0682555	0.0459665	0.0840629	0.063995	0.106705	0.0837767	0.0861688	0.0583443	0.0716074	0.054845	0.0884619	0.106623	0.109092	0.0594019	0.0384111	0.0548677	0.0606048	0.0522604	0.0389513
L-asparaginase	0	0.0203873	0.0278914	0.0139853	0.00779676	0	0	0	0.107769	0.040308	0.111372	0.123634	0.00942084	0.0491784	0.00662396	0.109213	0	0.082397	0	0.0238323	0	0	0	0	0	0	0	0	0
L-asparaginase II	0	0	0	0	0	0	0	0	0	0	0	0	0	0	0	0	0	0	0	0	0	0	0	0	0	0	0.0098176	0	0.00946481
Leucine aminopeptidase 3	0	0	0	0	0	0	0	0	0	0	0	0	0	0	0.00916379	0.00503629	0.0633122	0.0263055	0	0.00824259	0	0	0	0.0267823	0.0230911	0.0131936	0	0	0
lipolytic protein G-D-S-L family	0	0	0	0	0	0	0	0	0	0	0	0	0	0	0	0.00508528	0.00581165	0	0.00543324	0.00416139	0.00536967	0	0.00735768	0	0	0	0	0	0
Lysine 2,3-aminomutase YodO family protein	0	0	0	0	0	0	0	0	0	0	0	0	0	0	0	0	0	0	0	0	0	0	0	0.00967295	0.00625484	0.00714769	0	0	0
M18 family aminopeptidase	0.00543774	0.0169815	0	0.0101684	0.0113377	0	0	0	0.00596067	0.00533824	0	0.00737734	0.00674579	0	0	0	0	0.0249036	0.0246103	0.0180451	0.00640374	0.0110263	0	0.0313264	0.0309946	0.0283858	0.0268499	0.0442537	0.0786831
M20 DapE family protein YgeY	0	0	0	0	0	0	0	0	0.00692206	0.00619925	0	0	0	0	0	0	0	0.0147013	0.0120375	0.0045999	0	0	0	0.0100072	0.025884	0.0221841	0.0272263	0.0264124	0.013124
m42 family	0.00681298	0	0.00582152	0	0	0	0	0	0	0	0	0	0	0	0	0	0	0	0	0	0	0	0	0	0	0	0	0	0
Methenyltetrahydrofolate cyclohydrolase	0	0	0	0	0	0	0	0	0	0	0	0	0	0	0	0	0	0	0	0	0	0.023182	0.018448	0	0	0	0.0145228	0.0375697	0
methionine synthase	0	0	0	0	0	0	0	0	0.00421856	0.00377805	0	0.0158997	0	0.00632449	0	0	0	0	0	0	0	0	0	0	0	0	0	0	0
methylmalonyl-CoA epimerase	0.0327785	0.0341214	0.0140042	0.0507389	0.0561752	0.0545604	0.124213	0.0473497	0.0684911	0.0819294	0.0566432	0.0506825	0.0463438	0.0611217	0.0838597	0.0742893	0.0844529	0.0159121	0	0.0747886	0.0390151	0.033233	0.0534597	0.0978973	0.0214005	0.0483976	0.0450207	0	0.0434029
Microcompartments protein	0.0767038	0.0795547	0.109076	0.0259184	0.0866965	0.0278705	0.076248	0	0.103855	0.156021	0.0292523	0.0767125	0.0712707	0.0610285	0	0	0	0.0494658	0.0303553	0.0232495	0.0600002	0	0.0411071	0.0503624	0.032566	0.0372146	0.0685097	0.0886155	0.0660479
N-acetyl-glutamate semialdehyde dehydrogenase	0	0	0	0	0	0.023889	0	0.0308802	0.00938414	0.0168085	0.0155217	0	0.0203631	0.0177164	0	0	0	0.0141331	0.00867294	0.0199281	0	0	0	0	0.00839235	0.00959032	0.0195742	0.0126594	0.00943541
N-acetylneuraminate lyase	0	0	0	0	0	0	0	0	0	0	0	0	0	0	0	0	0	0.0149208	0	0.0140259	0	0	0	0	0	0	0	0	0
nag kinase	0.018168	0.00945612	0	0.0184844	0.010305	0	0	0	0	0.0111731	0.0206354	0	0	0	0	0	0	0.00881948	0.0108244	0.00829052	0	0.0184198	0.0146583	0	0	0	0	0	0
Nitrilase family, member 2	0	0	0	0.00929626	0.0103653	0	0	0	0	0	0	0	0	0	0.0185329	0	0.0291035	0	0	0	0	0	0	0	0	0	0	0	0
Nitrogen regulatory protein pii	0	0	0	0	0	0	0	0	0	0	0	0	0	0	0	0	0	0	0	0	0	0	0	0	0	0	0.010232	0.00661739	0
nitrogen regulatory protein P-II	0	0	0	0	0	0	0.148619	0.112355	0	0	0	0.24387	0.250776	0.290069	0	0	0	0	0	0	0	0	0	0.0392656	0	0.145074	0.267072	0.13818	0.128737
O-acetylhomoserine	0.0272141	0.0623843	0.0372471	0.0497554	0.0369709	0.047704	0.0325893	0.0846639	0.0449485	0.0603821	0.0494244	0.0500877	0.0152132	0.0928681	0.0553284	0.0486862	0.0486773	0.0528805	0.0714116	0.0447461	0.0384373	0.0110263	0.052668	0.0427611	0.0413662	0.0079622	0.0512858	0.0094798	0.0564757
o-acetylhomoserine o-acetylserine sulfhydrylase	0	0	0	0	0	0	0	0	0	0	0	0.00837707	0	0.00666436	0	0	0	0	0	0	0	0	0	0	0	0	0	0	0
Oligoendopeptidase f	0	0	0	0	0	0	0	0	0	0	0	0	0	0	0	0	0	0	0	0	0.0046154	0.00794702	0	0	0	0	0	0	0
ornithine carbamoyltransferase	0.0209881	0.0145652	0.0179338	0.0796313	0.040054	0.0466414	0.0104699	0.0405034	0.0288247	0	0.0158923	0.0428106	0.0396044	0.0174281	0.0354926	0.015605	0.0445849	0.0277059	0.023468	0.0380271	0.0577708	0.0426433	0.0678702	0.0553235	0.035774	0.0408805	0.0386242	0.0122412	0.0277418
oxidoreductase	0	0	0	0.0139853	0.0155935	0.0075193	0	0.0194398	0	0	0	0	0	0	0	0	0	0.0066728	0.0245691	0	0	0	0	0.0545913	0.0440866	0.0200806	0.0460766	0.0359681	0.00880638
oxidoreductase activity, acting on the CH-NH2 group of donors, NAD or NADP as acceptor	0.459218	0.613652	0.377317	0.649662	0.612526	0.808631	0.243675	0.466339	0.925837	0.83886	0.564085	0.425369	0.983083	0.475401	0.433889	0.43744	0.581177	1.16455	1.51786	1.21683	0.488645	0.308474	0.695296	1.54276	1.48637	1.29309	1.67138	1.84262	1.76739
Part of the ABC transporter complex PotABCD involved in spermidine putrescine import. Responsible for energy coupling to the transport system (By similarity)	0.013363	0.0277649	0.022452	0	0	0.0143048	0	0.027698	0.016578	0.0311331	0	0.0098771	0.0180631	0	0.00660556	0.00726065	0	0.0109644	0.0191562	0.00436521	0.0132994	0.00969861	0.0182232	0.0386837	0.0334065	0.0285848	0.0179112	0.0113864	0.0172675
peptidase	0.0291214	0.0669248	0.0398782	0.0295843	0.0197918	0.0769546	0.0522847	0.0743498	0.0640958	0.0574384	0.0861837	0.035587	0.0488717	0.0709371	0.0177023	0.0129719	0.00741237	0.0736834	0.0555594	0.063983	0.0136973	0	0.0281527	0	0.0598099	0.0340463	0.0392562	0.0609171	0.090901
Peptidase S9 prolyl oligopeptidase active site	0	0	0	0	0	0	0	0	0	0	0	0	0	0	0	0	0	0	0	0	0	0	0	0	0.00362282	0.00413996	0.0038107	0	0.00367376
Peptidase, S9A B C family, catalytic domain protein	0	0	0	0	0	0.0069866	0	0.00451564	0	0	0	0	0	0	0	0	0	0	0	0	0	0	0	0	0	0	0	0	0
phosphoglycerate dehydrogenase	0	0	0	0	0	0	0	0	0	0	0	0	0	0	0	0	0	0	0.0104791	0.0120391	0	0	0	0	0	0	0	0	0
phosphoserine phosphatase	0	0	0	0	0	0.00788948	0.010792	0	0.00990387	0.00886969	0	0	0.0100875	0.00877645	0	0	0	0	0	0	0	0.0146225	0.0116365	0	0	0	0	0	0
phosphoserine phosphatase activity	0.00456855	0	0.00390371	0	0	0	0	0	0	0	0	0	0	0	0	0	0	0	0	0	0	0	0	0	0	0	0	0	0
prolyl oligopeptidase	0	0	0	0	0	0.00355136	0	0.00459069	0	0	0	0	0	0	0	0	0	0.00315593	0	0.00296665	0	0	0	0.0128704	0	0.0142656	0	0	0
pyrroline-5-carboxylate reductase-like	0	0	0	0	0	0	0	0	0	0	0	0	0	0	0.00858485	0.00943622	0	0	0	0	0	0	0	0	0	0	0	0	0
Releases the N-terminal proline from various substrates (By similarity)	0	0	0	0.015636	0.0174341	0	0	0	0	0	0	0	0	0	0	0	0	0	0	0	0	0	0	0	0	0	0	0	0
Removes N-terminal dipeptides sequentially from polypeptides having unsubstituted N-termini provided that the penultimate residue is proline (By similarity)	0	0	0	0	0	0	0	0	0	0	0	0.00460255	0.00420854	0.00366155	0	0	0	0	0	0	0	0	0	0	0	0	0	0	0
Required for the first step of histidine biosynthesis. May allow the feedback regulation of ATP phosphoribosyltransferase activity by histidine (By similarity)	0	0	0	0	0	0.0066427	0.00908655	0	0	0	0	0	0	0	0	0	0	0	0	0	0	0	0	0	0	0	0.00833716	0	0.00803757
saccharopine dehydrogenase	0	0	0	0	0	0.0251542	0	0.0244119	0.0231561	0.0136901	0.0195254	0.00876623	0.0160316	0.0139479	0.00577185	0.00634425	0.0145009	0.022213	0.0136562	0.0261105	0.0133981	0	0.0183585	0.0226569	0.0219761	0.0251131	0.0302156	0.029566	0.0365041
shikimate dehydrogenase	0	0	0	0	0	0.0102563	0	0.0265158	0	0.0230612	0.0106479	0.0143415	0	0.0228188	0.00951201	0.0104553	0.0119487	0.0182034	0	0.00855581	0.0111291	0	0.0152494	0	0	0	0	0	0
Specifically catalyzes the decarboxylation of meso- diaminopimelate (meso-DAP) to L-lysine (By similarity)	0	0	0	0	0	0	0	0	0	0	0	0	0	0	0	0	0	0	0	0	0.00691732	0.0119106	0.00947832	0	0	0	0	0	0
symporter	0	0	0	0	0	0	0	0	0	0	0	0	0	0	0.00476554	0	0.00598635	0	0	0	0	0	0	0	0	0	0	0	0
synthase small subunit	0.0129484	0	0.0110641	0.026348	0.0440668	0	0.0193779	0.018312	0.0355664	0.0318525	0	0	0.018113	0.0157588	0	0	0	0	0	0	0.0609947	0.0525118	0.0417884	0	0.0165529	0.0378314	0.0348226	0.0675632	0.0335713
The alpha subunit is responsible for the aldol cleavage of indoleglycerol phosphate to indole and glyceraldehyde 3- phosphate (By similarity)	0.00908398	0.00945612	0	0	0	0	0	0	0	0	0	0	0.0127072	0.0110556	0	0	0	0	0.0108244	0.00829052	0.0106977	0	0.0293167	0	0	0	0.0147264	0.0157997	0.0259732
The beta subunit is responsible for the synthesis of L- tryptophan from indole and L-serine (By similarity)	0	0	0	0	0	0	0	0	0	0	0	0	0	0	0	0	0	0.00501195	0	0.0141341	0	0	0	0.0306168	0.0395956	0.0452477	0.0281027	0.0273714	0.0337849
The glycine cleavage system catalyzes the degradation of glycine. The H protein shuttles the methylamine group of glycine from the P protein to the T protein (By similarity)	0	0	0	0.0190759	0.0425391	0	0	0	0	0	0	0	0	0	0	0	0	0	0	0	0	0	0	0	0	0	0	0	0
Threonine dehydratase	0.00683285	0.00711276	0	0.0347593	0.0155026	0	0	0	0	0	0	0	0	0	0.00693295	0.0076205	0	0	0	0	0	0	0	0	0	0	0	0	0
threonine synthase	0	0	0	0	0	0	0	0	0	0	0	0	0	0	0	0	0	0.00525503	0.00644962	0.00493985	0	0	0	0.0210129	0.0203814	0.0077636	0.0145563	0.00941412	0.00701663
TOBE domain	0	0	0	0	0	0	0	0	0.0089659	0.00802966	0	0	0	0	0	0	0	0	0	0	0	0	0	0	0	0	0	0	0
tryptophanase EC 4.1.99.1	0	0	0	0	0	0	0	0	0	0	0	0	0	0	0	0	0	0.0221598	0.00988562	0.0201098	0	0	0	0.00840897	0.0383419	0.0188007	0.0230562	0.00750702	0.0389623
Utilization Protein	0.00868024	0	0.00741705	0.018038	0.0201122	0.0094966	0	0.0122758	0.0119213	0.0217211	0.0101991	0.0266078	0.0368911	0.0109285	0.00880742	0.00968086	0.0110637	0	0.0103433	0.00792205	0	0.0176012	0.0140069	0.0171605	0.0249033	0.0284582	0.011672	0.0150975	0.0112526
various	0.0435863	0.0292829	0.0222007	0.0180144	0.0200859	0.0267789	0	0.00865399	0.0336411	0.0403143	0.0357597	0.0422505	0.0620865	0.0412444	0.00991183	0.0181453	0.0254966	0.0548577	0.0128936	0.0616416	0.033107	0.0236434	0.026549	0.0594758	0.100532	0.113898	0.064894	0.0227146	0.101765
X-prolyl aminopeptidase (Aminopeptidase P)	0	0.0145003	0.0148782	0.0248015	0.0197526	0.0380993	0	0.0246247	0.0286962	0.0428328	0.00791074	0.0319648	0.048714	0.00847651	0.0388678	0.027187	0.0399475	0.0236671	0.0331969	0.0317824	0.0328084	0.0211842	0.0168582	0.0206538	0.0133554	0.0305237	0.0187307	0.0242277	0.0270865
Carbohydrate transport and metabolism	6.89722	6.71653	6.86109	9.83177	7.72851	7.64774	4.59895	8.30733	8.88018	7.31265	7.54979	6.90695	9.11185	7.00823	5.92499	5.18458	6.88398	9.34219	9.94199	8.18247	7.58095	6.64284	7.40747	11.5982	11.3384	10.6081	11.2582	9.66984	10.7651
(ABC) transporter	0.00660188	0.00687233	0.00564113	0.00594636	0.00663016	0.0127884	0.00874665	0.0165311	0.0327099	0.0370225	0.0265533	0.00894111	0.115687	0.0645517	0.0255014	0.0280304	0.0160171	0.0555298	0.0534492	0.0114689	0	0	0	0.075571	0.0877237	0.0272274	0.0432726	0.14111	0.0643192
(Sugar) kinase	0.00540015	0.00562138	0.00461429	0	0	0	0	0	0.0074165	0.00664205	0	0.00826126	0	0.00657223	0	0	0	0	0	0	0	0	0	0	0	0	0	0	0
1-phosphofructokinase	0	0	0	0.00784372	0.0087457	0	0	0	0	0	0	0	0	0	0	0	0	0	0	0	0	0	0	0	0	0	0	0	0
4,6-dehydratase	0	0	0	0	0	0	0	0	0	0	0	0	0	0	0	0	0	0	0	0	0	0	0	0	0	0	0.011629	0	0.0112111
4-alpha-glucanotransferase	0	0	0	0	0	0	0	0	0	0	0	0	0	0	0	0	0	0.00724734	0.00549742	0.00260213	0	0	0	0	0	0	0	0	0
6-phospho-beta-glucosidase (EC 3.2.1.86)	0	0	0	0	0	0	0	0	0	0	0	0	0	0	0	0	0	0	0	0	0	0	0	0.0417903	0.0135575	0	0	0	0
6-phosphogluconolactonase	0.0137056	0.00713356	0.00585556	0.0278888	0.0155479	0	0	0	0	0	0	0	0	0	0	0	0	0	0	0	0	0	0	0	0	0	0	0	0
ABC transporter	0.147697	0.152751	0.130944	0.258872	0.198779	0.0934401	0.0329536	0.135229	0.201198	0.0880477	0.0584015	0.184288	0.14552	0.0918471	0.122062	0.141279	0.138881	0.0354355	0.174781	0.0811696	0.215779	0.175273	0.138597	0.151091	0.128513	0.0939808	0.0918047	0	0.0970499
ABC transporter, solute-binding protein	0	0	0	0	0	0	0	0	0	0	0	0	0	0	0	0	0	0	0	0	0	0	0	0	0	0	0.0091879	0.0118843	0
adipocyte plasma membrane associated protein	0.0113039	0.00392231	0	0	0	0.00412232	0	0.00532874	0	0	0	0	0	0	0	0	0	0.014633	0.0089797	0.020633	0	0	0	0	0	0	0	0	0
Aldolase	0.32665	0.384732	0.295614	0.508115	0.416865	0.420714	0.294276	0.354308	0.462226	0.410934	0.402637	0.362472	0.566792	0.380568	0.339026	0.256558	0.392812	0.425853	0.635237	0.504476	0.376789	0.245872	0.323021	0.685473	0.711685	0.740044	0.762373	0.643869	0.688343
alpha amylase, catalytic	0	0	0	0	0	0	0	0	0	0.00903652	0.0166894	0	0	0	0	0	0	0	0	0	0	0	0	0	0	0	0	0	0
Alpha amylase, catalytic domain	0	0	0	0	0	0	0.0609984	0.0576431	0	0	0	0.0311773	0.0285083	0	0	0	0	0	0	0	0	0	0	0	0	0	0	0	0
Alphaamylase	0.0559417	0.0630933	0.0478007	0.0699949	0.0364205	0.105373	0.0755019	0.0713489	0.100783	0.107183	0.0937678	0.119405	0.102767	0.0669827	0.0520242	0.0519767	0.14845	0.0905746	0.122291	0.102186	0.0594131	0.0744003	0.111013	0.0997393	0.0938104	0.0804011	0.086341	0.0957256	0.118912
alpha-galactosidase	0	0	0	0	0	0	0	0	0.00546479	0.00489414	0	0	0	0	0	0	0	0	0	0	0	0	0	0	0	0	0	0	0
alphaglucosidase	0	0	0	0.0071822	0.00400406	0	0	0	0	0	0	0	0	0	0	0	0	0	0.00420585	0.00322132	0	0	0	0.00697793	0.0125534	0.00993801	0.0180621	0	0.0357155
alpha-glucosidase	0.0275529	0.00369325	0.0325714	0.0212745	0.0324563	0.0479008	0.0016944	0.0214555	0.0265416	0.0116989	0	0.00912325	0.035376	0.00275589	0.036226	0.0487561	0.123545	0.0287265	0.0387658	0.0343748	0.0368927	0.030305	0.00828105	0.0101469	0.0164033	0.0149979	0.0276112	0.0312483	0.0266172
Alpha-N-arabinofuranosidase (EC 3.2.1.55)	0	0	0	0	0	0.0147644	0	0.0127235	0.018428	0.0247164	0.012664	0.00684234	0.0125132	0.0108868	0	0	0	0.0217121	0.0313639	0.024022	0.00527727	0.00908665	0.0216932	0.0176845	0.0458403	0.032707	0.0362235	0	0.0523828
Altronate oxidoreductase	0	0	0	0	0	0	0	0	0	0	0	0	0.0132731	0.00577398	0.0049234	0	0.0123693	0	0	0	0	0	0	0	0	0	0	0	0
AP endonuclease, family 2	0.0168609	0	0.0144072	0	0	0	0	0	0.0115783	0.0311077	0.00957541	0.0128971	0.011793	0	0.00855397	0.00940228	0.0107453	0.00821453	0.0100819	0	0	0	0	0	0.0215544	0.0123156	0.0227541	0	0.0109682
bacterial extracellular solute-binding protein	0.0159072	0.0275982	0.00906155	0.00876651	0.00488731	0	0	0	0	0	0	0	0	0	0	0	0	0	0	0	0	0	0	0	0	0	0	0	0
Bacterial group 2 Ig-like protein	0	0	0	0	0	0	0.00411185	0.00388567	0	0	0	0	0	0	0	0	0	0	0	0	0	0	0	0	0	0	0	0	0
beta galactosidase small chain	0	0	0	0	0	0	0	0	0	0	0	0	0	0	0	0	0	0	0	0	0	0	0	0.0173432	0.00282116	0.0063678	0	0	0
beta-d-xylosidase	0.00303191	0.00315612	0	0	0	0	0	0	0	0	0	0	0	0	0	0	0	0	0	0	0	0	0	0	0	0	0	0	0
beta-galactosidase	0.0043003	0	0.0036745	0	0	0	0	0	0	0	0	0	0	0	0.00872662	0.00959205	0.0109622	0.00835019	0.0102484	0.00784937	0.00506424	0.00871985	0	0	0.0109947	0.0062821	0.0115649	0	0.00557468
beta-glucosidase	0.0173605	0.00903585	0.0111256	0.00883145	0.00984702	0.0189932	0.0129904	0.0122758	0.0119213	0.021353	0.0147887	0.027162	0.0126943	0.0105642	0.00535586	0.00588701	0.0067279	0.041776	0.0103433	0.0203934	0	0	0	0.0237303	0.019181	0.0175352	0.0197423	0.0104387	0.0211869
beta-hexosaminidase	0	0	0	0	0	0	0	0	0	0	0	0	0	0	0.00872662	0.00479602	0.00548108	0.0208755	0.0153726	0.0156987	0	0	0	0	0	0	0	0	0
Bifunctional phosphoglucose phosphomannose isomerase	0.00705923	0	0.00603193	0	0	0	0	0	0	0	0	0	0	0	0	0	0	0	0	0	0	0	0	0	0	0	0	0	0
Bone marrow stromal cell antigen 1	0.00874502	0.00910328	0.0074724	0	0	0	0	0	0	0	0	0	0	0	0.00887315	0.00975311	0.0222924	0.0084904	0.0104205	0.00798117	0	0	0	0	0	0	0	0	0
Carbohydrate kinase	0.00442201	0.00460317	0.00755699	0.0539885	0.0050164	0.0483698	0.00661775	0.0437644	0.00607313	0.0108779	0.0200903	0.00676488	0.00618576	0.0161454	0.0179303	0.00984498	0.0281598	0.0386393	0.0263461	0.0484291	0.0208303	0.00896664	0.0285423	0.104873	0.0904261	0.0581148	0.0653851	0.0461469	0.0687679
carbohydrate kinase FGGY	0	0	0	0	0	0.0310171	0	0.0133648	0.0129267	0.00578845	0.0106906	0	0.0197895	0.00573913	0	0	0	0.0275809	0.028209	0.0172845	0.0110844	0	0.0151882	0.0374034	0.0120931	0.0484027	0.0126947	0	0.0734433
Catalyzes the condensation of formaldehyde with tetrahydromethanopterin (H(4)MPT) to 5,10- methylenetetrahydromethanopterin (By similarity)	0.0338029	0.00586461	0.00481395	0	0	0	0	0	0	0	0	0	0	0	0	0	0	0	0	0	0	0	0	0	0	0	0	0	0
Catalyzes the conversion of glucosamine-6-phosphate to glucosamine-1-phosphate (By similarity)	0.0122634	0.0234427	0.0253152	0.0290792	0.0277912	0.0808331	0	0.0544158	0.048615	0.0638276	0.0496173	0.0122787	0.0606356	0.0282836	0.00414286	0	0.00520416	0.123733	0.0564842	0.122776	0.080551	0.0475105	0.0423284	0.230097	0.192293	0.199461	0.19308	0.10174	0.205617
Catalyzes the conversion of L-arabinose to L-ribulose (By similarity)	0.0243881	0.0404587	0.0240825	0.0999692	0.0488351	0.0912358	0.0273482	0.112022	0.07061	0.0398096	0.0367619	0.0215582	0.0969421	0.0222405	0.0498829	0.00552607	0.0616768	0.129485	0.0617237	0.10896	0.090177	0.0656298	0.115568	0.202792	0.129474	0.190095	0.123874	0.11919	0.167804
Catalyzes the dehydration of D-mannonate (By similarity)	0	0	0	0.006515	0.00726419	0	0	0	0	0	0	0	0	0	0	0	0	0.00554982	0.00681143	0.0104339	0	0	0	0	0	0	0.0155244	0.0100402	0.00748326
Catalyzes the dehydration of the S-form of NAD(P)HX at the expense of ATP, which is converted to ADP. Together with NAD(P)HX epimerase, which catalyzes the epimerization of the S- and R-forms, the enzyme allows the repair of both epimers of NAD(P)HX, a damaged form of NAD(P)H that is a result of enzymatic or heat-dependent hydration (By similarity)	0	0	0	0	0	0	0	0	0	0	0	0	0	0	0.0205591	0.0150653	0	0.00655742	0	0.00616413	0	0	0	0	0	0	0	0	0
Catalyzes the formation of the alpha-1,6-glucosidic linkages in glycogen by scission of a 1,4-alpha-linked oligosaccharide from growing alpha-1,4-glucan chains and the subsequent attachment of the oligosaccharide to the alpha-1,6 position (By similarity)	0	0	0	0	0	0.0147739	0	0.00958695	0	0	0	0	0	0	0	0	0	0	0	0	0	0	0	0	0	0	0.0182428	0.00589915	0.00439682
Catalyzes the interconversion of 2-phosphoglycerate and 3-phosphoglycerate (By similarity)	0.146874	0.13754	0.0920239	0.221447	0.176024	0.12379	0.0434803	0.10834	0.13331	0.0967917	0.121858	0.149635	0.150465	0.0882121	0.14227	0.0591705	0.079966	0.135877	0.221922	0.130952	0.263256	0.206894	0.130234	0.110588	0.213102	0.1876	0.191215	0.0248843	0.120432
Catalyzes the isomerization of 5-dehydro-4-deoxy-D- glucuronate to 3-deoxy-D-glycero-2,5-hexodiulosonate (By similarity)	0	0	0	0	0	0.0261392	0	0.0321921	0	0	0	0	0	0	0	0	0	0.0231965	0	0.0294172	0	0	0	0.0329775	0.0533108	0.0609207	0.0785058	0.0580258	0.0756848
Catalyzes the NAD-dependent conversion of D-erythrose 4- phosphate to 4-phosphoerythronate (By similarity)	0.0130204	0.0140163	0.0174477	0	0	0.00767689	0.0315037	0.0198472	0.0485924	0.0261005	0.0241266	0.0411971	0.0285635	0.0169279	0.0353522	0.0859211	0.0533255	0.108461	0.0164077	0.0510795	0.0414191	0.0428999	0.0567538	0.0278279	0.0089972	0.020563	0.141646	0.0733745	0.0455645
Catalyzes the oxidative decarboxylation of 6- phosphogluconate to ribulose 5-phosphate and CO(2), with concomitant reduction of NADP to NADPH (By similarity)	0.0637399	0.071455	0.0586536	0.114735	0.0778697	0.0107284	0	0.0277362	0.0202014	0.00603065	0.0334138	0.0225024	0.0754456	0	0.0697326	0.0657806	0.0437454	0.067027	0.07621	0.0225924	0.0981958	0.0497104	0.0949918	0.0290796	0.0313396	0.0429759	0	0	0
Catalyzes the phosphorylation of pyruvate to phosphoenolpyruvate (By similarity)	0.016016	0.0305466	0.0273913	0.114127	0.0393933	0.0755577	0.0239686	0.0525909	0.0329067	0.0294705	0.00906458	0.00408358	0.070946	0.00974606	0.00810683	0.0118811	0.0407344	0.138616	0.0441232	0.0771408	0.00943056	0.0108253	0.0344588	0.221633	0.229547	0.245619	0.165038	0.162492	0.141925
Catalyzes the reversible cleavage of L-rhamnulose-1- phosphate to dihydroxyacetone phosphate (DHAP) and L-lactaldehyde (By similarity)	0	0	0	0	0	0	0	0	0	0	0	0	0	0	0	0	0	0.00755956	0	0.00710616	0	0	0	0	0	0	0.0209399	0.0135426	0.0201874
Catalyzes the reversible conversion of 2- phosphoglycerate into phosphoenolpyruvate. It is essential for the degradation of carbohydrates via glycolysis (By similarity)	0.448289	0.568688	0.415568	0.577949	0.423345	0.383608	0.27389	0.335445	1.00882	0.539601	0.607174	0.863565	0.632108	0.473614	0.291625	0.267964	0.4352	0.340825	0.821904	0.366468	0.607835	0.651887	0.606359	0.765436	0.708931	0.533061	0.600498	0.550649	0.503654
Catalyzes the reversible isomerization-deamination of glucosamine 6-phosphate (GlcN6P) to form fructose 6-phosphate (Fru6P) and ammonium ion (By similarity)	0	0	0	0.0271995	0.0202182	0.00974936	0	0.0126026	0.0360813	0	0.0199807	0	0	0	0	0.00957448	0.0109421	0.0343829	0.0103433	0.0323208	0.0101099	0.0183487	0.0284547	0.016972	0.0223665	0.0255592	0.011672	0.0150975	0.0112526
Catalyzes the synthesis of ADP-glucose, a sugar donor used in elongation reactions on alpha-glucans (By similarity)	0	0	0	0	0	0	0	0	0.00831721	0.00744871	0.00687846	0	0	0	0	0	0	0	0	0	0	0	0	0	0	0	0.0305666	0.0203092	0.0223027
Catalyzes the transfer of the gamma-phosphate of ATP to D-galactose to form alpha-D-galactose-1-phosphate (Gal-1-P) (By similarity)	0	0	0	0	0	0.0265708	0	0.00858673	0.00833875	0.007468	0.0137926	0	0.0169868	0.0073895	0	0	0	0.0353693	0.0144699	0.033248	0	0	0	0.047859	0.0232654	0.0442346	0.065315	0.052802	0.0708389
Ceramidase	0.00306763	0	0.00262121	0	0	0.00335613	0	0.00433832	0.00421304	0.0037731	0	0.00469291	0	0.00373344	0	0	0	0	0	0	0	0	0	0	0	0	0.00412493	0.00533549	0
Channel that permits osmotically driven movement of water in both directions. It is involved in the osmoregulation and in the maintenance of cell turgor during volume expansion in rapidly growing cells. It mediates rapid entry or exit of water in response to abrupt changes in osmolarity (By similarity)	0	0	0	0	0	0	0	0	0	0	0	0	0	0	0	0	0	0	0	0	0	0	0	0	0	0	0.0125057	0.0161758	0.0120564
chitinase	0.0187499	0.0279018	0.0068818	0.0272707	0.016702	0.00729637	0.00395424	0.00943171	0.00362882	0	0.00300109	0.00404215	0	0.00321572	0.034006	0.0386849	0.0918973	0.0263668	0.0212817	0.00608662	0.0552768	0.0816549	0.0562478	0.00796107	0.044342	0.0195467	0.0286495	0	0.02762
Citrate lyase	0.0155725	0.0162105	0.0133063	0.0554533	0.0176657	0	0	0	0	0	0	0	0	0	0	0	0	0	0	0	0	0	0	0	0	0	0	0	0
Class II aldolase adducin	0.171517	0.125919	0.172268	0.24623	0.148733	0.307943	0.180576	0.313018	0.110576	0.21059	0.251838	0.154145	0.126939	0.208639	0.224972	0.157296	0.141247	0.254247	0.191876	0.1929	0.225323	0.102333	0.195057	0.099428	0.141501	0.176457	0.202883	0.192444	0.117355
Class II aldolase adducin family protein	0.0545513	0.0497558	0.0640213	0.0353192	0.0301811	0.0298745	0.0263719	0.0908374	0.0477537	0.0427672	0.0202428	0.0528217	0.0596048	0.0314579	0	0.00895148	0.0204602	0.0335227	0.0315133	0.0309658	0.0104151	0	0.0142711	0.0530203	0.057348	0.0527112	0.0334814	0.0584047	0.042791
converts alpha-aldose to the beta-anomer. It is active on D-glucose, L-arabinose, D-xylose, D-galactose, maltose and lactose (By similarity)	0.0622206	0.070322	0.0517879	0.0454136	0.043905	0.0141467	0.0630569	0.0702238	0.0356158	0.0452494	0.0417853	0.00993182	0.0356443	0.0231104	0.0120405	0.0414937	0.0487539	0.092919	0.0729579	0.0632382	0.0286915	0	0.039314	0.0374697	0.0407364	0.0371195	0.0515307	0.0441945	0.0502182
Converts the aldose L-fucose into the corresponding ketose L-fuculose (By similarity)	0.0285813	0.0446283	0.0651253	0.106624	0.0378269	0.104231	0.0641599	0.0875777	0.104439	0.0935329	0.0649259	0.0291495	0.0799623	0.0463796	0.0193334	0.0371887	0.0364291	0.0993969	0.0794667	0.135423	0.0448782	0.0482959	0.0922402	0.231546	0.174083	0.137934	0.168208	0.154585	0.181775
Dehydratase	0	0	0	0	0	0	0	0	0	0	0	0	0	0	0	0	0	0	0	0	0	0	0	0.00934142	0.00604046	0.00690271	0.0126819	0	0.00611308
D-galactose-binding periplasmic protein	0.168953	0.152063	0.0772253	0.105985	0.131134	0.096061	0.100591	0.0463518	0.079343	0.0861676	0.0454181	0.0864191	0.0316958	0.0708062	0.0233038	0.0281555	0.053036	0.0827171	0.148627	0.114428	0.0633673	0.0435322	0.0608867	0.0388452	0.0486038	0.0369345	0.035715	0	0.0172158
Dihydroxyacetone kinase	0	0.00741544	0.00608694	0.0144078	0.00803231	0.00779356	0.0106608	0.0100744	0.00978346	0.00876185	0.00809108	0	0.0099649	0.00866975	0.00722797	0	0.00907959	0	0	0	0	0	0	0	0.0181309	0.0310315	0.0190712	0.01239	0.0183859
Domain of unknown function (DUF377)	0	0	0	0	0	0	0	0	0	0	0	0	0	0	0	0	0	0	0	0	0	0	0	0	0	0	0.0325731	0.031465	0.0470038
domain protein	0.00362797	0.00377659	0.00930001	0.0147647	0.00411563	0.00396917	0	0.00513077	0.0049826	0.00438093	0.00816622	0	0.005075	0.0044154	0	0	0	0.0273909	0.00775809	0.0198061	0	0	0	0.0140831	0.0045533	0	0.00975681	0.00631008	0.0188124
D-xylose transporter subunit XylF	0	0	0	0	0	0	0	0	0.0180829	0	0.0224323	0	0	0	0	0	0	0	0	0	0	0	0	0	0	0	0	0	0
ec 2.7.1.11	0	0	0	0.0116034	0.0129377	0	0	0	0.0156631	0.0140275	0	0.00872357	0.0159535	0	0.00574397	0.00631361	0	0	0.00872715	0.00668423	0	0	0	0.0225467	0.0510279	0.00833028	0	0.0198361	0.0147844
ec 3.2.1.28	0	0.00457726	0.00375723	0	0	0	0	0	0	0	0	0	0	0	0	0	0	0	0	0	0	0	0	0	0	0	0	0	0
ec 3.2.1.52	0	0	0	0	0	0.00656615	0	0.00424389	0	0	0	0	0	0	0.00422381	0.00464269	0	0.0145674	0.00496037	0.00653794	0	0	0	0	0.0038362	0.0131514	0	0.00521935	0.00389014
endo-1,4-beta-xylanase (EC 3.2.1.8)	0	0	0	0.00637565	0.0142176	0	0	0	0	0.00770762	0.0142351	0	0	0	0	0	0	0.0121681	0.0224012	0	0	0	0	0	0	0	0.00842633	0	0.0162471
endo-beta-n-acetylglucosaminidase	0	0	0	0.0169232	0.00999774	0.00200319	0	0.00258944	0	0	0	0	0	0	0	0	0	0.0687671	0	0.0262128	0.00274082	0	0.00375556	0	0	0	0	0	0
Endoglucanase	0	0.00505109	0.00414617	0	0	0.00530866	0.00726171	0.00686227	0	0	0	0.00742316	0.00678769	0.00590548	0	0	0	0.00471103	0.00578196	0.00442847	0	0	0	0	0	0	0	0	0
enolase (EC 4.2.1.11)	0.0374102	0.04992	0.0409767	0.038074	0.0424523	0.0465716	0.0321781	0.0831609	0.0439962	0.0458799	0.0423675	0.0651579	0.0670994	0.0583639	0.0271604	0.0416015	0.0341182	0.0260943	0.0572586	0.0293359	0.0253212	0.0435992	0.0346959	0.0637616	0.0618454	0.0549684	0.0649066	0.0746057	0.0556059
enolase 2, gamma, neuronal	0.0216006	0.0281069	0.0415286	0.0164448	0.0550075	0.0295401	0	0.0152741	0.0074165	0.00664205	0	0	0	0	0.082189	0.0843172	0.0206488	0.157288	0.321738	0.147854	0.00635947	0	0.00871394	0.0427036	0.0483237	0.0157776	0.0072614	0.150279	0
Enolase, N-terminal domain	0	0	0	0	0	0	0	0	0	0	0	0	0	0	0.00529622	0.00582145	0.00665298	0.00506776	0.00621979	0.00476382	0	0	0	0.0103193	0.00667276	0.00762527	0.00701882	0.00907865	0.0067666
epimerase dehydratase	0	0	0	0.0110393	0.0123088	0	0	0	0	0	0	0	0	0	0	0	0	0	0	0	0	0	0	0	0	0	0	0	0
extracellular solute-binding protein	0	0	0	0	0	0	0	0	0	0	0	0	0	0	0	0	0	0.00449689	0.0107205	0.00833266	0	0	0	0	0	0	0	0	0
extracellular solute-binding protein family 1	0.126403	0.160452	0.142971	0.178892	0.117942	0.162984	0.158057	0.188658	0.188697	0.19675	0.312181	0.133655	0.385445	0.226621	0.043145	0.0664785	0.0499223	0.185784	0.0945188	0.112655	0.0334913	0.0100472	0.0366896	0.157093	0.29154	0.216486	0.143274	0.19514	0.279158
extracellular solute-binding protein, family 1	0.109016	0.064073	0.0698633	0.0675681	0.111234	0.0750463	0.025664	0.00808409	0.082414	0.0262248	0.095852	0.109246	0.0318131	0.0538907	0.0232	0.0382512	0.0364291	0.0571819	0.0838036	0.0485353	0	0	0	0.0113008	0.0511524	0.0167012	0.0656084	0.0795378	0.0946125
Fructose-1,6-bisphosphatase	0	0	0	0	0	0	0	0	0	0	0	0	0	0	0	0	0	0.00671217	0	0.0063096	0	0	0	0	0	0	0	0	0
fructose-bisphosphate aldolase	0.0126818	0.0200161	0.0108363	0.00624212	0.00695993	0	0	0	0	0	0	0	0.0462657	0.0238597	0.00664247	0.0146024	0.0250323	0.109496	0.103699	0.0735478	0	0	0	0	0.00784311	0.00896269	0.0169077	0.111459	0.0163001
fucosidase, alpha-L	0.0100371	0.00522415	0.00428823	0.00510598	0.00569314	0.0109811	0	0.00709738	0.00689242	0.0061727	0	0	0	0	0.0101842	0.00559707	0.00639655	0.00974487	0.00598006	0.0137406	0.00591009	0.0101763	0.00809818	0.00992151	0.00641556	0	0	0.00872872	0.00650579
FucU transport	0	0	0	0	0	0	0	0	0	0	0	0	0	0	0	0	0	0	0	0	0	0	0	0	0.0203814	0.0232908	0	0	0
Functions as transport protein in the blood stream. Binds various ligands in the interior of its beta-barrel domain (By similarity). Appears to function in modulating the activity of the immune system during the acute-phase reaction	0	0	0	0	0	0	0	0	0	0	0	0	0	0	0.105429	0.0515041	0	0.033627	0.0137571	0.0210734	0	0	0	0	0	0	0	0	0
galactosamine (N-acetyl)-6-sulfate sulfatase	0	0	0	0	0	0	0	0	0	0	0	0	0	0	0.00911112	0.0100147	0	0.00435905	0.0107	0.00819522	0	0	0	0	0	0	0	0	0
galactose glucose-binding protein	0.0116601	0	0.00996326	0	0	0.0127567	0.0174499	0	0.0240008	0.0215303	0.0331586	0.0178379	0.065365	0.0213393	0.0177611	0.0130042	0.00741237	0.0283437	0.034787	0.0159757	0.00684866	0	0.00938424	0.0249271	0.00743441	0.0184195	0.0390999	0.0101149	0.0226169
Galactosidase, alpha	0.00570235	0	0.00974502	0	0	0	0	0	0	0	0	0	0	0	0.0174	0.031876	0.0145716	0.0221453	0.00679486	0.00520427	0	0.011591	0.00922402	0.0113008	0.00730748	0	0	0	0
GDP-Mannose	0	0	0	0	0	0	0	0	0	0	0	0	0	0	0	0	0	0.0305837	0	0.0114997	0	0	0	0	0	0	0	0	0
General (non sugar-specific) component of the phosphoenolpyruvate-dependent sugar phosphotransferase system (sugar PTS). This major carbohydrate active-transport system catalyzes the phosphorylation of incoming sugar substrates concomitantly with their translocation across the cell membrane. Enzyme I transfers the phosphoryl group from phosphoenolpyruvate (PEP) to the phosphoryl carrier protein (…	0.00812363	0.0126846	0.0138829	0.0330605	0.0276467	0	0	0	0	0	0	0.00621384	0.0113638	0.00494341	0.00412132	0	0.0051771	0	0	0	0.0526338	0.0247088	0.0131543	0.0321202	0.02077	0.0118674	0.00552886	0	0.00533018
GlcNAc 6-P deacetylase	0	0	0	0	0	0	0	0	0	0	0	0	0	0	0	0	0	0	0	0	0.00715029	0.0123117	0.00979754	0.0120035	0.00776184	0.00886981	0.00816437	0	0.00787099
Glucokinase	0.00751175	0	0.0256744	0.0295981	0.0164881	0	0	0	0	0	0	0	0	0	0	0	0	0	0	0	0	0	0	0	0	0	0	0	0
Glucosamine (N-acetyl)-6-sulfatase	0.0212289	0.00441971	0.0217674	0.00863946	0.0192659	0.00929015	0	0.00600449	0	0	0	0	0	0	0.00861595	0.0142056	0.0108231	0.0164886	0.0252961	0.00774983	0.0150001	0	0.00685118	0	0	0	0	0	0
Glucosamine-6-phosphate	0	0	0	0	0	0	0	0	0	0	0	0	0	0	0	0	0	0	0.00943476	0.00722619	0	0	0	0.0156532	0	0.0115667	0.0106468	0.0137713	0.0102642
glucose-6-phosphate 1-dehydrogenase	0.0425262	0.0491871	0.040375	0.0576893	0.0536027	0.0156029	0	0.0201692	0	0	0	0.036143	0.0264391	0	0.0381513	0.036665	0.0479246	0	0	0	0.0667744	0.0383251	0.0686223	0	0	0	0	0	0
glucose-6-phosphate isomerase	0.00840024	0.00874437	0.00717779	0	0	0	0	0	0	0	0	0	0	0	0.0383549	0.00936858	0	0.0774787	0.0200193	0.030666	0	0	0	0	0	0	0	0	0
Glucosidase, alpha	0	0	0	0	0	0	0	0	0	0	0	0	0	0	0.0073851	0.00270583	0	0.00942205	0	0.00664271	0	0	0	0	0	0	0	0	0
Glucosidase, beta, acid	0	0	0	0	0	0	0	0	0	0	0	0	0	0	0.00443657	0	0.00557311	0	0	0	0	0	0	0	0	0	0.00587957	0	0.00566829
glucuronidase, beta	0	0.00374184	0.0184289	0.0146288	0.0122333	0.043259	0	0.0254178	0	0	0	0.00549906	0.0150849	0	0.0255307	0.0240537	0.0366526	0.0314093	0.0299828	0.0393672	0	0	0	0	0.00919039	0.00525114	0.0338346	0	0.0139795
glyceraldehyde3phosphate dehydrogenase	0.864078	0.740731	0.880946	1.27936	1.10448	1.21178	0.668731	1.55636	1.48015	1.13931	1.18458	1.08844	1.45239	1.18738	0.930176	0.674913	1.26496	1.30535	1.40506	1.12588	1.37825	1.53771	1.70002	2.15633	1.58865	1.65345	1.72335	1.75354	1.47583
Glyceraldehyde-3-phosphate dehydrogenase	0.0264832	0.049138	0.0285893	0.0269445	0.0300429	0	0	0	0.0562035	0.0509727	0.0386748	0.0210287	0.0288427	0.025094	0.00707739	0.00777926	0	0.0458703	0.0564694	0.0489315	0.024211	0.0277513	0.0220842	0.0135875	0.0263584	0.0301209	0.0273853	0.035862	0.0442206
Glyceraldehyde-3-phosphate dehydrogenase, type I	0.448762	0.410419	0.489214	0.714605	0.656184	0.664948	0.34051	0.946392	0.836861	0.818147	0.532599	0.423715	0.753605	0.613705	0.498208	0.393723	0.77573	0.730376	0.665926	0.440996	0.495981	0.475646	0.612342	0.929714	0.822614	0.898074	1.00417	0.757338	0.815588
Glyco_10	0	0	0	0.0096408	0.00358315	0.00345564	0	0.00446695	0.00433795	0.00388497	0	0.00478052	0.00437127	0	0.00656297	0	0.0167669	0.0555414	0.0268222	0.0744324	0.0196862	0.0135587	0	0.0253852	0.0585011	0.0184882	0.0345611	0.0168024	0.0665551
Glycogen debranching enzyme	0	0	0	0	0	0	0	0	0	0	0	0	0	0	0.000985088	0	0.00742466	0.00351689	0	0.00991787	0	0	0	0	0	0	0.00969676	0	0.00467416
Glycoside hydrolase family 16	0.021973	0.00261487	0.0211509	0.0143744	0.0374958	0.0240395	0	0.0346274	0.0034499	0.00617931	0	0	0	0	0	0.00840461	0.0032017	0	0.0364408	0.0126866	0.00327403	0.00563739	0.0358894	0.0329775	0.0284324	0.0365524	0.0224302	0.0290129	0.0432484
Glycoside hydrolase family 3 domain protein	0	0	0	0	0	0	0	0	0	0	0	0	0	0	0	0	0	0	0	0	0	0	0	0	0	0	0	0.00317223	0.00236436
Glycoside Hydrolase Family 43	0	0	0	0	0	0.00872137	0	0.0225475	0	0	0	0	0	0	0	0	0	0	0	0	0	0	0	0	0	0	0	0	0
glycoside hydrolase, family 3 domain protein	0	0	0	0	0	0	0	0	0	0	0	0	0	0	0	0	0	0	0	0	0	0	0	0	0	0	0.0086341	0	0.0332954
Glycoside hydrolase, family 48	0	0	0	0	0	0	0	0	0.00757355	0.00339135	0	0	0	0	0	0	0	0	0.00328551	0.00251642	0	0	0	0	0	0	0	0	0
Glycosyl hydrolase family	0	0	0	0	0	0	0	0	0	0.00216904	0.00200298	0	0	0	0	0	0	0	0	0	0	0	0	0	0	0	0	0	0
Glycosyl hydrolases family 43	0	0	0	0	0	0	0	0	0	0	0	0	0	0	0	0	0	0	0	0	0	0	0	0	0	0	0.00802917	0	0.00774064
Glycosyltransferase 36	0	0	0	0	0	0.00316163	0	0.0040869	0	0	0	0	0	0	0	0	0	0.00268963	0	0.00252831	0	0	0	0	0.00722815	0.00412997	0.00770525	0.00498327	0.00371418
Glycosyltransferase 36 associated family	0	0	0	0	0	0	0	0	0	0	0	0	0	0	0	0	0	0	0	0	0	0	0	0	0	0	0.00379236	0	0.00365608
Has both glyceraldehyde-3-phosphate dehydrogenase and nitrosylase activities, thereby playing a role in glycolysis and nuclear functions, respectively. Glyceraldehyde-3-phosphate dehydrogenase is a key enzyme in glycolysis that catalyzes the first step of the pathway by converting D-glyceraldehyde 3- phosphate (G3P) into 3-phospho-D-glyceroyl phosphate. Modulates the organization and assembly of …	0.0623643	0.0134789	0.0643528	0.013174	0.0367223	0.0424986	0.0193779	0.018312	0.0088916	0.0159262	0.014707	0.00990438	0.0090565	0.00787941	0.0571292	0.023548	0.0269116	0.0879999	0.194128	0.109494	0.0329094	0.0304091	0.0104471	0.0127993	0.0165529	0.0189157	0.0174113	0.0675632	0.0167856
hexokinase	0.00768415	0.00533263	0.00437727	0	0	0	0	0	0	0	0	0	0	0	0	0	0	0.0174076	0	0.00701296	0	0	0	0	0	0	0	0	0
hyaluronan, chondroitin sulfate, and heparan sulfate (By similarity)	0	0	0	0	0	0	0	0	0	0	0	0	0	0	0	0	0	0.0552735	0.00565321	0.0346389	0	0	0	0.00937924	0.0181947	0.00693066	0.00637945	0.0495099	0.0246008
hydrolase family	0.0049082	0.00215519	0.00596302	0	0	0.00453018	0.00309842	0.00585597	0	0	0	0	0.00289616	0.00503948	0.00249006	0.005474	0.00312794	0.00238265	0.00877284	0.00671923	0	0	0	0.00485167	0.012549	0.00717015	0.00989984	0	0.00954409
hydrolase family 10	0	0	0	0.00298061	0.00332337	0	0	0	0	0	0	0	0.0105416	0.00917153	0	0	0	0	0	0	0	0	0	0.00744911	0.00481683	0.00550441	0	0	0
hydrolase family 3	0	0	0	0	0	0	0	0	0.0049826	0.00446231	0	0	0	0	0	0	0	0.00290233	0	0.00545651	0	0	0	0.0112478	0.00382152	0.034091	0.0339352	0.00520602	0.064216
hydrolase family 43	0.0368501	0.0306878	0.0314875	0.037492	0.050164	0.0241895	0.0330888	0.0416916	0.0303657	0.0181299	0.0251129	0.0112748	0.0103096	0.0269089	0	0	0	0.0727444	0.0790383	0.0549289	0.00867928	0.0149444	0.0356778	0.0145703	0.0110965	0.023447	0.0289551	0.0128186	0.0374687
hydrolase family 5	0	0	0	0	0	0.0101952	0.00697298	0.00658942	0.00639912	0.0114618	0.0211687	0.014256	0.0130356	0.0396947	0	0	0	0.0135711	0.00555206	0.00425239	0.0219484	0	0.00751859	0.00921142	0.0178692	0.0136133	0.0313265	0.024312	0
hydrolase family 57	0	0	0	0	0	0.0433796	0	0.0420603	0.0133841	0.0241505	0.0168017	0	0.027769	0.0181295	0	0	0	0.0620299	0.0118084	0.0404745	0	0	0	0.0483893	0.0499896	0.0355752	0.0665996	0.025909	0.0578242
hydrolase family 65, central catalytic	0.00937466	0.00650581	0.00801041	0.0314992	0.00702429	0.00677432	0	0.00437844	0	0	0	0.00947262	0.0086617	0	0	0	0	0	0	0	0.0182299	0.0125557	0	0.0183864	0.00397357	0.0135683	0	0	0
hydrolase family 9	0	0	0	0	0	0	0	0	0	0	0	0	0	0	0	0	0	0	0	0	0.00266926	0.00459605	0.00365749	0	0	0	0	0.00394228	0.0029383
hydrolase, family 18	0.00412617	0.00429521	0.00352571	0	0	0	0	0	0	0.00507509	0.00468656	0.0063123	0	0.00502174	0	0.00460182	0.00525913	0	0	0	0	0	0	0	0	0	0	0	0
hydrolase, family 20	0	0	0	0	0	0	0	0	0	0	0	0	0	0	0	0	0	0	0	0	0	0	0	0	0	0	0.00509119	0.00658532	0
hydrolase, family 31	0	0	0	0.00620154	0.00691468	0	0	0	0	0	0	0.0093248	0.00426327	0	0	0	0	0	0	0	0	0	0	0.006033	0.0312923	0.0237277	0.00692248	0	0.0164257
IIa component	0.0582641	0.0369648	0.0497852	0.0161114	0.0179641	0	0	0	0	0	0	0	0	0	0.0580001	0.0212507	0.0242861	0	0	0	0	0	0	0	0	0	0	0	0
Inherit from bactNOG: ABC, transporter	0	0	0	0	0	0	0	0	0	0	0	0.0100997	0.00923508	0	0	0	0	0	0	0	0	0	0	0	0	0	0	0	0
Inherit from COG: Periplasmic binding protein LacI transcriptional regulator	0.00739327	0.00769615	0.00631736	0.00752205	0.00838705	0	0	0	0	0	0	0	0	0	0	0	0	0	0	0	0	0	0	0	0	0	0	0	0
inositol monophosphatase	0.00884402	0	0.00755699	0	0	0	0	0	0	0	0	0	0	0	0	0	0	0	0	0	0	0.0179333	0.0142711	0	0	0	0	0	0
Involved in the transport of maltose and maltodextrins (By similarity)	0	0	0	0	0	0	0	0	0	0	0	0	0.00644097	0.00560383	0	0	0	0.00447039	0	0.00840453	0	0	0	0	0	0	0	0	0
isomerase	0	0	0	0.0111948	0.0124821	0	0	0	0	0.0135336	0.0124975	0.0169122	0.0154644	0.0134545	0	0	0	0.0107331	0.0131731	0.0100894	0.0187756	0.0323287	0	0	0	0	0.0147955	0.02773	0.0349319
isomerase B	0.0801548	0.0501319	0.0548671	0.0327769	0.0547563	0.0525688	0.143489	0.0679534	0	0.0392197	0.0724344	0.0243904	0.0449124	0.0778825	0.0312275	0.0879132	0.0206013	0.077609	0	0.0875049	0.0378101	0.0323287	0.0260817	0.0630387	0.0203814	0	0.0428768	0	0.0413361
Kinase, PfkB family	0	0	0	0	0	0	0	0	0	0	0	0.0105143	0.00961423	0	0	0	0	0	0	0	0	0	0	0	0	0	0.0119373	0	0.0115083
lactase-phlorizin	0	0	0	0	0	0	0	0	0	0	0	0	0	0	0.00642108	0	0.037857	0.0061441	0.00754081	0	0.00171749	0.00295726	0	0.00288323	0.00372877	0	0	0	0
lactoylglutathione	0	0	0	0.00830833	0.00926374	0.0178682	0	0.0230974	0	0	0	0.0124926	0.0342695	0	0.0165715	0.0182149	0	0.00792831	0.00973062	0.0149056	0	0.0165586	0.0131772	0	0.0104393	0.0119294	0	0	0
L-fucose isomerase	0.0521391	0.0592038	0.0364438	0.0529891	0.0376415	0.0207305	0.0141714	0.020115	0.0325264	0.0291299	0.0107774	0.0290317	0.0331562	0.0115482	0.00479436	0.010561	0.018092	0.023003	0.00566468	0.0173109	0.0168408	0.00965918	0.015389	0.0939654	0.0728789	0.0554041	0.0574416	0.057729	0.0553526
l-rhamnose isomerase	0.0112406	0.0175516	0.00960481	0.0400274	0.00637577	0	0	0	0.0154377	0.0138257	0.0191508	0	0.015724	0.0205205	0	0	0	0.0327399	0.0267884	0.0256469	0	0	0	0.077778	0.0431089	0.057473	0.0453446	0.00977533	0.0728586
lysosomal beta glucosidase-like	0.00354564	0.00369089	0.00302966	0.0036074	0.00402223	0.00387909	0	0.00501434	0.00486953	0.00436104	0.00402718	0.00542419	0.00495984	0.0043152	0	0	0	0.0034424	0.00422494	0	0	0	0	0	0	0	0	0	0
Major Facilitator	0	0	0	0	0	0	0	0	0	0	0	0	0	0	0	0	0	0.00501195	0.00615129	0	0	0	0	0	0	0	0	0	0
Major facilitator superfamily	0	0	0	0	0	0	0	0	0	0	0	0	0	0	0.00546667	0.00600881	0.0068671	0	0	0	0.00634485	0.0109249	0.00869391	0.0106514	0.00688751	0.00787068	0.00724471	0.00937084	0.00698437
maltose ABC transporter periplasmic protein	0	0.0371525	0.0508275	0	0	0.0130156	0.0712164	0.0757114	0.0814881	0.0438982	0.128266	0.0454998	0.0416047	0.180986	0	0.0265364	0.00758169	0	0	0	0	0	0	0	0	0	0.0239958	0.010346	0
mannan endO-1,4-beta-mannosidase	0	0	0	0	0	0.00530866	0.00726171	0.00686227	0.00663662	0.0178308	0.0109772	0.00742316	0.0067597	0.0176677	0	0	0	0.0187858	0	0.00883869	0	0	0	0.0286994	0.0247354	0	0.0194935	0	0.0313217
Mannitol dehydrogenase	0	0	0	0	0	0	0	0	0.00652892	0.0116473	0.0161116	0	0	0	0	0	0	0	0	0	0	0	0	0	0.0116565	0.0272098	0	0	0
Mannitol dehydrogenase domain protein	0.0048323	0.00503026	0	0	0	0.0267316	0	0.0207157	0	0	0	0	0	0	0	0	0	0.0141256	0.00567619	0.0353697	0	0	0	0.00967295	0.0374011	0.04274	0.0591721	0.00845708	0.0633885
mannitol-1-phosphate 5-dehydrogenase	0.0180745	0.0125433	0.0514808	0.0490384	0.0341734	0	0	0	0	0	0	0	0	0	0	0	0	0	0	0	0	0	0	0	0.00770198	0.0088014	0	0	0
mannose-6-phosphate isomerase	0	0	0	0	0	0.0160255	0	0.0207155	0	0	0	0	0	0	0	0	0	0.00711071	0	0.0133685	0	0	0	0	0	0	0	0	0
Mannosidase, alpha, class 1B, member 1	0	0	0	0	0	0	0	0	0	0	0	0	0	0	0.00364724	0.00400895	0	0	0	0	0	0	0	0	0	0	0	0	0
mannosidase, alpha, class 2B, member	0.0069752	0.00484063	0.0119203	0.00699264	0.0103957	0.0150386	0	0.00647992	0.00957964	0.00857931	0.0105633	0.00700955	0.00320474	0	0.0212322	0.0103724	0.00889044	0.0158016	0.0193937	0.0127319	0.0164286	0.0047146	0	0	0	0	0.00616119	0	0.00296989
Melibiase	0	0	0	0.00978587	0.00363706	0.00350764	0	0.00453417	0	0	0	0	0	0	0	0	0	0	0	0	0	0	0	0	0	0	0	0	0
myo-inositol catabolism protein	0	0	0	0	0	0	0	0	0	0	0	0	0	0	0	0	0	0.00743603	0	0.0209701	0	0	0	0.0151416	0.0293732	0.0111887	0	0.0399639	0.00992877
N-acetylglucosamine kinase	0.00758468	0.0078954	0.00648091	0.0233012	0.0173205	0	0	0	0	0	0	0.0116032	0.0106099	0	0.0076958	0.00845901	0	0	0	0	0	0	0	0.0301847	0.0195184	0.0223045	0	0	0
N-acetylglucosaminidase, alpha	0	0	0	0	0	0	0	0	0	0	0	0	0	0	0	0	0	0	0	0	0	0	0	0.00622761	0.00805395	0.00460181	0.00847163	0.00547892	0.0122508
N-acylsphingosine amidohydrolase (acid ceramidase) 1	0.0044812	0.00932955	0.00765814	0	0	0.00490264	0	0.00633744	0	0	0	0	0	0	0.0181874	0.00999554	0.0228466	0.0174029	0.0160192	0.0122693	0	0	0	0	0	0	0	0	0
Nad-dependent epimerase dehydratase	0.0104163	0.010843	0.00890046	0.0105977	0.0236328	0	0	0	0	0	0	0	0	0	0	0	0	0	0	0	0.0245334	0.0211214	0	0.0205926	0	0.0152166	0	0.0124658	0.00929114
NmrA family	0	0	0	0	0	0	0	0	0	0	0	0	0	0	0	0	0	0	0	0	0	0	0	0	0	0	0	0.0136332	0.0101612
NmrA-like family	0	0	0	0	0	0	0	0	0	0	0	0	0	0	0	0	0	0.0156926	0	0.0073757	0	0	0	0	0	0	0	0	0
N-sulfoglucosamine sulfohydrolase	0	0	0	0	0	0	0	0	0	0	0	0	0	0	0.00941783	0.0155277	0.0177457	0.00901159	0.0110601	0.0211778	0.0109307	0	0.0149776	0	0	0	0	0	0
pancreatic	0.142824	0.168632	0.165431	0.17624	0.133372	0.177337	0.183555	0.15349	0.265738	0.21705	0.290168	0.232469	0.242184	0.220955	0.187305	0.202231	0.214299	0.0946561	0.239029	0.125961	0.197321	0.265287	0.170141	0.166507	0.167089	0.127375	0.102345	0.202662	0.107753
Periplasmic binding protein LacI transcriptional regulator	0.18702	0.22149	0.242178	0.220046	0.215118	0.150419	0.297656	0.343227	0.196052	0.170425	0.386232	0.16059	0.18569	0.22389	0.165103	0.198128	0.129013	0.122732	0.169587	0.118002	0.128235	0.13757	0.198875	0.145898	0.154963	0.199583	0.181702	0.175265	0.1833
pfkb domain protein	0.0482317	0.0286811	0.064721	0.112211	0.0703772	0.128955	0.0297475	0.0888213	0.0840455	0.0752942	0.11646	0.0730482	0.0860797	0.0567481	0.0534708	0.0298115	0.0511045	0.180583	0.163653	0.158566	0.0701782	0.0263286	0.0961602	0.10882	0.140707	0.120631	0.185162	0.239432	0.249864
phosphocarrier protein (HPr)	0.187368	0.139597	0.230781	0.327071	0.182341	0.0582746	0.159428	0.0376645	0.134903	0.0800736	0.160862	0.204183	0.223131	0.0965188	0.162137	0.148513	0.135781	0	0	0	0.156819	0.216014	0.171902	0.0526516	0.0340462	0.116719	0	0	0
phosphocarrier protein hpr	0.35115	0.365543	0.276775	0.247323	0.367443	0.0586095	0.120029	0.113427	0.217674	0.194944	0.210269	0.160513	0.221283	0.224935	0.136985	0.181312	0.0343355	0.0781658	0.0641997	0.12209	0.154926	0	0.169309	0.262179	0.201708	0.117166	0.216106	0.0931759	0.173816
phosphofructokinase, liver	0	0	0	0	0	0	0	0	0	0	0	0	0	0	0	0	0	0.011639	0	0.00273523	0	0	0	0	0	0	0	0	0
phosphoglucomutase	0.00826501	0.0127955	0.00362134	0.00840898	0.00937597	0.013448	0.0183955	0.0173836	0.0113511	0.0151188	0.0093875	0.012644	0.0115616	0.0100589	0.00430019	0.00472664	0.00540178	0.0242196	0.00505007	0.015155	0	0.0085937	0.00683879	0	0	0	0	0	0
phosphoglucomutase EC 5.4.2.2	0	0	0	0	0	0	0	0	0	0	0	0	0	0	0	0	0	0	0	0	0	0	0	0.00828863	0.00535969	0	0	0	0
Phosphoglucomutase phosphomannomutase, alpha beta alpha domain	0	0	0	0	0	0	0	0	0	0	0	0	0	0	0.00418663	0	0.00525913	0	0	0	0.00485917	0.00836676	0.00665819	0.0081573	0.00527477	0.00602772	0.00554832	0.00717661	0.00534895
Phosphoglycerate kinase	0.312585	0.401029	0.335323	0.632928	0.335749	0.339304	0.1538	0.394274	0.511185	0.328622	0.428574	0.35202	0.565297	0.45373	0.291351	0.338208	0.356949	0.493289	0.627394	0.344096	0.473888	0.288545	0.387482	0.583279	0.607455	0.572207	0.647218	0.4283	0.533826
Phosphoglycerate mutase	0	0	0	0	0	0	0	0	0	0	0	0.00642542	0.00587536	0.00511173	0.0270228	0.0198018	0	0.0517142	0.0317351	0.0324084	0	0	0	0	0	0	0	0	0
phosphohexokinase	0.0790315	0.110754	0.101169	0.203894	0.111452	0.204045	0.0255549	0.214998	0.184485	0.190613	0.149941	0.0286628	0.13391	0.122118	0.111745	0.0256592	0.140208	0.265786	0.145657	0.232476	0.160095	0.102733	0.120111	0.492742	0.409146	0.384277	0.372143	0.338806	0.398909
Phosphohexose isomerase	0.0642245	0.0474586	0.0593284	0.193696	0.0837146	0.0932853	0.0150365	0.104001	0.0946624	0.112985	0.068611	0.046958	0.10501	0.0434415	0.0567493	0.0398519	0.0589698	0.0818208	0.109523	0.0866084	0.088993	0.0621947	0.0806431	0.161934	0.156053	0.172766	0.124707	0.125232	0.155647
Phosphoketolase	0.0876068	0.0577449	0.0798455	0.143267	0.116798	0.051155	0.0218394	0.0454877	0.0561178	0.0251289	0.0298352	0.0581299	0.061319	0.0248648	0.0681913	0.0553527	0.0782201	0.0282523	0.0834676	0.005301	0.0963693	0.118483	0.061309	0.0577456	0.048623	0.0980193	0.0392459	0.030433	0.0415442
phosphoriboisomerase A	0.0309736	0.021495	0.0176441	0.0315131	0.0234246	0	0	0	0	0	0	0	0	0	0	0	0	0	0	0	0	0	0	0	0	0	0	0	0
Phosphorylase is an important allosteric enzyme in carbohydrate metabolism. Enzymes from different sources differ in their regulatory mechanisms and in their natural substrates. However, all known phosphorylases share catalytic and structural properties (By similarity)	0	0	0	0.00588037	0.00327829	0.047969	0	0.0310492	0.0113337	0.00676678	0	0	0.00804528	0.0104994	0	0	0	0.0826478	0.0360175	0.0851902	0	0	0	0.0325466	0.0560793	0.0521041	0.0591253	0.0285723	0.0889944
phosphotransferase activity, paired acceptors	0	0	0	0	0	0.00292037	0.00399477	0.00377503	0	0	0	0	0	0	0	0	0	0	0.00318074	0.00243617	0	0	0	0	0	0	0	0	0
protein TIM barrel	0.00756021	0	0.01292	0.00769191	0.00857643	0	0.0113142	0.0106919	0.0103831	0.00929887	0.0429349	0.0115658	0.0105757	0.0184022	0.0460259	0.00843172	0.0578165	0.0146802	0.00900867	0.0344992	0	0	0	0	0	0	0.0304979	0.0131494	0.00980065
PTS family galactitol porter component IIC	0	0	0	0	0	0	0	0	0	0	0	0	0	0	0	0	0	0.00484133	0	0.00455096	0	0	0	0	0	0	0	0	0
PTS IIA-like nitrogen-regulatory protein PtsN	0	0	0	0	0	0	0	0	0	0	0	0	0.0221517	0.0385452	0	0	0	0	0	0	0	0	0	0	0	0	0	0	0
pts system	0.089468	0.122648	0.111907	0.0701466	0.124775	0	0	0	0.0195076	0.0174706	0.0161331	0.0960024	0.0294493	0.0509071	0.0141548	0.0151089	0.0606914	0	0	0	0.0898827	0.0424314	0.0556269	0.0625604	0.0420748	0.0277014	0	0.0264696	0.0197286
PTS system glucitol sorbitol-specific	0	0	0	0.0158966	0.0177246	0	0	0	0	0	0	0.0239026	0	0.0190156	0	0	0	0	0	0	0.0184001	0.0316821	0	0	0	0	0	0	0
PTS system glucose-specific transporter	0	0	0	0	0	0	0	0	0	0	0	0	0	0	0	0.0773323	0.0176757	0	0	0	0	0	0	0	0	0	0	0	0
PTS system mannose fructose sorbose family iid component	0.0229771	0.0159456	0.00654445	0.00779246	0.00868854	0.0251381	0.0114621	0	0.010623	0.00951369	0.00878536	0.0589328	0.0322478	0.0093214	0.00774594	0.00851411	0.00973025	0	0.0365057	0.00699004	0.0180393	0.0155304	0	0	0.00975918	0.0111523	0.0102653	0	0.00989642
Putative esterase	0	0	0	0	0	0	0	0	0	0	0	0	0	0	0	0	0	0	0	0	0	0	0	0	0	0	0	0.00556114	0.0165795
Pyruvate kinase	0.102222	0.0909679	0.123756	0.356787	0.179278	0.0981497	0.00660529	0.097508	0.12559	0.0691836	0.0612771	0.0827655	0.151748	0.0484269	0.118662	0.104773	0.136837	0.0938363	0.233684	0.0898565	0.341716	0.316648	0.214913	0.349149	0.227574	0.236173	0.10166	0.0346037	0.0670571
pyruvate phosphate dikinase	0	0.0053856	0.0110519	0	0	0.104714	0	0.0768257	0.0213163	0.0095452	0.0146907	0	0.0289488	0.00629657	0.00262473	0	0.0164856	0.0929258	0.00616487	0.0826306	0.00304637	0	0.0292196	0.148308	0.160017	0.105349	0.12501	0.103626	0.107006
ribokinase	0.0152682	0.0158937	0.0260925	0.0310683	0.0173205	0	0	0	0	0	0	0	0	0	0.00774594	0	0.0194605	0	0	0	0	0	0	0.016607	0.0107386	0	0	0	0
ribokinase (EC 2.7.1.15)	0	0	0	0	0	0	0	0	0	0	0	0	0	0	0	0	0	0	0	0	0.00913911	0.0157362	0.0125227	0	0	0	0	0	0
Ribulose-phosphate 3-epimerase	0.0216006	0.0112428	0	0.0103225	0.023019	0	0	0	0	0	0	0	0	0	0	0	0	0	0	0	0	0	0	0	0	0	0	0	0
ROK family	0.00718916	0.0149674	0.0122859	0.0292576	0.016311	0.0236442	0.0215509	0.0610965	0.00987349	0.0177122	0.0408779	0.0220301	0.0201132	0.052578	0.014749	0.0324481	0.0458439	0.0559031	0.0171331	0.0394278	0.0169847	0.0146225	0	0.0142127	0.0367616	0.0210046	0.0290011	0.012504	0.0652375
sialidase	0	0	0	0	0	0	0	0	0	0	0	0	0	0	0	0	0	0.00745227	0	0.00700531	0	0	0	0	0	0	0.00397408	0.00514037	0
S-layer domain protein	0	0	0	0	0	0	0	0	0	0	0	0	0	0	0	0.0018617	0.00212763	0	0	0	0	0	0	0	0	0	0	0	0
Solute carrier family 3 (Cystine, dibasic and neutral amino acid transporters, activator of cystine, dibasic and neutral amino acid transport), member 1	0.0103397	0.00358776	0.020615	0.0140264	0.0117295	0.026395	0.0154739	0.0146227	0.0236673	0.0296743	0.011744	0.0210905	0.0289275	0.00838926	0.0209824	0.0230632	0.0395363	0.0200773	0.0328551	0.0346007	0.0202347	0.00696821	0.0166357	0.0135875	0.00878612	0.00502016	0.0185379	0.0119892	0.00893589
solute-binding protein	0.0462098	0.0254904	0.0162665	0.00691157	0.0308254	0	0	0	0.0259417	0.0130437	0.00771584	0.0174364	0.0318875	0	0.0136275	0.00748949	0.0171185	0.0197863	0.0161895	0.00619986	0.0159078	0.0136954	0.0108987	0.01343	0.0260528	0.0198478	0.0182693	0.0354462	0.0264192
ST6 (alpha-N-acetyl-neuraminyl-2,3-beta-galactosyl-1,3)-N-acetylgalactosaminide alpha-2,6-sialyltransferase 6	0.00710202	0.00739296	0	0	0	0	0	0	0	0	0	0	0	0	0	0	0	0.0137905	0	0.00648168	0	0	0	0	0	0	0	0	0
starch synthase activity	0	0	0	0.00354835	0.00395639	0.0038156	0	0.00493226	0	0	0	0.0053354	0.00487865	0.00424456	0	0.00388963	0.00444522	0.0165486	0	0.015556	0.00988124	0.017014	0.00562775	0.00689486	0	0.00509486	0	0	0
Sucrose phosphorylase	0.0243125	0.00508266	0.0166023	0.0346714	0.0220987	0	0	0	0	0	0	0	0	0	0	0	0	0	0	0	0.0345001	0.0198013	0.00787885	0	0	0	0	0	0
sucrose-6-phosphate hydrolase	0	0	0	0	0	0	0	0	0	0	0	0	0	0	0	0	0	0	0	0	0.0226695	0.00975835	0	0	0	0	0	0	0
sugar ABC transporter, substrate-binding protein	0.00687292	0.00715448	0.00587273	0	0	0	0	0	0.0104167	0.00932896	0.0344591	0	0.0626636	0.0545191	0.00697362	0	0.00876008	0.0066728	0.0081897	0.00627259	0.00809387	0	0.0110905	0.0135875	0.0281782	0.0110801	0.00924178	0.0383379	0.0384068
Synthesizes alpha-1,4-glucan chains using ADP-glucose (By similarity)	0	0	0	0	0	0.0267431	0	0.0207302	0.0131682	0.0117931	0.0107121	0	0	0	0	0	0	0.00473062	0	0.00444689	0	0	0	0.0288444	0.0186517	0.0213142	0.0192338	0.00847466	0.0124295
the rest of the oligosaccharide is released intact. Cleaves the peptidoglycan connecting the daughter cells at the end of the cell division cycle, resulting in the separation of the two newly divided cells. Acts as an autolysin in penicillin-induced lysis	0	0	0	0	0	0	0	0	0.00240925	0	0.00199249	0.00268367	0.00245393	0	0	0	0	0	0	0	0	0	0	0	0	0	0	0	0
those in tissues and body fluids are associated with the monocyte- macrophage system and enhance the activity of immunoagents	0.104911	0.0355443	0.0312907	0.0163321	0.0182102	0.0546816	0.078502	0.0258944	0.0502931	0.0225207	0.0207966	0.0840325	0.0256129	0.0445679	0.147119	0.0761632	0.0233374	0.0711071	0.0436357	0.0501317	0.0775087	0.0692377	0.0295457	0	0.0234068	0.053496	0.0492414	0.0636924	0.0474719
Tissue specific transplantation antigen P35B	0	0	0	0	0	0	0	0	0	0	0	0	0	0	0	0	0	0.0117593	0	0.00552701	0	0	0	0	0	0	0	0	0
Transaldolase is important for the balance of metabolites in the pentose-phosphate pathway (By similarity)	0.0540015	0.117935	0.0691206	0.114965	0.0793452	0.0827123	0.0969049	0.0457522	0.0889979	0.0664205	0.0368013	0.0164467	0.0451163	0.0261683	0.0436331	0.0239801	0.0137027	0.0745243	0.111459	0.0755111	0.0888576	0.0436997	0.173719	0.0854073	0.206721	0.18897	0.260555	0.150193	0.209253
Transketolase	0.0495141	0.00859042	0	0.0682053	0.0754357	0	0.01235	0.0116707	0.0458657	0.0717459	0.0379316	0.0255682	0.0233794	0	0.00858485	0.00943622	0	0.0245845	0.040438	0.0231939	0	0	0	0.0469296	0.100317	0.0685788	0.0615069	0.0534274	0.0300832
Transketolase (EC 2.2.1.1)	0.0417838	0.0471153	0.0773268	0.145193	0.0592401	0.137039	0.0312541	0.108305	0.119525	0.115617	0.0830393	0.042612	0.116849	0.050834	0.0247236	0.0193905	0.0709454	0.14872	0.13272	0.139734	0.0737825	0.0917562	0.0842242	0.254567	0.182432	0.172847	0.191949	0.151343	0.198474
Transketolase-like	0	0	0	0	0	0	0	0	0	0	0	0	0	0	0.0152681	0.00839112	0	0.0365237	0.0179306	0.0308998	0	0	0	0	0	0	0	0	0
Transporter	0	0	0	0	0	0	0	0	0	0	0	0	0	0	0	0	0	0	0	0	0	0	0	0	0.0127222	0.0072691	0	0	0
transporter activity	0.189764	0.15835	0.13908	0.209761	0.244061	0.114391	0.0630459	0.0673963	0.251794	0.183019	0.1559	0.220484	0.255233	0.192452	0.102899	0.112839	0.0819886	0.134917	0.224778	0.0851616	0.150559	0.0959538	0.0418873	0.147225	0.305649	0.153911	0.15834	0.259518	0.246222
transporter solute receptor, DctP family	0.0196947	0.0205015	0	0.0133585	0.022342	0	0	0	0.0180323	0	0.014913	0	0	0	0	0	0	0	0.0151365	0.00579662	0	0	0	0	0	0	0	0	0
TRAP dicarboxylate transporter subunit DctP	0.032614	0.0205083	0.0057546	0.0276152	0.0307908	0.00712245	0	0.0276207	0.0466007	0.0424667	0.0150643	0.0217957	0.0289614	0.00785771	0	0	0	0.026096	0.0327593	0.0183845	0	0	0	0.0140831	0.0255234	0.0187603	0	0	0
triosephosphate isomerase	0.19156	0.225554	0.354621	0.435121	0.246083	0.457437	0.135577	0.433457	0.298974	0.302721	0.228179	0.136931	0.393287	0.2437	0.168219	0.0774527	0.287116	0.388634	0.445707	0.44389	0.180707	0.127197	0.136838	0.449161	0.636438	0.492724	0.688057	0.438392	0.496888
UDP Glucuronosyltransferase 2 family, polypeptide	0.0663302	0.0414285	0.0453419	0.0449904	0.0702297	0.0628926	0.0595598	0.0625373	0.0546582	0.0435117	0.0552483	0.054119	0.0556718	0.0430543	0.0762756	0.0591811	0.0619982	0.0343461	0.0368846	0.0363218	0.0572832	0.0717331	0.0570845	0.0961638	0.0621826	0.0387594	0.047569	0.0615293	0.0401272
UDP-Gal betaGlcNAc beta 1,3-galactosyltransferase, polypeptide 5	0	0	0	0	0	0	0	0	0	0	0	0	0	0	0.00822838	0.0090444	0.0103363	0.00787345	0.00966328	0	0	0	0	0	0	0	0	0	0
Uronic isomerase	0	0	0	0	0	0.0384338	0	0.0212922	0.0206773	0.0123454	0	0	0	0	0	0	0	0.0487243	0.0239202	0.0549624	0	0	0	0.0992577	0.0834436	0.0879921	0.0810084	0.0698485	0.0976287
UTP-glucose-1-phosphate uridylyltransferase	0.00499716	0.016342	0.0182886	0.0050842	0.00566886	0.0288834	0	0.0222017	0.0215606	0.0193092	0	0.0163716	0.0149701	0.0130244	0	0	0	0.0223959	0.00549742	0	0.00588488	0.0101329	0	0	0	0	0	0	0
various	0.0475427	0.00562138	0.0360097	0.0209265	0.0153489	0.125989	0.108024	0.133997	0.0347716	0.0584868	0.0586328	0.136883	0.0502716	0.139981	0.043475	0.0437027	0.034152	0.120362	0.0523591	0.118162	0.0317243	0	0.0434695	0.0921382	0.0742505	0.0642269	0.0783772	0.0418288	0.0629255
virion core protein (Lumpy skin disease	0.0157021	0.00558279	0.00883442	0.010913	0.0121679	0.00593537	0.00802611	0.0306018	0.0221832	0.0264478	0.0243258	0.0575104	0.0300793	0.0195824	0	0	0	0	0	0	0	0	0	0	0	0	0	0	0
xylan 1,4-beta-xylosidase EC 3.2.1.37	0.00421523	0.00438791	0.0036018	0.0171546	0.00478182	0.00461166	0.00630829	0.0119226	0.0115783	0.0103692	0.00957541	0.00644854	0.011793	0.0102602	0.00427698	0	0.0107453	0.01637	0.0200913	0.0230822	0.00992809	0.00854733	0.0136038	0.0334397	0.0216232	0.0307891	0.0170765	0.0366575	0.0547136
xylose isomerase	0.0419958	0.0923403	0.0666033	0.0637281	0.0177641	0.0233098	0.00797138	0	0.044009	0.0327873	0.03036	0.00818581	0	0.0390732	0.0105924	0.0116429	0.0199589	0.0516211	0.12035	0.0195005	0.0430291	0.0423369	0.050537	0.0103193	0.0342024	0.0927917	0.0487823	0	0.0365179
YhcH YjgK YiaL family protein	0.0315677	0	0.0403245	0.016221	0.0180864	0	0	0	0	0	0	0	0	0	0	0	0	0	0	0	0	0	0	0	0	0	0.0210097	0	0.060764
Cell cycle control, cell division, chromosome partitioning	0.221361	0.280507	0.237398	0.255819	0.257728	0.244839	0.231571	0.263897	0.305306	0.304313	0.196779	0.176989	0.162848	0.195891	0.194388	0.242206	0.227477	0.340023	0.409024	0.300072	0.213471	0.143746	0.238221	0.215092	0.303176	0.214859	0.130098	0.253398	0.130829
Atp-binding protein	0	0	0	0	0	0	0	0	0	0	0	0	0	0	0	0	0	0	0	0	0.0101471	0.0174718	0.0139039	0	0	0	0	0	0
ATP-binding protein, Mrp Nbp35 family	0.00638601	0	0.0109134	0.00616148	0.00687001	0.00647495	0	0.0083699	0	0	0	0	0	0	0	0	0	0	0	0	0	0	0	0	0	0	0	0	0
Calcium-binding protein	0	0	0	0	0	0	0	0	0	0	0	0	0	0	0	0	0	0	0.0187429	0.0574216	0	0	0	0	0	0	0	0	0
caspase 3, apoptosis-related cysteine peptidase	0	0	0	0	0	0	0	0	0	0	0	0	0	0	0.00855397	0.00940228	0.0107453	0	0	0	0	0	0	0	0	0	0	0	0
Caspase 6, apoptosis-related cysteine peptidase	0	0	0	0.00825084	0.00919963	0	0	0	0	0	0	0	0	0	0	0	0	0	0	0	0	0	0	0	0	0	0	0	0
Caspase 7, apoptosis-related cysteine peptidase	0	0	0	0	0	0	0	0	0	0	0	0	0	0	0	0	0	0.00755956	0	0.0142123	0	0	0	0	0	0	0	0	0
Cell division ATP-binding protein ftsE	0	0.0107003	0.0175667	0	0	0.0103809	0	0.0134189	0.0142423	0.0127551	0	0	0	0	0	0	0	0	0.0123026	0.0094227	0	0	0	0	0	0	0	0	0
Cell filamentation protein	0	0.0134048	0.0220066	0	0	0	0	0	0	0	0	0	0	0	0	0	0	0	0	0	0	0	0	0	0	0	0	0	0
Cell shape determining protein, MreB Mrl family	0.0405575	0.0419454	0.017103	0.111327	0.101507	0.0453828	0.0206318	0.0490027	0.0567491	0.0508233	0.0304885	0.0308334	0.055654	0.0490589	0	0	0	0.0668082	0.0654254	0.0377462	0.04088	0.0139774	0.0558153	0.0400904	0.0428772	0.0296242	0.0281766	0.0243043	0.0452789
Chromosome Partitioning Protein	0	0	0	0	0	0.0100948	0	0.0130491	0	0	0	0	0	0	0	0	0	0.00821453	0.0100819	0.0154437	0	0	0	0	0	0	0	0	0
Divisome component that associates with the complex late in its assembly, after the Z-ring is formed, and is dependent on DivIC and PBP2B for its recruitment to the divisome. Together with EzrA, is a key component of the system that regulates PBP1 localization during cell cycle progression. Its main role could be the removal of PBP1 from the cell pole after pole maturation is completed. Also cont…	0	0	0	0	0	0	0	0	0.0126226	0.0113045	0.0104391	0	0	0	0	0	0	0	0.0143953	0.0110255	0	0	0	0	0	0	0	0	0
Essential cell division protein that forms a contractile ring structure (Z ring) at the future cell division site. The regulation of the ring assembly controls the timing and the location of cell division. One of the functions of the FtsZ ring is to recruit other cell division proteins to the septum to produce a new cell wall between the dividing cells. Binds GTP and shows GTPase activity (By sim…	0.0920147	0.112867	0.0826859	0.0975955	0.103931	0.0776714	0.100737	0.0708788	0.110929	0.125653	0.0933316	0.108706	0.0758863	0.106779	0.0902179	0.0866093	0.101804	0.0803358	0.134796	0.0679097	0.0904153	0.0440922	0.0982837	0.106535	0.148941	0.111821	0.0624729	0.0511197	0.0462701
Ftsk spoiiie family protein	0.00272837	0.00284014	0.00233132	0.00277589	0.0030951	0.00298496	0.00408313	0	0.00387336	0.00346889	0	0	0	0	0	0.00304288	0.00347752	0.0027481	0.00337281	0.00258328	0.00332131	0	0.00455096	0	0	0	0	0.00474542	0.00353691
Lamin A C	0.0423554	0.0367421	0.0361916	0	0	0.0502004	0.0369757	0.0199667	0	0	0	0	0	0	0.0644639	0.0905394	0.0494865	0.0993786	0.1015	0.0652839	0.0457231	0.0286284	0.0341733	0.0139559	0.0225608	0.00515624	0.00949231	0.110502	0
modulates the frequency and position of FtsZ ring formation. Inhibits FtsZ ring formation at polar sites. Interacts either with FtsZ or with one of its binding partners to promote depolymerization (By similarity)	0.0164757	0.0171506	0	0.00419067	0.00467257	0	0	0	0	0	0	0	0	0	0.00418663	0.00460182	0	0	0	0	0	0	0	0	0	0	0	0	0
nucleotide-binding protein	0	0.0088075	0.00722961	0.025518	0.0284525	0	0.0252113	0.0353733	0.0333177	0.030362	0.00950701	0.0130854	0.011793	0.0206703	0	0.00947041	0.0108231	0.00830447	0.0203846	0	0	0	0	0.016972	0.0109746	0	0.0114183	0.0147693	0
Required for chromosome condensation and partitioning (By similarity)	0	0	0	0	0	0	0	0	0.00544636	0.00487763	0	0.00302309	0	0.00240501	0	0	0	0	0	0	0	0	0	0	0	0	0	0	0
rod shape-determining protein mreB	0	0	0	0	0	0	0	0	0	0	0	0	0	0	0.00564846	0	0.00709545	0	0	0	0.00655584	0.0112882	0.00898302	0.0110056	0.00711655	0.00813241	0	0	0
Rod shape-determining protein, MreB	0	0	0	0	0	0	0	0	0	0	0	0	0	0	0.00707739	0.0228881	0.0261574	0.00669243	0	0.00629104	0	0	0	0	0	0	0	0	0
site-determining protein	0	0	0	0	0	0.0192443	0.0132856	0.0248763	0.0240206	0.0107562	0	0	0	0	0	0	0	0	0	0	0	0	0	0	0	0	0	0	0
This protein may be involved in anomalous filament growth. May be a component of the septum (By similarity)	0	0	0	0	0	0	0	0	0.0070742	0.012671	0.00585047	0	0	0	0	0	0	0	0	0	0	0	0	0	0	0	0	0	0
translationally-controlled tumor protein homolog	0.0139504	0.0145219	0.0119203	0	0	0.0152624	0.0208774	0.019729	0.0191593	0.0171586	0.015845	0.0213416	0.0195146	0.0169783	0.0142395	0.0156517	0.0178873	0.0135442	0.0166231	0.0127319	0.0164286	0.0282876	0.022511	0	0.0178337	0.0203794	0	0	0
tumor protein, translationally-controlled 1	0	0	0	0	0	0	0	0	0	0	0	0	0	0	0	0	0	0.0464373	0.0113987	0	0	0	0	0	0	0	0	0	0
various	0.00689314	0.0215266	0.02945	0	0	0.00714229	0.00976994	0.00923253	0.017871	0.0244833	0.0313172	0	0	0	0	0	0	0	0	0	0	0	0	0.0265337	0.0528718	0.0397464	0.0185379	0.0479566	0.0357436
Cell motility	3.26172	3.75738	3.07911	2.12509	2.62356	3.5526	5.51702	4.72044	5.00292	4.7259	4.71999	5.02131	4.62419	4.68292	2.82491	2.95243	2.83974	3.02418	3.66004	2.29994	2.89182	3.31544	3.24365	2.464	2.26198	2.84597	2.48488	2.44116	2.14085
Bacterial flagellin C-terminal helical region	0	0	0	0	0	0	0	0	0.0103165	0.00923926	0.00853193	0	0	0	0	0	0	0.00407053	0	0.00382639	0	0	0	0	0	0	0	0	0
Chaperone	0	0	0	0	0	0	0	0	0	0	0	0	0	0	0	0	0	0	0.0119346	0.00914083	0	0	0	0	0.0128037	0.0146314	0	0	0
chew protein	0	0.0157399	0.01292	0.0301029	0.0335646	0.0330849	0.0452569	0	0.0207662	0.0371955	0.0343479	0	0	0	0	0	0	0	0	0	0	0	0	0	0	0	0	0	0
flagellar	0	0	0	0	0	0	0.016944	0.016012	0	0	0	0	0	0	0	0	0	0	0	0	0	0	0	0	0	0	0	0	0
Flagellar basal body-associated protein flil	0	0	0	0	0	0	0	0	0	0	0	0	0.0178177	0.0310038	0	0	0	0	0	0	0	0	0	0	0	0	0	0	0
Flagellar biosynthesis regulator FlhF	0	0	0	0	0	0	0	0	0	0	0	0	0	0	0	0	0	0.00411469	0.00505007	0	0.00499098	0.0085937	0.00683879	0.00837856	0.00541785	0	0.00569882	0	0.00549404
Flagellar filament outer layer protein	0.0457715	0.0676944	0.0335632	0.0266424	0.0297061	0.0925734	0.0875237	0.0642697	0.212681	0.219036	0.23183	0.107893	0.384465	0.263512	0.0133972	0.0220887	0	0.056758	0.0532389	0.00597473	0	0.0131643	0.0523802	0	0.153785	0.118436	0.043722	0.191875	0.151568
flagellar hook protein, FlgE	0	0	0	0	0	0	0	0	0.00648943	0.0116236	0	0	0	0	0.016583	0.00729103	0.0166649	0	0	0	0	0	0	0	0	0	0	0	0
flagellar protein FliS	0	0	0	0	0	0	0	0	0	0	0	0	0	0	0	0.0205814	0.0235212	0	0	0	0	0	0	0	0	0	0	0	0
flagellar rod assembly protein muramidase flgj	0.128446	0.117722	0.0921006	0.151905	0.134214	0.146224	0.0999954	0.189017	0.113478	0.00625304	0.0763038	0.141425	0.158388	0.113236	0.187638	0.131354	0.281064	0.0753221	0.152311	0.0886291	0.254541	0.380898	0.311626	0.284265	0.197284	0.180281	0.158549	0.151609	0.126432
Flagellin	2.46172	2.88111	2.37869	1.37652	1.80544	2.48256	4.23342	3.30281	3.87491	3.68788	3.38774	4.07754	3.47441	3.49935	2.18925	2.24034	2.15309	2.29204	2.5535	1.60699	1.97579	2.39237	2.20328	1.6161	1.40681	1.7624	1.72098	1.5324	1.34146
flagellin domain protein	0	0	0	0	0	0	0	0	0.0114956	0	0.00950701	0	0.0117088	0.010187	0.00849287	0.00933512	0	0	0	0	0	0	0	0	0	0	0	0	0
Large secreted protein	0.0145038	0	0.0185361	0	0	0.0161426	0	0.03665	0	0	0	0	0	0	0	0	0	0	0	0	0	0.00754336	0.0420206	0.0218154	0.0141065	0.0266225	0.0198404	0.00647034	0.0191275
OmpA family	0.00805383	0.0251802	0.00690553	0	0	0.0441475	0.0964264	0.045484	0.0221983	0.0198803	0.0275376	0.0493686	0.011305	0.0393089	0.024461	0.0539265	0.0206013	0.0391776	0.0480836	0.0073757	0.00948457	0.016331	0.012996	0.0159771	0.0103313	0.011806	0.0217341	0	0.0104766
Ompa motb domain protein	0.59815	0.640042	0.52827	0.534379	0.614455	0.721014	0.911941	1.02274	0.722484	0.720268	0.944197	0.630503	0.55276	0.719694	0.376719	0.42354	0.305845	0.5527	0.817553	0.563932	0.630104	0.467426	0.596985	0.490382	0.44392	0.723831	0.500257	0.558804	0.472701
Pilus assembly protein	0	0	0	0	0	0	0	0	0	0	0	0	0	0	0	0.00274562	0.0031378	0	0	0	0	0	0	0	0	0	0	0	0
The M ring may be actively involved in energy transduction (By similarity)	0	0.00461187	0.00378564	0	0	0	0	0	0	0	0	0	0	0	0	0.0148232	0.00564686	0	0	0	0	0	0	0	0	0	0	0	0
twitching motility protein	0	0	0	0	0	0.00743212	0	0.0192144	0.00810771	0.0145222	0	0	0	0	0	0	0	0	0	0	0.00637416	0.0109753	0.00873406	0.0107752	0.0069676	0.0079622	0.00727817	0	0.00701663
type iii secretion	0	0	0	0.00554533	0.00618301	0	0	0	0	0	0	0.00833811	0.00762431	0.00663337	0	0	0	0	0	0	0.00641863	0.0110519	0.008795	0	0	0	0	0	0
various	0.00507287	0.00528069	0.00433464	0	0	0.00942677	0.0255084	0.0242382	0	0	0	0.00624632	0.00571159	0	0.00837325	0.0263999	0.0301708	0	0.0183729	0.0140721	0.00411328	0.00708244	0	0.0163146	0.0105495	0	0.00682132	0	0.0065762
Cell wall/membrane/envelope biogenesis	2.18952	2.54964	2.83588	2.56313	2.45345	2.83312	3.51358	3.10617	3.35542	2.46091	3.20173	3.05635	2.30363	3.11977	1.8142	2.44316	2.24271	2.99364	2.69073	2.84477	3.24778	2.40735	3.48035	2.06133	2.53266	2.28216	2.79891	2.46707	2.83721
Activates KDO (a required 8-carbon sugar) for incorporation into bacterial lipopolysaccharide in Gram-negative bacteria (By similarity)	0.00948853	0.0296317	0.0243231	0.0579229	0.0430558	0	0.0426001	0.0805137	0	0.0116706	0.0431087	0	0	0	0	0	0	0.00917511	0.0112608	0.0172496	0	0	0	0.0186828	0.0241618	0.0138054	0.0127075	0.0164367	0.0122508
An essential GTPase that binds both GDP and GTP, with rapid nucleotide exchange. Plays a role in 16S rRNA processing and 30S ribosomal subunit biogenesis and possibly also in cell cycle regulation and energy metabolism (By similarity)	0	0.00832655	0.0136696	0	0	0.0166499	0.0113877	0.0322839	0.0104505	0.0187185	0.0259282	0	0.0107844	0.0281482	0.0308832	0.00848647	0.00969866	0	0	0	0	0	0	0	0.0195821	0.0111887	0.0107558	0	0.0103693
An N-acetylglucosaminyl transferase that is part of the accessory SecA2 SecY2 system specifically required to export serine-rich repeat cell wall proteins usually encoded upstream in the same operon (By similarity)	0	0	0	0	0	0.00479268	0.0065559	0.00619529	0	0.0107763	0.00497563	0.0134033	0	0.00533149	0	0	0	0.00425313	0	0.00399804	0.0103178	0.00888284	0.00706888	0.00866046	0.00560013	0.00639953	0.00589056	0.00761928	0.00567888
antigen 43	0	0	0	0	0	0	0	0	0.0463131	0.00296264	0.00820749	0.00756411	0.00345828	0	0	0	0	0	0	0	0	0	0	0	0	0	0	0	0
Auxiliary transport protein, membrane fusion protein	0	0	0	0	0	0.0234044	0.0427083	0.0403283	0.00981329	0.0175771	0.0243472	0.0436578	0	0.0607411	0.021728	0.0238828	0	0.0207907	0.0340313	0.0065212	0	0	0	0	0	0	0	0	0
Capsular exopolysaccharide family	0	0	0	0	0	0	0	0	0	0	0	0	0	0	0	0	0	0	0	0	0	0	0	0	0	0	0.00388588	0	0.0224775
Capsular exopolysaccharide family protein	0.00292592	0.00304579	0	0.00842576	0.00939468	0	0	0	0.00379124	0	0.00313541	0	0	0	0	0	0	0	0.0263151	0.0100775	0	0	0	0	0	0	0.00371195	0	0.0178928
carbohydrate binding	0	0	0	0	0	0	0	0	0	0	0	0	0	0	0	0	0	0	0	0	0	0	0	0	0.00927575	0.0105998	0.0267072	0	0.017165
Carboxypeptidase	0.0166496	0.0173317	0.00943575	0.00590221	0.00658093	0	0	0	0.0229365	0	0.0189689	0.0170327	0.00797677	0.0206552	0.0169454	0	0.0141909	0.0108096	0.0132669	0	0	0	0	0	0	0	0.0149712	0.0193649	0.0144333
Catalyzes the addition of meso-diaminopimelic acid to the nucleotide precursor UDP-N-acetylmuramoyl-L-alanyl-D-glutamate (UMAG) in the biosynthesis of bacterial cell-wall peptidoglycan (By similarity)	0	0	0	0	0	0	0	0	0	0	0	0	0	0	0	0	0	0	0	0	0	0	0	0	0	0	0.0130495	0	0.0125805
Catalyzes the first step in hexosamine metabolism, converting fructose-6P into glucosamine-6P using glutamine as a nitrogen source (By similarity)	0.00388668	0.0080918	0.0099632	0.0474526	0.0176364	0	0	0	0	0	0	0	0	0	0.00788724	0.00433471	0.0148616	0.00370591	0	0.00348364	0.0549256	0.0472867	0	0	0	0	0.0257476	0	0.0149259
Catalyzes the formation of dTDP-glucose, from dTTP and glucose 1-phosphate, as well as its pyrophosphorolysis (By similarity)	0	0.00813226	0.0267014	0.015636	0.0174341	0.0427425	0.0118494	0.0444987	0.0209328	0.0306465	0.0622493	0	0	0	0.00803379	0.0357498	0.0307644	0.0551566	0.0562295	0.0735258	0.0462522	0	0.0633762	0	0.0483318	0.056966	0.0737503	0.0406729	0.0406137
Catalyzes the N-acylation of UDP-3-O-acylglucosamine using 3-hydroxyacyl-ACP as the acyl donor. Is involved in the biosynthesis of lipid A, a phosphorylated glycolipid that anchors the lipopolysaccharide to the outer membrane of the cell (By similarity)	0	0	0	0.0138633	0.00772876	0.00743212	0	0.00960718	0.00935686	0.00837979	0.00773827	0	0	0	0	0	0	0.0265356	0	0.018708	0	0	0	0.0135083	0.00873489	0.0199635	0	0	0
Cell envelope integrity inner membrane protein TolA	0.0250659	0.0260928	0.0214182	0	0	0.0415117	0.162477	0.109424	0	0	0	0	0	0	0.0250316	0.027514	0.0314441	0.0351809	0.0513011	0.0228765	0.103316	0.101654	0.121343	0	0	0	0	0	0
Cell Wall	0	0	0	0	0	0	0	0	0	0	0	0	0	0	0	0.00207118	0.00236703	0	0	0	0	0	0	0	0	0	0	0	0
Cell wall anchor domain protein	0	0	0	0	0	0	0	0	0	0	0	0	0	0	0	0	0	0	0	0	0	0	0	0	0.0179764	0.00684749	0	0	0
Cell wall binding repeat 2-containing protein	0	0	0	0	0	0	0	0	0.0492439	0	0.0407255	0	0	0	0	0	0	0	0	0	0	0	0	0	0	0	0	0	0
Cell wall formation (By similarity)	0.0297845	0.0259367	0.020909	0.0274711	0.012252	0	0	0	0	0	0	0.00829951	0	0.00660266	0.00689276	0.00757633	0	0.0274976	0	0.00646209	0.00800003	0.0308082	0.0245169	0.01343	0	0.0099239	0.0378712	0.0118154	0.018041
chain length determinant protein	0	0	0	0	0	0	0	0	0	0	0	0	0	0	0	0	0	0.0059102	0	0.00555572	0	0	0	0	0	0	0	0	0
Channel that opens in response to stretch forces in the membrane lipid bilayer. May participate in the regulation of osmotic pressure changes within the cell (By similarity)	0.0488264	0.0169422	0	0	0	0	0	0	0	0	0	0	0	0	0	0	0	0	0	0	0	0	0	0	0	0	0	0	0
Choline kinase	0	0	0	0	0	0	0	0	0	0	0	0	0	0	0	0	0	0	0	0	0.00471797	0.00812362	0	0	0	0	0.00538709	0.00696806	0
Choloylglycine hydrolase	0.0288451	0.0450402	0.0246474	0.124727	0.0736254	0.00788948	0	0.0611904	0.00990387	0	0.00819066	0.0330959	0.0403502	0	0.0878032	0.0241277	0.0459567	0	0.00775747	0.0118831	0.050954	0.029245	0.0465458	0.0142564	0.00921867	0.0105346	0.017508	0.0226462	0.0168789
Component of the F(0) channel, it forms part of the peripheral stalk, linking F(1) to F(0) (By similarity)	0	0.0138618	0.0113784	0	0	0	0	0	0	0	0	0	0	0	0	0	0	0	0	0	0	0	0	0	0	0	0	0	0
Could be involved in septation (By similarity)	0.0764421	0.0533406	0.0660356	0.100483	0.141579	0	0	0	0.0349865	0.0313331	0.0289344	0	0.0356354	0.0310038	0	0	0	0	0	0	0	0	0	0	0	0	0	0	0
DegT DnrJ EryC1 StrS aminotransferase	0.00583001	0.00606885	0	0	0	0	0	0	0	0	0	0	0	0	0	0	0	0	0	0	0	0	0	0	0	0	0	0	0
domain protein	0.00945027	0	0.0040375	0	0	0	0	0	0	0	0	0.00432495	0.00395471	0	0	0	0	0	0.0112608	0.00431241	0.00274082	0	0.00375556	0	0	0	0	0	0
DTDP-4-dehydrorhamnose 3,5-epimerase	0	0	0	0	0	0	0	0	0	0.0145588	0.0134443	0	0	0	0.0123854	0	0.0155583	0.011729	0	0.0110255	0	0	0	0	0	0	0	0	0
dtdp-glucose 4,6-dehydratase	0	0	0	0	0	0	0	0	0.00924931	0.0165669	0.0152986	0	0.00811498	0.00706027	0	0	0	0	0	0	0	0	0	0	0	0	0	0	0
dTDP-glucose 4-6-dehydratase	0.0124332	0.0258852	0.0531194	0.0315582	0.0281349	0.0476089	0.0279104	0.0439586	0.0512269	0.0611299	0.0705719	0.0570619	0.0434808	0.083225	0.0189231	0.027733	0.0316943	0.0543205	0.0814843	0.0680834	0	0	0	0.0491602	0.0953656	0.0454078	0.0919521	0.064875	0.07253
Efflux transporter rnd family, mfp subunit	0	0	0	0.0329095	0.0152528	0.0276268	0.0106933	0.0470123	0.0173052	0.0320357	0.036739	0.00963814	0	0.0076676	0.012785	0.0211173	0.0241336	0.0183502	0.00750722	0	0.0448389	0.025689	0.0307198	0.0124552	0.0161079	0.0276109	0.00847163	0.0219157	0.0326688
efflux transporter, rnd family, mfp subunit	0	0	0	0	0	0	0	0	0	0	0	0	0.00874254	0.00760626	0	0	0	0	0	0	0	0	0	0	0	0	0	0	0
epimerase	0	0	0	0.00677412	0.00755311	0	0	0	0	0	0	0	0	0	0	0	0	0.00646428	0	0.00607657	0	0	0	0	0	0	0	0	0
Exopolysaccharide	0.00295917	0	0.00252854	0	0	0	0	0	0	0	0	0	0	0	0	0	0	0	0	0	0	0	0	0	0	0	0	0	0
Export protein	0.00292228	0	0.0274671	0	0	0.0320916	0	0.0165622	0.0118678	0.0178172	0	0	0	0	0.0058028	0.00977743	0.0370867	0.00851157	0.0208929	0.0480064	0.0309727	0	0.00471552	0	0.029886	0.00853802	0	0.00508269	0.0113648
FAS1	0.00337218	0.00351033	0.0316959	0	0	0	0	0	0.00463131	0.0165908	0	0.0258016	0.00944119	0.0164164	0	0.0150436	0.00429811	0.00982198	0.032146	0.0153882	0	0	0	0.00666668	0.0172436	0.0147788	0.00453446	0.0351912	0.0131145
GDP-mannose 4,6-dehydratase	0.00645638	0	0.00551681	0.0197065	0.00732423	0.0141662	0	0.018312	0.0088671	0.00794118	0.00733323	0	0.00900674	0.0156722	0.00689276	0	0.017317	0.0183106	0.00736857	0.0228561	0	0	0	0	0.0248981	0.00948406	0.0349191	0.0112917	0.0504964
glucose-1-phosphate adenylyltransferase, glgd subunit	0	0	0	0.00637565	0.0142176	0.00685583	0	0.0177245	0	0	0	0	0	0	0.0063583	0	0.00798713	0	0	0	0	0	0	0	0	0	0	0	0
glutamine-fructose-6-phosphate transaminase	0.0100587	0.00698048	0.00859486	0.00682258	0.0114107	0.0146729	0.00501775	0	0	0	0	0	0	0	0.00340201	0.00373939	0.00427351	0.0260421	0.00799052	0.0122401	0.00394851	0	0.00541037	0	0	0	0	0	0
Glycosyl transferase	0	0	0	0	0	0	0	0	0	0	0	0	0	0	0	0	0	0	0.00811828	0.00621789	0	0	0	0	0	0	0	0	0
Glycosyl transferase family 2	0	0	0	0	0	0	0	0	0	0	0	0	0	0	0	0	0	0	0	0	0	0	0	0.0143004	0.00924712	0	0	0	0
Glycosyl transferase family protein	0	0	0	0	0	0	0	0	0	0	0	0	0	0	0	0.00497873	0.00568988	0	0	0	0	0	0	0.00882542	0	0.00652142	0.00600276	0.00776441	0
glycosyl transferase group 1	0	0	0	0	0	0	0	0	0	0	0	0	0	0	0	0	0	0	0	0	0	0	0	0	0	0	0.00921476	0	0.00888363
group 2 family	0	0	0	0	0	0	0	0	0	0	0	0	0	0	0	0	0	0	0	0	0	0	0	0	0	0	0.0133819	0	0.00645054
hydrolase, family 25	0.102632	0.101967	0.0903367	0.140271	0.116343	0.105429	0	0.129668	0.0488316	0.0184195	0.0680204	0.0564075	0.0908415	0.0683197	0.0872493	0.0589341	0.131018	0.0882069	0.122274	0.0768289	0.141719	0.246826	0.194211	0.168293	0.121374	0.123683	0.120254	0.0922628	0.130719
In elementary bodies (EBs, the infectious stage, which is able to survive outside the host cell) provides the structural integrity of the outer envelope through disulfide cross-links with the small cysteine-rich protein and the major outer membrane porin. It has been described in publications as the Sarkosyl- insoluble COMC (Chlamydia outer membrane complex), and serves as the functional equivale…	0	0	0	0	0	0	0	0	0	0	0	0.00682931	0	0.00543304	0	0	0	0	0	0	0	0.0217996	0.0173479	0	0	0	0	0	0
involved in the assembly of LPS in the outer leaflet of the outer membrane. Determines N-hexane tolerance and is involved in outer membrane permeability. Essential for envelope biogenesis (By similarity)	0	0	0	0	0	0	0	0	0	0	0	0	0	0	0	0	0	0	0	0	0	0	0	0	0	0	0.00434084	0.00561476	0
Involved in the biosynthesis of lipid A, a phosphorylated glycolipid that anchors the lipopolysaccharide to the outer membrane of the cell (By similarity)	0.0180282	0.0187668	0.023107	0.0275134	0.0102257	0.0297385	0.0269801	0.0383428	0.0247597	0	0.0102383	0	0	0	0	0	0	0.0175033	0.0214822	0.0164535	0.0212308	0.0182781	0.0290912	0	0.0180224	0.020595	0	0	0
l-threonine 3-dehydrogenase	0	0	0	0	0	0	0	0	0	0	0	0.0106391	0.00972835	0	0	0	0	0.00675201	0.00828691	0.0126941	0	0	0	0	0	0	0.018703	0.0120959	0.0180309
Lysm domain	0.00897956	0	0.019182	0.013704	0.0152799	0	0	0	0	0	0	0	0	0	0	0	0	0	0	0	0	0	0	0	0	0	0	0	0
lysozyme activity	0	0	0	0.00583005	0.0130009	0	0	0	0	0	0	0	0	0	0	0	0	0	0	0	0	0	0	0	0	0	0	0	0
major outer membrane lipoprotein	0.030047	0.125112	0.128372	0	0	0.0328728	0.359734	0.0424933	0.247597	0.110871	0.170639	0	0	0	0.0609744	0.268085	0.0765945	0	0	0	0	0	0	0	0	0	0.242419	0.0522604	0.0779026
major outer membrane protein	0.00577258	0.0120181	0.00493252	0.00587313	0.00654851	0.00631547	0.00863894	0.0163275	0.015856	0.00710012	0.00655656	0.008831	0.01615	0.00702549	0.0117143	0	0.0147152	0	0	0	0.00679805	0.0117052	0.0186298	0	0.014759	0.00843287	0	0.0100402	0.0149665
major outer membrane protein OmpA	0.298621	0.272247	0.368237	0.383258	0.365353	0.463027	0.344955	0.532006	0.540227	0.416479	0.372596	0.508352	0.457996	0.369828	0.275841	0.1895	0.314939	0.483789	0.390909	0.366642	0.441827	0.417213	0.564967	0.479021	0.308179	0.345917	0.372365	0.462026	0.383874
Mechanosensitive ion channel	0	0	0	0	0	0	0	0	0.00827445	0.00741041	0	0	0	0	0	0	0	0	0	0	0	0	0	0	0	0	0	0	0
Membrane	0.012772	0.0265905	0.0763936	0.00426564	0.00475616	0.0279464	0.288938	0.0472631	0.285143	0.093067	0.156685	0.163576	0.131903	0.121953	0.0370409	0.269544	0.0561747	0.25011	0.0304797	0.194229	0.0661658	0.0257699	0.101138	0.0125906	0.0976979	0.0186073	0.214676	0.0333214	0.0331139
Membrane-associated zinc metalloprotease	0	0	0	0	0	0	0	0	0	0	0	0.0084164	0	0.00669565	0	0	0	0	0	0	0	0	0	0	0	0	0	0	0
NA	0.00427286	0.0355833	0.0109532	0	0	0	0	0	0	0.010511	0.0363988	0	0.00597712	0.0286015	0.00385414	0.00847272	0.00484147	0.00514568	0.00921679	0.00836668	0	0	0	0	0.00819344	0.00624202	0	0.00245709	0.00183135
Nlp p60 protein	0	0	0	0	0	0	0	0	0	0	0	0	0	0	0.0210443	0.0231313	0.0264353	0.0201365	0	0.0189288	0.0244249	0	0.0334677	0	0	0	0	0	0
nucleoside-specific channel-forming protein	0	0	0	0	0	0	0	0	0	0	0	0	0	0	0	0	0	0.0066728	0	0.00627259	0	0	0	0	0	0	0	0	0
OmpA family	0.273118	0.270076	0.287329	0.348879	0.340966	0.378974	0.232882	0.511692	0.526458	0.395474	0.354938	0.423668	0.437951	0.456349	0.19463	0.111364	0.276595	0.473341	0.430541	0.395114	0.368581	0.285107	0.432965	0.298675	0.325709	0.347481	0.296207	0.384537	0.488269
Ompa motb domain protein	0.244297	0.34566	0.468768	0.262591	0.226394	0.313217	0.430279	0.292041	0.326261	0.315524	0.284573	0.339596	0.305478	0.439662	0.197138	0.441671	0.287007	0.259974	0.462016	0.336803	0.473643	0.192848	0.638631	0.432964	0.518289	0.423179	0.484253	0.435715	0.533009
outer membrane chaperone skp	0.0330094	0.0171808	0.0141028	0	0	0	0	0	0.020901	0	0.0172855	0.0252492	0	0.020087	0	0	0	0	0	0	0	0.066934	0.0532655	0	0	0	0	0	0
outer membrane chaperone skp (omph)	0.385611	0.507332	0.394137	0.262245	0.280423	0.44899	0.627807	0.407658	0.284126	0.245322	0.423874	0.247033	0.113947	0.285671	0.245107	0.24398	0.279037	0.378494	0.385668	0.273036	0.55722	0.312952	0.466734	0.112025	0.191105	0.217397	0.156497	0.219958	0.211951
Outer membrane efflux protein	0.00529044	0	0.00452055	0	0	0	0	0	0.00726582	0.00650711	0.00600895	0	0.0143612	0.0367184	0	0.0059003	0.00674308	0	0.00630403	0.00482834	0	0	0	0	0	0	0	0	0
outer membrane lipoprotein	0	0.0650581	0.0534027	0	0	0	0.0935309	0.044193	0.0858336	0.0384353	0.141971	0.0956103	0	0.0760626	0	0	0	0	0	0	0.0154191	0	0.0211277	0	0	0	0	0	0
Outer membrane porin	0.0172476	0.0167101	0.00508275	0.00605201	0.0134959	0	0.00800778	0.0075673	0	0	0	0.00818581	0.0088368	0.0142005	0	0	0	0	0	0	0	0	0	0	0	0	0	0	0
outer membrane protein assembly complex, YaeT protein	0	0	0	0	0	0.00284582	0	0.00367867	0	0.00318525	0.0029414	0	0	0	0.00272083	0.00299066	0	0	0	0	0	0	0	0	0	0	0	0	0
outer membrane protein Omp28	0.00858486	0	0.00733554	0	0	0	0	0	0	0	0	0	0	0	0	0	0	0	0	0	0	0	0	0	0	0	0	0	0
outer membrane protein OmpH	0.158224	0.179024	0.220171	0.145538	0.210821	0.201789	0.429325	0.120952	0.215615	0.192771	0.276333	0.195766	0.139507	0.278913	0.130903	0.174402	0.145	0.0687164	0	0.0778804	0.303047	0.262319	0.184417	0.140774	0.072197	0.16654	0.11335	0.122509	0.129125
Outer membrane protein SusF	0	0	0	0	0	0.0220093	0	0.00711262	0	0	0	0	0	0	0	0	0	0.00490394	0	0.00921963	0	0	0	0	0	0	0.00676276	0	0.026079
outer membrane protein W	0	0	0	0	0	0	0	0	0.0270484	0.012112	0	0.0301293	0.013775	0.0119847	0	0	0	0.0214663	0	0.0201788	0	0	0	0	0	0	0	0	0
outer membrane protein x	0.0137863	0	0.02356	0	0	0	0	0	0.0744222	0	0.0923224	0.145073	0	0.0824378	0	0	0	0.105222	0	0.0989111	0	0	0	0	0	0	0	0	0
Part of the outer membrane protein assembly complex, which is involved in assembly and insertion of beta-barrel proteins into the outer membrane (By similarity)	0	0	0	0	0	0	0	0	0	0	0	0.0182928	0	0.0072764	0	0	0	0	0	0	0	0	0	0	0	0	0	0	0
Participates in the translocation of lipoproteins from the inner membrane to the outer membrane. Only forms a complex with a lipoprotein if the residue after the N-terminal Cys is not an aspartate (The Asp acts as a targeting signal to indicate that the lipoprotein should stay in the inner membrane) (By similarity)	0	0	0	0	0	0	0	0	0.00969506	0.0173654	0.00801796	0.0323981	0	0.00859141	0	0	0	0	0	0	0	0	0	0	0	0	0	0	0
penicillin-binding protein	0	0	0	0	0	0.00300596	0	0.00388567	0	0	0	0	0	0	0	0.00306428	0.00350198	0	0	0	0.00323565	0.0055713	0	0	0	0	0	0	0
penicillin-binding protein 1A	0	0	0	0	0	0	0	0	0	0	0	0	0	0	0	0.00316062	0.00361208	0.0054371	0.00333654	0.005111	0	0	0	0	0	0	0.00372072	0.0096253	0.010761
Peptidase family M23	0	0	0	0.00863946	0.00963295	0	0	0	0	0	0	0	0	0	0	0	0	0	0	0	0	0	0	0.0167875	0	0.0124049	0	0	0
Peptidase, M23	0	0	0	0	0	0	0	0	0	0	0	0	0	0	0.00817183	0.00898224	0	0	0	0	0	0	0	0	0	0	0	0	0
peptidase, S41	0	0	0	0	0	0	0	0	0	0	0	0	0	0	0	0	0	0.00210298	0.00258104	0	0	0	0	0	0	0	0	0	0
peptidoglycan glycosyltransferase (EC 2.4.1.129)	0.00276376	0	0.00472312	0	0	0	0	0	0	0	0	0	0	0	0	0	0	0	0	0	0	0	0	0	0.00705788	0.00403268	0	0	0
peptidoglycan recognition protein	0.0422282	0.0329686	0.0270622	0.0214819	0.0359283	0.0230998	0.0315983	0.0149301	0.0144989	0.0129849	0.0239817	0.0323008	0.0147678	0.0256968	0.0214235	0.023548	0	0.0204993	0	0.0385397	0.024865	0.0428137	0.0170354	0	0	0	0.0141957	0	0.0136856
Phospholipid scramblase	0	0	0	0	0	0	0	0	0	0	0	0	0	0	0	0	0	0	0.017509	0.0201155	0	0	0	0	0	0	0	0	0
polysaccharide biosynthesis protein	0	0	0	0	0	0	0	0	0	0	0	0	0	0	0.00666107	0	0.00836747	0.0250736	0	0.0117849	0	0	0	0	0	0	0	0	0
polysaccharide export	0	0	0	0	0	0	0	0	0.0243845	0.0109191	0	0	0	0	0	0	0	0	0	0	0	0	0	0.0175505	0.0226975	0.0259375	0.0238746	0.0308812	0.034525
protease	0	0	0	0	0	0	0	0	0	0	0	0	0	0	0.00444487	0	0.00558353	0	0	0	0	0	0	0	0	0	0.00589056	0	0.00567888
regulation of cell shape	0	0	0	0	0	0	0	0	0	0	0	0.0123209	0.0112662	0	0	0	0	0.00781933	0.00959686	0.00735036	0.00948457	0.016331	0	0	0	0	0	0	0
RND efflux system, outer membrane lipoprotein	0.0100803	0.0367829	0.0129479	0.025695	0.00572994	0.0276302	0.00755907	0.0285731	0.0208109	0.0186378	0.017211	0.0154543	0.0353434	0.0246025	0	0	0	0.0343595	0.0361907	0.0276589	0.0178449	0.0102421	0.0244516	0	0.00645704	0.0368938	0.00679191	0.0351406	0.0327393
RND family efflux transporter, MFP subunit	0	0	0	0	0	0	0	0	0	0	0	0	0.0310264	0.0269938	0	0	0	0	0	0	0	0	0	0	0	0	0	0	0
Salt-stress induced outer membrane protein	0	0	0	0	0	0	0	0	0	0	0	0.0229832	0	0.00914214	0	0	0	0	0	0	0	0	0	0	0	0	0	0	0
Secreted protein	0.0061033	0.0127067	0.0104302	0	0	0	0.0274016	0.00863145	0.0167644	0.0075069	0.0069322	0	0	0	0.0185781	0.0340343	0	0	0	0	0	0	0	0	0	0	0	0	0
Sel-1 suppressor of lin-12-like (C. elegans)	0	0	0	0	0	0	0	0	0	0	0	0	0	0	0.00299497	0.00329198	0	0	0	0	0	0	0	0	0	0	0	0	0
Sucrose-cleaving enzyme that provides UDP-glucose and fructose for various metabolic pathways (By similarity)	0.00287566	0.00299347	0.00245718	0	0	0	0	0	0	0	0	0	0	0	0	0	0	0	0	0	0	0	0	0	0	0	0	0	0
surface antigen	0	0	0	0	0	0	0	0	0	0	0	0	0	0	0	0	0	0	0	0	0.00479168	0.00825055	0.00656571	0	0	0	0	0	0
surface protein	0	0	0	0	0	0	0	0	0.00173425	0.00155315	0	0	0	0	0	0	0	0	0	0	0	0	0	0	0	0	0	0	0
SusD family	0	0	0	0.00857731	0.00478182	0.0137535	0.00630829	0.0118173	0.0230126	0.020674	0.00945635	0.00636836	0.0294092	0.0305894	0	0	0	0.012082	0.00986815	0.0151566	0	0	0	0.00833335	0.0160706	0.0183647	0	0	0
TonB family	0.076148	0.0792675	0.122903	0.0344331	0.0863836	0.306549	0.228056	0.239967	0.0929606	0.104067	0.17298	0.181446	0.0592207	0.216468	0.154653	0.292729	0.205133	0.106878	0.181547	0.146771	0.179351	0.0686255	0.204793	0.0836344	0.173097	0.0989255	0.136525	0.147159	0.109682
tonB-dependent Receptor	0.0169218	0	0.00722961	0	0	0.0185132	0.0379864	0	0	0	0	0	0	0	0.00858485	0.00943622	0.0107841	0	0	0	0	0	0	0	0	0	0	0	0
TonB-linked outer membrane protein, SusC RagA family	0.00490307	0	0.027232	0.0249424	0.0305917	0.037621	0	0.0208949	0.0202014	0.0150766	0	0	0.0239553	0.0029774	0.0049749	0	0.0312467	0.0286106	0.0496608	0.0805922	0	0	0	0.0521659	0.0812232	0.0607131	0.0329911	0.0682478	0.0508407
Transfers its hemin to hemin-free IsdC (apo-IsdC) directly probably through the activation of the holo-IsdA-apo-IsdC complex and driven by the higher affinity of apo-IsdC for the cofactor. The reaction is reversible (By similarity). Binds transferrin, lactoferrin, heme, hemoglobin, hemin, fetuin, asialofetuin and protein A. Also binds fibronectin and chains B- beta and gamma of fibrinogen, promot…	0	0	0	0	0	0	0	0	0	0	0	0	0	0	0.00296509	0.00325914	0.00372467	0.00283719	0.00348215	0	0	0	0	0	0	0	0	0	0
transglycosylase	0	0	0	0	0	0	0	0	0	0	0	0	0	0	0	0	0	0	0.00628984	0.00481746	0	0	0	0	0	0	0	0	0
Type VI secretion protein IcmF	0	0	0	0	0	0	0	0	0	0	0	0	0	0	0	0	0	0.00196327	0	0.00184552	0	0	0	0	0	0	0	0	0
UDP-galactopyranose mutase	0	0	0	0.0126835	0.00707099	0	0	0	0	0	0	0	0	0	0	0	0	0	0	0	0	0	0	0	0	0	0	0	0
udp-glucose 4-epimerase	0.0489011	0.0438328	0.0238665	0.127561	0.0953642	0.059457	0	0.00960718	0.00932974	0	0.0231475	0	0	0	0.0137855	0.0151527	0.017317	0.0857407	0.0566632	0.0805982	0.0578185	0.0287584	0.0448443	0.02686	0.0521055	0	0.0365385	0.0354462	0.0792575
Udp-glucose 6-dehydrogenase	0.00945027	0.00983741	0.0121125	0.0212901	0.00593459	0.0228936	0	0.0369919	0.0223841	0.0389007	0.0483571	0	0	0	0.0106877	0.00587378	0.00671278	0.0204533	0.0188271	0.0144199	0.0118455	0.0203962	0.0162311	0.0517114	0.0334383	0.0229269	0.0780313	0.00909891	0.0419473
UDP-N-acetylmuramoylalanyl-D-glutamyl-2,6-diaminopimelate-D-alanyl-D-alanine ligase activity	0	0	0	0	0	0	0	0	0.00731536	0.00655148	0	0	0	0	0	0	0	0	0	0	0	0	0	0	0	0	0	0	0
UTP-glucose-1-phosphate uridylyltransferase	0.0309395	0.0241552	0	0.0708016	0.0351277	0	0	0	0.0107651	0.0192819	0.0178058	0.0119913	0.0109647	0.0190792	0	0.00859813	0.00982627	0	0	0	0	0	0	0	0	0	0	0	0
various	0.020443	0.013395	0.0235549	0.0949781	0.120118	0	0	0	0.0220687	0.0154981	0.0325628	0.224775	0.16028	0.144482	0.0163042	0.0179211	0.0204809	0.0878213	0.05107	0.0906562	0.155689	0.08984	0.10298	0	0.129354	0.0653187	0.0101008	0.0270251	0.0104048
YD repeat protein	0.00207221	0.0021571	0	0	0	0	0.00239414	0.00226244	0	0	0	0.0047721	0	0.00379643	0	0	0	0	0	0	0.00179105	0.00308392	0	0	0	0	0	0	0
zinc D-Ala-D-Ala carboxypeptidase activity	0	0	0	0	0	0	0	0	0	0	0	0	0	0	0	0	0	0.00895837	0	0.00842108	0	0	0	0	0	0	0	0	0
Chromatin structure and dynamics	0.697405	0.470718	0.68263	0.293527	0.353093	0.459278	0.848676	0.432104	0.497326	0.597286	0.637553	0.220984	0.153324	0.198806	1.19449	0.810592	0.440726	0.710166	1.50743	0.96892	0.812615	0.859522	0.804233	0.638103	0.576527	0.508913	0.417776	0.573795	0.385353
Core component of nucleosome. Nucleosomes wrap and compact DNA into chromatin, limiting DNA accessibility to the cellular machineries which require DNA as a template. Histones thereby play a central role in transcription regulation, DNA repair, DNA replication and chromosomal stability. DNA accessibility is regulated via a complex set of post-translational modifications of histones, also called h…	0.426071	0.266071	0.370653	0.208354	0.258126	0.276511	0.514449	0.260895	0.385216	0.474708	0.511182	0.0881144	0.0318296	0.093102	0.56457	0.447218	0.198101	0.444322	1.03775	0.717799	0.629784	0.689771	0.622787	0.472601	0.469508	0.403567	0.320809	0.44837	0.268499
Core component of nucleosome. Nucleosomes wrap and compact DNA into chromatin, limiting DNA accessibility to the cellular machineries which require DNA as a template. Histones thereby play a central role in transcription regulation, DNA repair, DNA replication and chromosomal stability. DNA accessibility is regulated via a complex set of post-translational modifications of histones, also called h…	0	0	0	0	0	0.0185803	0.025416	0	0	0	0	0	0	0	0	0	0	0	0	0	0	0	0	0	0	0	0	0	0
H2A histone family, member	0.00631716	0	0.00539785	0	0	0	0	0	0	0	0	0	0	0	0.0516957	0.0213084	0	0.0183997	0.0150549	0.0115307	0	0	0	0	0	0	0	0	0
Histone cluster 1	0	0	0	0	0	0	0	0	0	0	0	0	0	0	0.23419	0.0981148	0.0560319	0.0106328	0.0287906	0.0310158	0	0	0	0	0	0	0	0	0
histone h2a	0.0507964	0.0187668	0.0434043	0	0	0	0	0	0	0	0	0	0	0	0.029912	0.0328784	0.0187873	0	0	0	0	0	0	0	0	0	0	0	0
histone H3	0.01474	0.0153439	0.02519	0	0	0	0	0	0	0	0	0.0225496	0.0206192	0.0179393	0.0235446	0.0129398	0.0295761	0.022529	0.0829511	0.0211778	0	0	0	0	0	0	0	0	0
keratin 23 (histone deacetylase inducible)	0.00563381	0	0.0096279	0	0	0	0	0	0	0	0	0	0	0	0	0	0	0	0.00671319	0.0102834	0	0	0	0	0	0	0	0	0
various	0.193846	0.170537	0.228357	0.0851734	0.0949678	0.164187	0.308811	0.171209	0.11211	0.122577	0.126371	0.11032	0.100875	0.0877645	0.290582	0.198133	0.138229	0.214283	0.336172	0.177113	0.182832	0.169751	0.181447	0.165502	0.107019	0.105346	0.0969676	0.125425	0.116854
Coenzyme transport and metabolism	0.39809	0.28797	0.358886	0.335881	0.372185	0.220902	0.217033	0.285297	0.299841	0.381866	0.386182	0.321976	0.279476	0.279149	0.240721	0.186013	0.235445	0.117664	0.338962	0.29068	0.265624	0.254004	0.146117	0.194481	0.160598	0.307052	0.323598	0.259273	0.41456
4-coumarate-CoA ligase	0	0	0	0	0	0.00609046	0.00833114	0	0	0	0	0	0	0	0	0	0	0.00540481	0	0.00508065	0	0	0	0	0	0	0	0	0
4-Hydroxyphenylpyruvate dioxygenase	0	0	0	0	0	0	0	0	0	0.00453247	0.00418548	0	0	0	0	0	0	0	0	0	0	0	0	0	0	0	0	0	0
4-methyl-5-beta-hydroxyethylthiazole kinase	0	0	0	0	0	0	0	0	0	0	0	0	0	0	0	0	0	0.00858651	0.0105384	0.00807152	0	0	0	0	0	0	0	0	0
5-formyltetrahydrofolate cyclo-ligase	0	0	0	0.0129592	0.0144494	0	0	0	0	0	0	0	0	0	0	0	0	0	0	0	0	0	0	0	0	0	0	0	0
6-pyruvoyltetrahydropterin synthase	0	0	0	0.0163321	0.0182102	0	0	0	0	0	0	0	0	0	0.0325754	0.017903	0.0204602	0	0	0	0	0	0	0	0	0	0	0	0
AdoHcyase_NAD	0	0	0	0	0	0	0	0	0	0	0	0	0	0	0	0.0107787	0.00615915	0.0046916	0	0.00882043	0	0	0	0	0	0	0	0	0
Catalyzes the acyloin condensation reaction between C atoms 2 and 3 of pyruvate and glyceraldehyde 3-phosphate to yield 1-deoxy-D-xylulose-5-phosphate (DXP) (By similarity)	0.00396559	0.00412805	0.0033885	0.00806934	0.00899727	0	0	0	0	0	0	0	0	0	0	0	0	0	0	0	0	0	0	0	0	0	0	0	0
Catalyzes the ATP-dependent transfer of a sulfur to tRNA to produce 4-thiouridine in position 8 of tRNAs, which functions as a near-UV photosensor. Also catalyzes the transfer of sulfur to the sulfur carrier protein ThiS, forming ThiS-thiocarboxylate. This is a step in the synthesis of thiazole, in the thiamine biosynthesis pathway. The sulfur is donated as persulfide by IscS (By similarity)	0	0	0	0	0	0	0	0	0	0	0	0	0	0	0	0	0	0	0	0	0	0	0	0	0.00741601	0.00847462	0	0	0
Catalyzes the condensation of iminoaspartate with dihydroxyacetone phosphate to form quinolinate (By similarity)	0	0	0	0	0	0	0	0	0.0123324	0	0.0101991	0	0	0	0	0	0	0	0	0	0	0	0	0	0	0	0	0	0
Catalyzes the conversion of D-ribulose 5-phosphate to formate and 3,4-dihydroxy-2-butanone 4-phosphate (By similarity)	0	0.00650581	0.00534027	0	0	0.00683755	0	0.00883861	0	0	0	0	0	0	0.00634134	0.00697022	0.00796583	0	0	0	0	0	0	0	0	0	0.00840386	0	0.00810187
Catalyzes the decarboxylation of four acetate groups of uroporphyrinogen-III to yield coproporphyrinogen-III (By similarity)	0	0	0	0	0	0.00714229	0.00976994	0.00923253	0.0089659	0.00802966	0.00741494	0.00998715	0	0.00794526	0.00662396	0	0.00832085	0	0	0	0	0	0	0	0	0	0	0	0
Catalyzes the decarboxylative condensation of pimeloyl- acyl-carrier protein and L-alanine to produce 8-amino-7- oxononanoate (AON), acyl-carrier protein , and carbon dioxide (By similarity)	0	0	0	0	0	0	0	0	0	0	0	0	0	0	0	0	0	0.00613322	0.00752746	0.00576537	0	0	0	0	0	0	0.0560984	0.0412791	0.0156243
Catalyzes the formation of 6,7-dimethyl-8- ribityllumazine by condensation of 5-amino-6-(D- ribitylamino)uracil with 3,4-dihydroxy-2-butanone 4-phosphate. This is the penultimate step in the biosynthesis of riboflavin (By similarity)	0	0	0	0	0	0	0	0	0.0198689	0.036635	0.0173985	0	0	0	0	0	0	0	0	0	0	0	0	0	0.0387877	0.0443245	0.0202016	0.105202	0.0784102
Catalyzes the formation of S-adenosylmethionine from methionine and ATP	0.0118968	0	0.00508275	0.0120448	0.0134299	0.00655775	0	0.00847693	0.0163398	0.0146336	0.0203214	0.00914639	0.0167268	0	0.0120567	0.0132524	0.0151454	0.0231202	0.014069	0.010958	0.00691732	0	0.00947832	0.0350128	0.0225655	0.0430131	0.0237549	0.0308046	0.0229596
Catalyzes the formation of S-adenosylmethionine from methionine and ATP (By similarity)	0	0	0	0	0	0.00647495	0.00885709	0	0	0	0	0	0	0	0	0	0	0	0	0	0	0	0	0	0	0	0.0150069	0	0.00723382
Catalyzes the oxidation of 5,10- methylenetetrahydrofolate to 5,10-methenyltetrahydrofolate and then the hydrolysis of 5,10-methenyltetrahydrofolate to 10- formyltetrahydrofolate (By similarity)	0	0	0	0	0	0	0	0	0	0	0	0.0122787	0.0112276	0	0	0.00926891	0.0105929	0	0.0290311	0.0149101	0	0	0	0.0163722	0.0105868	0.012098	0.0748384	0.0144039	0.0506777
Catalyzes the rearrangement of 1-deoxy-D-xylulose 5- phosphate (DXP) to produce the thiazole phosphate moiety of thiamine. Sulfur is provided by the thiocarboxylate moiety of the carrier protein ThiS. In vitro, sulfur can be provided by H(2)S (By similarity)	0	0	0	0	0	0	0	0	0	0	0	0.0137371	0.0125611	0.0109285	0.00911112	0.0100147	0.0114452	0	0	0	0	0	0	0	0	0	0	0	0
cobalt chelatase	0	0.0148309	0.0365216	0	0	0	0.0426433	0.050372	0	0.0262856	0.0728197	0.0326935	0.0099649	0.0520185	0	0	0	0	0	0	0	0	0	0	0	0	0	0	0
competence damage-inducible protein	0	0	0	0	0	0	0	0	0	0	0	0	0	0	0	0	0	0	0	0	0.0324707	0.0279548	0.0222462	0	0	0	0.0184295	0	0.0533018
Converts cobyric acid to cobinamide by the addition of aminopropanol on the F carboxylic group (By similarity)	0	0	0	0	0	0	0	0	0	0	0	0.011794	0.0107844	0	0	0	0	0	0	0	0	0	0	0	0	0	0	0	0
GTP adenosylcobinamide-phosphate	0.01166	0	0.0099632	0	0	0	0	0	0	0	0	0	0	0	0.0118309	0.0130041	0	0	0	0	0.0137314	0.0236434	0	0	0	0	0	0	0
Involved in the biosynthesis of D-alanyl-lipoteichoic acid (LTA). Activated D-alanyl-Dcp donates its D-alanyl substituent to membrane-associated LTA (By similarity)	0	0.030882	0.0253494	0	0	0	0	0	0	0	0	0	0	0	0	0	0	0	0	0	0	0	0	0	0	0	0	0	0
Involved in the production of pyridoxal phosphate, probably by incorporating ammonia into the pyridine ring (By similarity)	0.00781222	0.0162645	0.020026	0.0327765	0.00913641	0.0264338	0.0120529	0.01139	0.0331831	0.0495301	0.0274429	0.0123209	0	0.0294056	0	0.00898224	0.0102652	0	0.00959686	0.0441021	0.0283563	0	0.0129515	0.0477664	0.0102958	0.0470618	0.0312025	0.0134532	0.0300812
isochorismate synthase	0	0	0	0	0	0	0	0	0	0	0	0.00943523	0.00862751	0	0	0	0	0	0	0	0	0	0	0	0	0	0	0	0
May play a key role in the regulation of the intracellular concentration of adenosylhomocysteine (By similarity)	0	0	0	0	0	0	0	0	0	0.0179791	0.0110685	0	0	0	0	0	0	0	0.00613777	0.00940199	0	0	0	0	0	0	0	0	0
Methyl-coenzyme M reductase gamma subunit	0.158096	0.0290438	0.094384	0.0373849	0.113984	0.0305669	0.0138633	0.0264119	0.0510914	0.0457563	0.03169	0.0562719	0.0781662	0.0449481	0.0372832	0.00986352	0.0349802	0	0.0775747	0.0509275	0.0102985	0.0177325	0	0.0175505	0.0231909	0.0400339	0.0242155	0.031322	0.0233453
Methyl-coenzyme M reductase, alpha subunit	0	0	0	0	0	0	0	0	0	0	0	0	0	0	0	0	0	0	0	0	0	0	0	0	0.00540807	0.00618005	0	0	0
methyl-coenzyme M reductase, beta subunit	0.0370331	0.0165215	0.0226027	0.0161478	0.0180047	0	0	0	0.0145316	0.0260284	0	0	0	0	0.0214718	0	0.0269723	0	0.0378242	0.0193133	0.00623027	0	0.00853691	0	0	0	0	0	0
molybdopterin converting factor, subunit 1	0.0459542	0.0717552	0.0392667	0.0467547	0.0521313	0.0502761	0.0687727	0.0649898	0.0631129	0.0565225	0.0782931	0.0351508	0.0642834	0.0559284	0.0466275	0.0512516	0.0585723	0	0	0	0.0541178	0.0931827	0	0	0	0	0	0	0
Naphthoate synthase	0	0	0	0	0	0	0	0	0	0	0	0	0	0	0	0	0	0	0	0	0	0	0	0	0	0	0.0115016	0	0.0110883
nh(3)-dependent nad( ) synthetase	0.00849154	0.0176788	0.00725581	0.0259184	0.0192659	0	0	0	0	0.0315619	0.0194304	0	0	0	0	0	0	0	0	0	0	0	0	0	0	0	0	0	0
nicotinamide	0	0	0	0	0	0	0	0	0	0	0	0	0	0	0	0	0	0	0.0460176	0.0311634	0	0	0	0	0	0	0	0	0
Nicotinamide-nucleotide adenylyltransferase	0	0	0	0	0	0	0	0	0.00853782	0	0.00706091	0	0	0	0	0	0	0	0	0	0.00732098	0.0126056	0.0100314	0.01229	0	0.00908155	0	0	0
Nicotinate phosphoribosyltransferase	0	0	0	0	0	0.0057234	0	0.00739839	0	0	0	0	0.0146359	0.00636685	0.00530804	0.00583445	0.0133357	0	0.00623368	0.00477445	0.00616074	0	0.00844163	0	0	0	0	0	0
Nicotinate-nucleotide	0.00799886	0	0.0136696	0.0589804	0.028184	0.0362414	0	0.0234239	0.0113737	0.010186	0.0188125	0	0	0	0.0336114	0.00923616	0	0.064323	0.0592089	0.0453488	0.0585161	0.0167926	0.0534537	0.065489	0.0423473	0.0967843	0.0334471	0.0144039	0.107471
Part of a complex that catalyzes the formation of methyl-coenzyme M and tetrahydromethanopterin from coenzyme M and methyl-tetrahydromethanopterin. This is an energy-conserving, sodium-ion translocating step	0.0196947	0.0205015	0.0252429	0	0	0	0	0	0	0	0	0.0291495	0.0266541	0	0	0	0	0	0.0352019	0.0269616	0	0	0	0	0	0	0	0	0
phosphomethylpyrimidine kinase	0.0700975	0.054828	0.0376429	0.0448213	0.0499755	0.0385576	0.052743	0.0747627	0.060503	0.0541851	0.0600443	0.0826177	0.012325	0.0657264	0.0178797	0.0196529	0.01123	0	0	0	0.0415039	0.0357317	0	0	0	0	0	0	0
RUN and SH3 domain containing 1	0	0	0	0	0	0	0	0	0	0	0	0	0	0	0	0	0	0.00540481	0	0.00508065	0	0	0	0	0	0	0	0	0
synthase	0.0105571	0	0.00902073	0	0	0	0	0	0	0	0	0	0	0	0	0	0	0	0	0	0	0.0147131	0.0117085	0	0	0	0	0	0
Uroporphyrinogen decarboxylase (URO-D)	0	0	0	0	0	0	0	0	0	0	0	0	0	0	0	0	0	0	0	0	0	0.0116478	0.00926924	0	0	0	0	0	0
various	0.0048323	0.00503026	0.00412908	0.023692	0.0264164	0	0	0	0	0	0	0.00739255	0.0135194	0.00588113	0	0	0	0	0	0	0	0	0	0	0	0	0.00649783	0.00840477	0.00626433
Cytoskeleton	1.67481	1.40069	1.72797	0.702709	1.3344	1.72374	1.86511	1.21129	1.13599	1.27086	1.33216	1.22606	1.17834	1.04873	2.22606	2.40806	1.76391	2.83908	3.99592	2.4325	1.79284	1.52488	1.6823	1.56423	1.60916	1.36706	1.64609	3.65266	1.38631
(actinin), alpha	0	0	0	0	0	0	0	0	0	0	0	0	0	0	0	0	0	0	0	0	0	0	0	0.0149704	0.00968035	0.0110622	0.0101824	0.00658532	0.00981649
ACTIN	0.00621662	0.00647129	0.00531194	0.00632491	0.00705224	0.00680128	0.00930347	0	0.00853782	0.00764628	0.00706091	0.00951031	0.00869616	0.00756591	0.0126154	0.00693324	0.00792357	0.00603561	0.00740766	0.00567362	0.00732098	0	0.0100314	0.01229	0.0158943	0.00908155	0.0167186	0.0108125	0.00805889
Actin related protein 2 3 complex subunit 3	0.0395	0.0411182	0.0112506	0	0	0	0	0	0	0	0	0	0	0	0.0267191	0.0146845	0	0.0255666	0.0470678	0.0480664	0	0	0	0	0	0	0	0	0
actin related protein 2 3 complex, subunit	0	0	0	0	0	0	0	0	0	0	0	0	0	0	0	0	0	0.00611674	0	0.00574987	0	0	0	0	0	0	0	0	0
actinin, alpha	0	0	0	0	0	0	0	0	0	0	0	0	0	0	0	0	0	0.063771	0.0665394	0.0596202	0	0	0	0	0	0	0.0172966	0.089491	0.0100051
Actins are highly conserved proteins that are involved in various types of cell motility and are ubiquitously expressed in all eukaryotic cells	0.237331	0.205877	0.15922	0.144043	0.19839	0.309729	0.286527	0.20899	0.227292	0.293054	0.211606	0.29442	0.372602	0.179891	0.253519	0.278716	0.24675	0.285074	0.528452	0.273665	0.161921	0.215438	0.161359	0.366381	0.42581	0.380224	0.343008	0.63187	0.427761
alkali, smooth muscle and non-muscle	0.0439437	0.030496	0.0500651	0.0149031	0.0664674	0.0480765	0.0438426	0.0207155	0.0201172	0.0180166	0.0499118	0.0224087	0.0204903	0.0356543	0.148625	0.0816823	0.0186699	0.113771	0.139634	0.0802107	0.0172501	0.029702	0.0236366	0.0289584	0.0374509	0.0427968	0.0196966	0.101908	0.0379775
ARP2 actin-related protein 2 homolog (Yeast)	0	0	0	0	0	0	0	0	0	0	0	0	0	0	0	0	0	0.0231008	0.0212641	0.00542882	0	0	0	0	0	0	0	0	0
ARP3 actin-related protein 3 homolog	0	0	0	0	0	0	0	0	0	0	0	0	0	0	0.005689	0.0125064	0	0.027218	0.0267243	0.0153513	0	0	0	0	0	0	0	0	0
as component of the Arp2 3 complex which is involved in regulation of actin polymerization and together with an activating nucleation-promoting factor (NPF) mediates the formation of branched actin networks (By similarity)	0	0	0	0	0	0	0	0	0	0	0	0	0	0	0.031085	0.0170839	0	0	0.0182529	0.0139801	0	0	0	0	0	0	0	0	0
BAI1-associated protein 2-like 1	0.0138134	0.00479308	0.00786877	0	0	0	0	0	0.0126474	0.00566336	0	0	0	0	0	0	0	0.00447039	0.0109732	0.00420227	0	0	0	0	0	0	0	0	0
Binds to actin filaments in muscle and non-muscle cells. Plays a central role, in association with the troponin complex, in the calcium dependent regulation of vertebrate striated muscle contraction. Smooth muscle contraction is regulated by interaction with caldesmon. In non-muscle cells is implicated in stabilizing cytoskeleton actin filaments	0.00922703	0	0.0157685	0	0	0	0	0	0	0	0	0	0	0	0.0383549	0.0526982	0	0.0458755	0.0563042	0.0344992	0	0	0	0	0	0	0	0	0
Calponin	0	0	0	0	0	0	0	0	0	0	0	0	0	0	0.0358493	0.0656742	0	0.0571715	0.112269	0.0644911	0	0	0	0	0	0	0	0	0
capping protein (actin filament) gelsolin-like	0.00567474	0	0.0193957	0.0173208	0.0160938	0.0279379	0.00849251	0.0120381	0.00779361	0.0139596	0	0.013022	0.0238144	0.0034532	0.0471189	0.0287974	0.0361645	0.107463	0.0912199	0.0806379	0	0	0	0.0224375	0.0326448	0.0207249	0.0267072	0.0592201	0.0110346
capping protein (actin filament) muscle Z-line, alpha	0.0327785	0.00853034	0.0210063	0	0	0	0	0	0	0	0	0	0	0	0.0748323	0.0365571	0.0104447	0.0556922	0.0488232	0.0373943	0	0	0	0	0	0	0	0	0
Capping protein (Actin filament) muscle Z-line, beta	0.0153181	0.0079728	0.0196334	0.0155849	0.00868854	0.0167587	0.0114621	0.0108316	0	0	0	0	0	0	0.0233138	0.0170839	0.00976205	0.0148721	0.0456321	0.0209701	0.00901964	0	0.012359	0.0151416	0.0195821	0.0223774	0	0.0532851	0.00992877
component of keratin intermediate filaments in the inner root sheath (IRS) of the hair follicle	0.00446413	0.00464701	0.0495882	0	0	0	0	0	0	0	0	0	0	0	0	0	0	0.00512483	0	0.00481746	0	0	0	0	0	0	0	0	0
coronin, actin binding protein, 1A	0	0	0	0	0	0	0	0	0	0	0	0	0	0	0	0	0	0.0148075	0.00605789	0.00463981	0	0	0	0	0	0	0	0	0
Desmoplakin	0.00731633	0.00169246	0.016671	0	0	0.0044469	0.00486633	0	0.00669877	0.00399951	0.00369332	0.00497452	0	0.0029681	0.00164967	0.0290124	0.00518069	0.00236777	0.047465	0.0296768	0.00765872	0.00164839	0.00131178	0	0.00623531	0.00831295	0.00437246	0.0735235	0.00210767
Destrin (Actin depolymerizing factor)	0	0	0	0	0	0	0	0	0	0	0	0	0	0	0	0	0	0.0137905	0	0.0129634	0	0	0	0	0	0	0	0	0
ectonucleotide pyrophosphatase phosphodiesterase	0.0509493	0.0307053	0.0527001	0.0300108	0.0334618	0.0498734	0.0361175	0.0455077	0.0662902	0.072561	0.033503	0.045125	0.0637685	0.0424262	0.0244874	0.0538318	0.0512675	0.0312415	0.05432	0.046499	0.0410528	0.0163123	0.0173082	0.0265065	0.013712	0.00783466	0.0180289	0.0326478	0.0312858
Filamin A, alpha	0.00163664	0	0.0020977	0	0	0	0	0	0	0	0	0	0	0	0	0	0	0	0.0058506	0.000746841	0	0	0	0	0	0	0	0	0
functions as component of the Arp2 3 complex which is involved in regulation of actin polymerization and together with an activating nucleation-promoting factor (NPF) mediates the formation of branched actin networks (By similarity)	0	0	0	0	0	0	0	0	0	0	0	0	0	0	0.0472451	0.0173102	0	0.0452071	0.0184946	0.0141653	0	0	0	0	0	0	0	0	0
Has a role in hair formation. Specific component of keratin intermediate filaments in the inner root sheath (IRS) of the hair follicle	0	0	0	0.00441572	0.00492351	0.00954965	0.013063	0.0123444	0.017882	0.0106765	0.00985912	0.0066396	0.0121424	0.00528212	0.00880742	0.00484043	0.00553183	0.00421375	0.00517164	0.0118831	0.0204445	0.0264018	0.0140069	0.0171605	0.0221931	0.0126805	0.00583601	0.00754873	0.0056263
Keratin 10	0.0402692	0.0461108	0.0481726	0.0368736	0.0411138	0.048462	0.0843706	0.0512548	0.0553051	0.0594361	0.0640335	0.0616046	0.0563308	0.0490094	0.0408592	0.0494023	0.0615915	0.140748	0.0959686	0.0514525	0.0853611	0.106151	0.0844743	0.0477664	0.0514788	0.06471	0.0649783	0.10506	0.0574231
keratin 17	0.0746985	0.0485992	0.123667	0	0	0.0101952	0.013946	0.0131788	0.0959869	0.068771	0.0582139	0.0712801	0.0456246	0.051036	0.0283658	0.124716	0.0475099	0.0180948	0.0666579	0.0595674	0.0987678	0.0566877	0.0526301	0.0184228	0.0178692	0.0136133	0.0187959	0.032416	0.0120803
Keratin 19	0.220444	0.211358	0.188364	0.10624	0.250075	0.260216	0.338586	0.213308	0.127476	0.171246	0.210849	0.159745	0.121725	0.169446	0.276649	0.265265	0.273579	0.191496	0.262679	0.148244	0.286932	0.2235	0.346358	0.252311	0.14832	0.144069	0.195015	0.383416	0.157926
keratin 2	0.0219034	0.0190006	0.0218352	0.0259991	0.0248476	0.0239634	0.0327795	0.0258137	0.0250682	0.0224505	0.0290245	0.0279236	0.0255331	0.0177716	0.0222243	0.0244283	0.0279176	0.110388	0.043704	0.0301261	0.0386917	0.0444142	0.0471259	0.0360852	0.0326674	0.0266647	0.0294528	0.0507952	0.0331268
keratin 20	0.109008	0.102126	0.11643	0.033272	0.105111	0.137149	0.138665	0.084789	0.0299419	0.127373	0.0928592	0.0500287	0.0381215	0.0862338	0.132726	0.127652	0.0903103	0.116417	0.155871	0.0994862	0.121954	0.0663114	0.096745	0.0538761	0.0905788	0.0238866	0.124592	0.161157	0.0494591
keratin 4	0	0	0	0	0	0	0	0	0	0	0	0	0	0	0	0	0	0.00436742	0.042882	0.0205274	0	0	0	0	0	0	0.0120977	0.11736	0.011663
keratin 77	0.00403385	0.0083982	0.0103405	0	0	0	0	0	0.00554003	0.0148846	0.00458169	0.0123421	0	0.00490938	0.00409295	0.00449885	0.0102829	0.00397108	0.0097476	0.0037329	0.0237522	0.00817955	0.0130184	0	0.00515674	0.00589285	0.0162725	0.0210481	0.0156878
Keratin 80	0.0051851	0	0.00443054	0	0	0	0	0	0.00712115	0.00637754	0.0058893	0	0	0	0	0	0	0	0.00617851	0.0047322	0	0	0	0	0	0	0	0	0
Keratin, type I cytoskeletal	0	0	0	0.021826	0.0304198	0.0951452	0.0877208	0.0695308	0	0	0	0.0164091	0.0150044	0.0195813	0.0108833	0.0476075	0.0271575	0	0.0301729	0.0187974	0.0277089	0.0199733	0.0232523	0.067865	0.0818456	0.101257	0.0868198	0.243001	0.0768417
keratin, type II cytoskeletal	0.392282	0.368653	0.463306	0.124599	0.319587	0.449171	0.535461	0.384441	0.36817	0.305398	0.499988	0.315127	0.239583	0.316266	0.418218	0.573793	0.646743	0.519341	0.89083	0.461203	0.647995	0.592468	0.587694	0.440581	0.364819	0.33211	0.435355	0.924119	0.344864
lymphocyte cytosolic protein 1 (L-plastin)	0	0	0	0	0	0	0	0	0	0	0	0	0	0	0.003739	0.0123294	0	0.07147	0.0482874	0.0134473	0	0	0	0	0	0	0	0	0
Major vault protein	0	0	0	0	0	0.00284898	0.00779424	0	0	0	0	0	0	0	0	0.00580852	0.0033191	0.040452	0.00930896	0.0190129	0	0	0	0.0154445	0.0266317	0	0.0280129	0.0407631	0
Mesoderm development candidate 1	0	0	0	0	0	0	0	0	0	0	0	0	0	0	0	0	0	0.00177907	0	0.000836182	0	0	0	0	0	0	0	0	0
Microtubule-actin cross-linking factor 1	0.00467509	0.00108204	0.00221836	0	0	0	0	0	0	0	0	0	0	0	0.00316287	0.00460557	0	0.000502191	0.00619894	0.00616406	0	0	0	0	0	0	0	0	0
Mitochondrial membrane ATP synthase (F(1)F(0) ATP synthase or Complex V) produces ATP from ADP in the presence of a proton gradient across the membrane which is generated by electron transport complexes of the respiratory chain. F-type ATPases consist of two structural domains, F(1) - containing the extramembraneous catalytic core and F(0) - containing the membrane proton channel, linked together…	0.0274648	0.01906	0.023468	0	0	0.0500797	0.0548032	0	0	0	0	0	0	0	0	0	0	0	0.0545447	0.0417764	0.0323439	0	0.0738643	0	0.0117034	0.026748	0.0123103	0	0.011868
myosin IB	0.00449409	0.0023391	0.00384008	0.00228619	0.00509817	0	0	0	0	0	0	0.00343757	0.00314329	0	0.00455993	0	0.00572807	0.00218162	0	0.00410154	0	0	0	0	0	0	0	0	0
myosin light chain	0.0135472	0.0141022	0.0347272	0	0	0	0	0	0	0	0	0	0	0	0	0	0	0	0	0	0	0	0	0	0	0	0	0	0
Myosin N-terminal SH3-like domain	0.023915	0.00995787	0.0122608	0	0	0	0	0	0	0	0	0	0	0	0.00121327	0.0293389	0.00152407	0.0441154	0.0683923	0.0338304	0	0	0	0	0	0	0.00803941	0.0727913	0
myosin, heavy chain 14, non-muscle	0.0397034	0.0243117	0.0299343	0.00237617	0.0225201	0.0140533	0.020971	0.00495438	0.00801883	0.0114904	0.0265268	0.0196508	0.00326702	0.0184756	0.0118485	0.0234424	0.00744192	0.0204074	0.0292209	0.00959172	0.0165023	0.00710361	0.00565299	0.0161601	0.0149281	0	0.0188427	0.0264036	0.0121104
myosin, light chain	0	0	0	0	0	0	0	0	0	0	0	0	0	0	0	0	0	0.089483	0.0941355	0.0720995	0	0	0	0	0	0	0	0	0
Periplakin	0	0	0	0	0	0	0	0	0	0	0	0	0	0	0.00135499	0.0104255	0.0017021	0	0.0222778	0.00731266	0	0	0	0	0	0	0	0	0
profilin	0.0837024	0.0697051	0.0715215	0.0681283	0.0949534	0.0549446	0.0250529	0	0	0	0	0	0	0	0.1189	0.0560107	0	0.16253	0.119687	0.106948	0	0	0	0	0	0	0	0	0
protein 2 3 complex subunit	0	0.0134789	0.0221282	0	0	0	0	0	0	0	0	0	0	0	0.0394144	0.0433232	0	0.0125714	0.0462876	0.0472697	0.0304973	0.0262559	0	0	0.0496586	0.0189157	0	0	0
protein 2 3 complex, subunit 2	0	0	0	0	0	0	0	0	0	0	0	0	0	0	0	0	0	0.00758475	0.0186179	0	0	0	0	0	0	0	0	0	0
Spectrin beta	0	0	0	0	0	0	0	0	0	0	0	0	0	0	0	0	0	0.00371195	0.00341683	0	0	0	0	0	0	0	0	0	0
tropomodulin	0	0	0	0	0	0	0	0	0	0	0	0	0	0	0	0	0	0.00646428	0.00793377	0	0	0	0	0	0	0	0	0	0
Tropomyosin	0.00945027	0	0.00807501	0	0	0	0	0	0	0	0	0	0	0	0.00958872	0.0210793	0	0.00917511	0	0.0172496	0	0	0	0	0	0	0	0	0
Tubulin is the major constituent of microtubules. It binds two moles of GTP, one at an exchangeable site on the beta chain and one at a non-exchangeable site on the alpha chain (By similarity)	0.0716078	0.037515	0.0568241	0.0105534	0.029144	0.005788	0	0.00748189	0	0	0	0.00805705	0.0147346	0	0.0777041	0.0796144	0.032918	0.154089	0.256574	0.136001	0.024479	0.0105373	0.016771	0.102849	0.0598328	0.00759145	0.0684089	0.169831	0.0404195
various	0.0552255	0.0416438	0.0515563	0.0379533	0.0764555	0.0985531	0.111286	0.0461107	0.0461079	0.0578522	0.0245566	0.0843521	0.113759	0.038762	0.240645	0.187306	0.134493	0.154791	0.200475	0.139063	0.093186	0.0737937	0.0946977	0.00902307	0.0704633	0.0865114	0.0652524	0.23761	0.00923422
vimentin	0.00502933	0.0209414	0.00429743	0	0	0	0	0	0	0	0	0	0	0	0	0	0	0	0.0479431	0.00459003	0	0	0	0	0	0	0	0	0
Defense mechanisms	0.366275	0.286712	0.408219	0.232167	0.327251	0.338691	0.296523	0.288432	0.253807	0.27186	0.241215	0.269617	0.293403	0.220799	0.677452	0.621882	0.602292	0.589085	0.475395	0.623341	0.379707	0.264126	0.353188	0.312001	0.402351	0.311771	0.317318	0.433491	0.274578
(ABC) transporter	0.0455084	0.0574042	0.0388858	0	0	0.00419653	0	0.0108494	0.0111376	0.00498728	0	0.0270038	0	0.0214828	0	0	0	0.00326929	0	0.00307321	0.00450982	0.00776522	0.00617949	0	0	0	0.00480404	0.00621389	0
5-methylcytosine restriction system component-like protein	0	0	0	0	0	0	0	0	0	0	0	0	0.00847145	0.00737041	0.00614471	0.00675409	0	0	0	0	0	0	0	0	0	0	0	0	0
ABC transporter	0	0	0	0	0	0	0	0	0.0142423	0.0127551	0	0	0	0	0	0	0	0	0	0	0.0121586	0	0.0166601	0	0	0	0	0	0
ABC transporter, ATP-binding protein	0.00984734	0.0102507	0.0084143	0	0	0	0	0	0	0.0241226	0.0222758	0	0	0	0	0	0	0	0	0	0	0	0	0.0187585	0	0.0138613	0	0	0
Angiotensinogen (Serpin peptidase inhibitor, clade A, member 8)	0	0	0	0	0	0	0	0	0	0	0	0	0	0	0.0100126	0.00550281	0	0	0	0	0	0	0	0	0	0	0	0	0
Auxiliary transport protein, membrane fusion protein	0	0	0	0	0	0.0284109	0	0.00918138	0	0	0	0	0	0	0	0	0	0.0180113	0	0.0112874	0	0	0	0	0	0	0	0	0
Beta-lactamase	0	0	0	0.0144078	0.00803231	0.00574906	0.00786414	0	0.0268312	0.00661158	0.020253	0	0.0601551	0.0327104	0.00533185	0.00586061	0.00669773	0.0277021	0.0276089	0	0	0	0	0	0	0	0.00706603	0.00913972	0.00681211
BPI fold containing family C	0.0388185	0.0202044	0.0456079	0.0345578	0.0495409	0.0690126	0.0290469	0.0548982	0.0599769	0.0358093	0.0385792	0.044539	0.0610892	0.0236219	0.0640042	0.0595283	0.0556619	0.0612434	0.0346918	0.0575702	0.074286	0.0295175	0.0469795	0.0671499	0.0682334	0.0637965	0.0587226	0.0506374	0.0503222
CKLF-like MARVEL transmembrane domain containing	0	0	0	0	0	0	0	0	0	0	0	0	0	0	0.0135114	0.0148513	0.0169727	0.0129286	0	0.0121531	0	0	0	0	0	0	0	0	0
complement component 1, q subcomponent binding protein	0.00834045	0.00868213	0.0071267	0	0	0.00912485	0.0374456	0	0	0	0	0	0	0	0	0	0	0.0080976	0.00993839	0.00761193	0	0	0	0	0	0	0	0	0
Efflux transporter rnd family, mfp subunit	0.012111	0.024745	0.0149325	0.0356342	0.013244	0.0580096	0.0093781	0.0171278	0.0160138	0.0214946	0.0132107	0.0274244	0.0163108	0.0360083	0	0	0	0.0227401	0.027963	0.0695037	0.0136973	0.0117924	0.0281527	0.0461032	0.0970552	0.0936216	0.0460576	0.0406615	0.0974385
efflux transporter, rnd family, mfp subunit	0	0	0	0	0	0	0	0	0	0	0	0	0	0	0	0.00689666	0.00788176	0	0	0	0	0	0	0	0	0	0	0	0
FtsX-like permease family	0	0	0	0	0	0	0	0	0	0	0	0	0	0	0	0	0	0	0	0	0	0	0	0	0	0	0.0036773	0.00475649	0
macrophage migration inhibitory factor (glycosylation-inhibiting factor)	0	0	0	0	0	0	0	0	0.0559784	0.050133	0.0231475	0.0311773	0.0285083	0	0.0206783	0.045458	0	0.0197863	0	0.0371992	0	0	0	0.04029	0.0521055	0	0.0274039	0.0708924	0
Mate efflux family protein	0.00520815	0.00542151	0	0	0	0	0	0	0	0	0	0	0	0	0	0	0	0	0	0	0	0	0	0	0	0	0	0	0
mucin 5B, oligomeric mucus gel-forming	0	0	0	0	0	0	0	0	0	0	0	0	0	0	0	0.000623529	0.000712592	0	0	0	0	0	0	0	0	0	0	0	0
oligomeric mucus gel-forming	0.0852247	0.0005349	0.0728223	0.0292516	0.0966803	0.000562175	0	0.0007267	0	0	0	0.00157219	0.000718801	0	0	0	0	0.0553284	0.0685183	0.05201	0.000605133	0	0.000829171	0	0	0	0	0	0
parkinson protein 7	0	0	0	0	0	0	0	0	0	0	0	0	0	0	0	0	0	0.0120393	0.0147761	0.0452689	0	0	0	0	0	0	0	0	0
peptidase inhibitor, clade B (ovalbumin), member 12	0.00578683	0.0060239	0.0049447	0	0	0	0	0	0	0	0	0	0	0	0	0	0	0.00561834	0.00689552	0.00528137	0.00681484	0	0.0093379	0	0.0073977	0.00845369	0.00778135	0.010065	0.00750173
reductase	0.00687292	0	0.00587273	0	0	0	0	0	0	0	0	0	0	0	0	0	0	0	0	0	0	0	0	0	0	0	0	0	0
restriction endonuclease	0	0	0	0	0	0	0	0	0	0	0	0	0	0	0	0	0	0.00346864	0.00425715	0.0032606	0.00420733	0.00724439	0.00576501	0.00706303	0.00456718	0.00521912	0	0	0
restriction modification enzyme	0	0	0	0.00179962	0.00200656	0	0	0	0	0	0	0	0	0	0	0	0	0	0	0	0	0	0	0	0	0	0	0	0
RND Family Efflux Transporter MFP Subunit	0	0	0	0	0	0	0	0	0.0157397	0	0.00650847	0.00876623	0	0.0139479	0	0	0	0	0	0	0	0	0	0	0	0	0	0	0
secretion protein HlyD family	0	0	0	0	0	0	0	0	0	0	0	0	0	0	0	0	0	0	0	0	0	0	0	0.0113285	0.00732535	0	0	0	0
serpin peptidase inhibitor, clade A (alpha-1 antiproteinase, antitrypsin), member	0.0396027	0.063173	0.0955745	0.0400427	0.0446628	0.0478831	0.0560115	0.0828994	0	0.0401079	0.0362198	0.0334986	0.0444553	0.0266167	0.280848	0.246461	0.250139	0.134669	0.131146	0.137923	0.0850436	0.0658173	0.063336	0	0	0	0.0418384	0.017236	0.0137442
serpin peptidase inhibitor, clade A (alpha-1 antiproteinase, antitrypsin), member 1	0.0167007	0.0173849	0.0190271	0.0169916	0.0189456	0.0182714	0.0333245	0.00787287	0.015291	0.0273886	0.0252918	0.00851636	0.0155746	0.0203255	0.0338908	0.0310431	0.0567636	0.0108096	0.0199004	0.0152419	0.0196675	0	0.026949	0	0.0142331	0.0243972	0.00748562	0.0290474	0.0144333
Serpin peptidase inhibitor, clade B (Ovalbumin), member	0	0	0	0	0	0.00645864	0	0.0333953	0	0	0	0	0	0	0.0179698	0.00658396	0.0150488	0.0114631	0.00703448	0.0215512	0.0803178	0.0754336	0.0700343	0.0612876	0.0634089	0.0452876	0.0666973	0.0862712	0.0401879
Serpin peptidase inhibitor, clade B (Ovalbumin), member 1	0.0510726	0.0472577	0.0678848	0.0346415	0.0772502	0.043459	0.0764326	0.0401269	0.0155872	0.0209393	0.0257817	0.0347253	0.0238144	0.0207192	0.106947	0.103724	0.118539	0.11019	0.0608576	0.103581	0.0668283	0.0460273	0.0549421	0.0560938	0.072544	0.0497396	0.0457837	0.10857	0.0441385
serpin peptidase inhibitor, clade B (ovalbumin), member 5	0	0	0	0	0	0	0	0	0	0	0	0	0	0	0	0	0	0	0.0223415	0.00570388	0	0	0	0	0	0	0	0	0
serpin peptidase inhibitor, clade C (antithrombin), member 1	0.0151857	0.0105386	0.0173011	0.0103002	0.0114846	0.0221519	0.0227262	0.0214761	0.00695196	0.00622602	0.00574938	0.0154876	0.0141618	0.00616058	0.0719051	0.0282271	0.032259	0.0344017	0.0120634	0.0184791	0.00596114	0.0205284	0.0163363	0	0.012942	0.0073947	0	0	0
serpin peptidase inhibitor, clade D (heparin cofactor), member 1	0	0	0	0	0	0.00517996	0.00708567	0	0	0	0	0	0	0	0	0.00528047	0.00603472	0	0	0	0	0	0	0	0	0	0	0	0
serpin peptidase inhibitor, clade F (alpha-2 antiplasmin, pigment epithelium derived factor), member 1	0	0	0	0	0	0	0	0	0	0	0	0	0	0	0.0172736	0.0126578	0	0	0	0	0	0	0	0	0	0	0	0	0
serpin peptidase inhibitor, clade F (alpha-2 antiplasmin, pigment epithelium derived factor), member 2	0	0	0	0	0	0	0	0	0	0	0	0	0	0	0.00422381	0.00464269	0.0106117	0	0	0	0	0	0	0	0	0	0	0	0
serpin peptidase inhibitor, clade G (C1 inhibitor), member 1	0.0095271	0.0049587	0.00407033	0.0145396	0.00540385	0.0104231	0.00712888	0.00673675	0	0.00585904	0.0054105	0.00728737	0.00666352	0	0.0145	0.0265633	0.012143	0.00462485	0.0113524	0.00434747	0.00560978	0	0.00768669	0	0	0	0	0	0
sulfurtransferase	0.00673467	0	0.0057546	0	0	0.00736805	0.0100788	0	0.00924931	0	0.00764932	0	0	0	0.00683334	0.00751101	0.00858387	0.0326929	0.0160499	0.0122928	0	0	0	0	0	0	0	0	0
type I restriction enzyme EcoKI subunit R	0	0	0	0	0	0	0	0	0	0	0	0.00325058	0.00297231	0	0	0	0	0	0	0	0	0	0	0.00392656	0.00253904	0	0	0	0
Type I site-specific deoxyribonuclease	0.00222148	0.00231249	0	0	0	0.00243041	0	0.00314169	0.00610191	0.00273237	0	0	0	0	0	0	0	0	0	0	0	0	0	0	0	0	0	0	0
VanW family	0.00751175	0.00781948	0	0	0	0	0	0	0	0	0	0.0114916	0.0105079	0	0	0	0	0	0	0	0	0	0	0	0	0	0	0	0
various	0	0	0	0	0	0	0	0	0.000705713	0.0126933	0.0111379	0.0148771	0	0.0118355	0.00337785	0.00371283	0.00424316	0	0	0	0	0	0	0	0	0	0	0	0
Energy production and conversion	9.57262	9.45182	8.7653	9.27891	8.91309	10.3116	9.50255	8.93813	9.05757	10.0213	8.86014	8.80285	9.87966	8.13747	7.90257	6.80054	7.06486	9.37489	12.2829	10.3669	7.9755	7.38095	8.2117	10.9957	10.6915	10.9806	10.5851	10.2093	9.97006
(E1 component), alpha subunit	0.0254746	0.0132591	0.0108837	0.0192816	0.0286652	0	0	0	0	0	0	0	0	0	0.0128194	0.0140907	0.00805172	0	0	0	0.0297575	0.025619	0	0.0124888	0.00807566	0.0184569	0.00957887	0.01239	0
2-oxoglutarate ferredoxin oxidoreductase subunit beta	0	0	0	0.0214176	0.00796016	0.0383845	0	0.0198472	0.009637	0.0172614	0.0239099	0	0.00981573	0.0256199	0	0	0	0.0272506	0.0167227	0.0256162	0	0	0	0.0554892	0.0448513	0.0410029	0.0377419	0	0.0545785
3-hydroxybutyryl-CoA dehydrogenase	0.0495141	0.00859042	0.0282057	0.0755649	0.0561696	0.0270854	0	0.0233414	0	0	0	0.0504984	0.0346315	0	0	0	0	0	0.0295002	0.0225946	0	0.0167335	0.0266327	0	0	0	0	0	0
4Fe-4S ferredoxin, iron-sulfur binding	0	0	0	0	0	0	0	0	0	0	0	0.00894111	0.00817569	0	0	0	0	0	0	0	0	0	0	0	0	0	0	0	0
Accessory subunit of the mitochondrial membrane respiratory chain NADH dehydrogenase (Complex I), that is believed not to be involved in catalysis. Complex I functions in the transfer of electrons from NADH to the respiratory chain. The immediate electron acceptor for the enzyme is believed to be ubiquinone (By similarity)	0.0192104	0	0.0164148	0.019545	0.0217926	0	0	0	0	0	0	0	0	0	0.0194918	0.0214249	0	0	0	0	0	0	0	0	0	0	0.0258315	0.0334124	0
acetyl-CoA synthase complex, beta subunit	0	0	0	0	0	0.0108494	0	0.00467486	0	0	0	0	0	0	0	0	0	0.00962354	0	0.0120547	0	0	0	0.0194951	0.0505729	0.0385845	0.0310708	0.0171836	0.0256932
Aconitate hydratase	0.00520237	0.00541549	0.00444529	0.00264649	0.00295083	0	0	0	0	0	0	0	0	0	0	0	0	0.0145674	0	0.00273874	0	0	0	0.0060885	0.00787403	0.00449901	0.0164919	0.0260968	0.0160439
ADP,ATP carrier protein	0.0189515	0.0197279	0.0107957	0.0185805	0.0276228	0.0279464	0.0382279	0.0270938	0.0260277	0.0388497	0.0430506	0.0293083	0.0446656	0.0388603	0.0121327	0.0133359	0.0152407	0.00613322	0.0150549	0.0172961	0.0223181	0.025619	0.0407747	0.0126249	0.0326547	0.037316	0.0171741	0.0555356	0.0413924
alcohol dehydrogenase	0.0332415	0.0346033	0.0342595	0.201373	0.0684025	0.0482905	0	0.0361772	0.0120672	0.0075462	0.00301127	0.0798608	0.0800289	0.0161897	0.0305622	0.0229733	0.029657	0.0437415	0.0551382	0.0461724	0.0322808	0.041687	0	0.142598	0.163383	0.149269	0.140157	0.1217	0.111453
Alcohol dehydrogenase zinc-binding domain protein	0	0	0	0	0	0	0	0	0	0	0	0.0108978	0	0.00866975	0	0	0	0	0	0	0	0	0	0	0	0	0	0	0
Aldehyde dehydrogenase 3 family member	0.0166809	0.00868213	0.0071267	0.0127286	0.00946154	0.0182497	0.00624094	0.0117953	0.0124517	0.0111514	0.0102977	0.0127594	0.0116671	0.00507535	0.0211566	0.0421674	0.03756	0.0160241	0.0262224	0.0200841	0.0098221	0.0169122	0.00672927	0.0247332	0.0106622	0.0121841	0.0112151	0.0145065	0.0162182
aldehyde dehydrogenase family 2 member B4, mitochondrial-like	0	0	0	0	0	0	0	0	0.00616621	0.00552232	0	0	0	0	0	0	0	0	0	0	0	0	0	0	0	0	0	0	0
Aldehyde oxidase and xanthine dehydrogenase, molybdopterin binding	0	0	0	0	0	0	0	0	0	0	0	0	0	0	0	0	0	0.00306661	0	0.00288269	0	0	0	0	0.00403783	0.00461421	0	0	0
aldo keto reductase	0.0143343	0.0223824	0	0.014584	0.00813056	0	0.0106285	0.0100439	0	0.0174706	0.00806656	0.0108648	0.0298041	0	0	0	0	0	0	0	0	0	0	0	0	0	0	0	0
atp synthase	0	0	0	0	0	0	0	0	0	0	0	0	0	0	0.0301013	0.0330865	0.0378125	0	0	0	0	0	0	0.0684952	0.081742	0.0427968	0	0	0
ATP synthase F0	0	0	0	0	0	0	0	0	0	0	0	0	0	0	0	0	0	0	0	0	0.0657145	0	0.045022	0	0	0	0	0	0
ATP synthase H transporting mitochondrial F1 complex delta subunit	0.0279008	0.0290438	0.0238405	0.0141934	0.0316511	0.0305248	0.0626323	0	0	0.0343173	0.015845	0.0426832	0.0195146	0.0339565	0.0566191	0.0155585	0.0177809	0.0270884	0.0166231	0.0254637	0.0164286	0.0282876	0.022511	0	0.0178337	0.0203794	0.0187586	0.0242638	0.0180845
ATP synthase subunit B'	0	0	0	0	0	0	0	0	0	0	0	0	0	0	0.0505958	0.0370756	0.0211857	0	0	0	0.0195745	0.0337044	0	0	0	0	0	0	0
ATP synthase subunit C	0.0140761	0	0.00601382	0	0	0	0	0	0	0	0	0	0	0	0	0	0	0.0576057	0.0707009	0.0541507	0	0	0	0	0	0	0	0	0
ATP synthase, H transporting, mitochondrial F1 complex, O subunit	0.0660188	0.0114539	0.0282057	0.0111948	0.0624107	0.0842656	0.0823335	0	0.0151115	0.0812014	0.0374924	0.0168328	0.0307836	0.0267826	0.0781503	0.0368145	0	0.042731	0.10489	0.0803363	0.0777468	0.0223113	0.0532655	0.0217528	0.0562642	0.0482218	0.0443866	0.0382752	0.0142639
ATP synthase, H transporting, mitochondrial Fo complex, subunit d	0.0689314	0.0430531	0.0706801	0.0140264	0.0469181	0.0603313	0.123791	0	0	0.0339135	0.0469758	0	0	0	0.0419648	0.0461265	0	0	0.0985654	0.0754925	0.0487061	0	0.0667385	0	0	0	0	0	0
ATP synthase, H transporting, mitochondrial Fo complex, subunit E	0.0990281	0.103085	0.0564113	0.0335844	0.112339	0.0361138	0.1482	0	0.0453346	0.0406007	0.0374924	0.0504984	0.0461754	0.0401739	0.066986	0.0736291	0	0	0	0	0	0	0	0	0.0421981	0.0482218	0.0443866	0.0574129	0.0427916
ATP synthase, H transporting, mitochondrial Fo complex, subunit F2	0.0798977	0.0831708	0.0455137	0	0	0.0874119	0.0797138	0	0	0.0327574	0.0604992	0	0.0372551	0.032413	0.0270228	0.0594053	0	0.0258571	0.0952053	0.0729189	0	0	0	0.0526516	0.0340462	0	0	0.0463217	0.034525
ATP synthase, subunit E	0.0232046	0.0120776	0	0	0	0	0	0	0	0	0	0.0177494	0.0592228	0.0839739	0	0	0	0	0	0	0	0	0	0	0	0	0	0	0
ATP:guanido phosphotransferase, C-terminal catalytic domain	0.0676057	0.0879692	0.0722092	0.0802473	0.0830842	0.104782	0.151763	0.103577	0.147011	0.103942	0.127979	0.129281	0.126094	0.0891358	0.0857453	0.100532	0.0789881	0.0929862	0.114124	0.0874091	0.072981	0.0456954	0.0727279	0.100241	0.100829	0.0576111	0.0909072	0.107787	0.0657303
ATPase, H transporting, lysosomal 31kDa, V1 subunit	0	0	0	0	0	0	0	0	0	0	0	0	0	0	0.0526107	0.0115656	0	0	0.024714	0.0094644	0	0	0	0	0	0	0	0	0
ATPase, H transporting, lysosomal 34kDa, V1 subunit D	0	0	0	0	0	0.0103809	0.0142	0	0	0	0	0	0	0	0.0288826	0.0105823	0	0	0	0	0	0	0	0	0	0	0	0	0
ATPase, H transporting, lysosomal 56 58kDa, V1 subunit	0	0	0	0	0	0	0	0	0	0	0	0	0	0	0	0	0	0	0.0109303	0.00418582	0	0	0	0	0	0	0	0	0
Branched-chain carboxylic acid kinase	0.00658333	0	0.0225012	0	0	0	0	0	0	0	0	0	0	0	0	0	0	0	0	0	0	0	0	0	0	0	0	0	0
Carbohydrate kinase	0.00868024	0.00903585	0.0185426	0	0	0	0	0	0	0	0	0	0	0	0	0	0	0	0	0	0	0	0	0	0	0	0	0	0
carbon-monoxide dehydrogenase catalytic subunit	0	0	0	0	0	0	0	0	0	0	0	0	0	0	0	0	0	0	0	0	0	0	0	0.014709	0.00951133	0.010869	0.0050023	0	0.00482254
Catalyzes a 2-step reaction, involving the ATP-dependent carboxylation of the covalently attached biotin in the first step and the transfer of the carboxyl group to pyruvate in the second (By similarity)	0	0.00212516	0.00174443	0	0	0	0	0	0	0	0	0	0.00287836	0.00250426	0	0	0	0.00403444	0.00247579	0.00189624	0.00240629	0	0.00329717	0	0	0	0	0	0
Catalyzes the conversion of oxaloacetate (OAA) to phosphoenolpyruvate (PEP), the rate-limiting step in the metabolic pathway that produces glucose from lactate and other precursors derived from the citric acid cycle (By similarity)	0	0	0	0	0	0	0	0	0	0	0	0	0	0	0	0	0	0	0	0	0	0	0	0.0149463	0.0144971	0	0.0154184	0.0131494	0.0197647
Catalyzes the formation of acetyl phosphate from acetate and ATP. Can also catalyze the reverse reaction (By similarity)	0.0116891	0.0243972	0.0150324	0.191512	0.0669725	0.058047	0	0.024942	0.0403561	0.0289354	0.0399797	0	0.0328465	0.0286312	0.0119498	0	0.015011	0.108413	0.090991	0.0644783	0.0345174	0	0.0189329	0.18624	0.165426	0.163125	0.158485	0.194395	0.167905
Catalyzes the formation of N(7)-methylguanine at position 46 (m7G46) in tRNA (By similarity)	0	0	0	0	0	0	0	0	0	0	0	0	0	0	0	0	0	0.0114631	0.014069	0.00538779	0	0	0	0	0	0	0	0	0
Catalyzes the hydroxylation of the N(6)-(4-aminobutyl)- L-lysine intermediate to form hypusine, an essential post- translational modification only found in mature eIF-5A factor (By similarity)	0	0	0	0	0	0	0	0	0	0	0	0	0	0	0	0	0	0	0	0	0	0.0122482	0.00974704	0	0	0	0	0	0
Catalyzes the reduction of hydroxylamine to form NH(3) and H(2)O (By similarity)	0	0	0	0	0	0	0	0	0	0	0	0	0	0	0	0	0	0	0	0	0	0	0	0	0	0	0.0115649	0.00747947	0.00557468
Catalyzes the reversible oxidation of malate to oxaloacetate (By similarity)	0.00751175	0.00781948	0.0064186	0.0387093	0.0172642	0.0152624	0.010995	0.0514254	0.0684234	0.0173654	0.130661	0.0327088	0.0497176	0.133073	0.0143253	0	0.00899755	0.0205611	0.0168234	0.0257705	0.0448054	0.0154296	0.0122787	0.0741292	0.0472311	0.0444642	0.0196256	0.0245561	0.0280716
Catalyzes the reversible reduction of methenyl- H(4)MPT( ) to methylene-H(4)MPT (By similarity)	0.0337218	0.0263275	0.0144072	0.0257319	0.0478182	0	0	0	0.0231565	0.0311077	0	0.0388781	0.0236714	0	0	0	0	0	0.0405113	0.0310281	0	0	0	0	0	0	0	0	0
Catalyzes the reversible reduction of methylene-H(4)MPT to methyl-H(4)MPT (By similarity)	0.095533	0.068831	0.0627972	0.0373745	0.108348	0	0	0	0.0504508	0.0902526	0.18244	0.0786062	0.0718129	0.0533149	0	0	0	0	0.0787906	0.0871674	0	0	0	0	0.0187841	0.0321982	0.0296374	0.0255568	0
citrate lyase, alpha	0	0	0	0.0322229	0.00513261	0	0	0	0	0	0	0	0	0	0	0	0	0	0	0	0	0	0	0	0	0	0	0	0
citrate synthase	0.005051	0.0105159	0.00431595	0.00513899	0.00572994	0.0110521	0	0.00714327	0	0	0	0.0393999	0.00706563	0.0374918	0.0216165	0.0237602	0.0064379	0.0196157	0.0120374	0.00921963	0	0	0	0	0	0	0.00679191	0.0175703	0.00654785
CO dehydrogenase acetyl-CoA synthase delta subunit	0.0104628	0.00544571	0	0.0211722	0.0118034	0.00567275	0	0.0146658	0	0	0	0	0	0	0	0	0	0.00506776	0.00621979	0.00476382	0	0	0	0	0.0400365	0.0228758	0.0603191	0.027236	0.0486372
CoA binding domain	0	0	0	0	0	0	0	0	0	0	0	0	0	0	0	0	0	0	0	0	0	0	0	0.00511972	0.00331057	0	0.00348226	0.00450421	0.00335713
coenzyme A transferase	0	0	0	0	0	0	0	0	0.00638643	0.00571954	0.00528167	0	0	0	0	0	0	0	0	0	0	0	0	0	0	0	0	0	0
Coenzyme F420 hydrogenase	0	0	0	0	0	0	0	0	0	0	0	0	0	0	0	0	0	0	0	0	0	0	0	0	0	0	0	0.0136789	0.0101953
Component of the F(0) channel, it forms part of the peripheral stalk, linking F(1) to F(0) (By similarity)	0	0	0	0	0	0.0154463	0.0422579	0	0.0193901	0.0347307	0.0320719	0.0431974	0.0394994	0.0343656	0	0	0	0	0	0	0	0	0	0	0	0	0	0.0245561	0.0183024
Component of the ubiquinol-cytochrome c reductase complex (complex III or cytochrome b-c1 complex), which is a respiratory chain that generates an electrochemical potential coupled to ATP synthesis (By similarity)	0.0317785	0.0165402	0.0339424	0.00808302	0.0630877	0.0347672	0.023779	0	0.0193901	0.0173654	0.0160359	0.0121539	0.0111134	0	0.109089	0.0844661	0.116783	0.0385665	0.0473337	0.0435041	0.0313725	0.0161096	0.0173479	0	0.0304685	0.0116059	0	0	0
component of the ubiquinol-cytochrome c reductase complex (complex III or cytochrome b-c1 complex), which is part of the mitochondrial respiratory chain (By similarity)	0.0844564	0.0659372	0.0360829	0.0214819	0.0718566	0.0230998	0.0315983	0	0	0	0	0.0323008	0.0295356	0	0.0642704	0.0470961	0	0	0	0	0	0	0	0	0	0	0	0	0
creatine kinase	0.0123027	0	0.00525617	0	0	0	0	0	0	0	0	0	0	0	0.0374489	0.0343023	0	0.071667	0.0366494	0.0392984	0	0	0	0	0	0	0	0	0
Cytochrome	0	0.0234584	0.0192558	0	0	0	0	0	0	0	0	0	0	0	0	0	0	0	0	0	0	0	0	0	0	0	0	0	0
Cytochrome b(562)	0	0	0	0	0	0	0	0	0	0	0	0	0	0	0.0191774	0.0210793	0.0240902	0	0	0	0	0	0	0	0	0	0.0254149	0.0328735	0.0245016
cytochrome b5 reductase	0	0	0	0	0	0	0	0	0	0	0	0	0	0	0	0	0	0.030339	0.00930896	0	0	0	0	0	0	0	0	0	0
Cytochrome b5 type A (Microsomal)	0.01749	0.0182066	0.0149448	0	0	0	0	0	0	0	0	0	0	0	0.0887315	0.0195062	0	0.0169808	0	0.0319247	0	0	0	0	0	0	0	0	0
cytochrome b5 type B (outer mitochondrial membrane)	0.0488264	0.0338844	0.0278139	0	0	0.0534184	0.073071	0.0460344	0	0	0	0	0	0	0.0660556	0.0363032	0.0207444	0.0316031	0.058181	0.0594154	0	0	0	0	0	0	0	0	0
Cytochrome c oxidase is the component of the respiratory chain that catalyzes the reduction of oxygen to water. Subunits 1- 3 form the functional core of the enzyme complex. Subunit 2 transfers the electrons from cytochrome c via its binuclear copper A center to the bimetallic center of the catalytic subunit 1	0.0507287	0.0316841	0.0520156	0.0206449	0.069057	0.0443997	0.0759179	0	0.013934	0.024958	0.0460946	0.0620846	0.0567697	0.0123478	0.0514719	0.0452612	0	0.0298091	0.0731709	0.0653829	0.0241049	0.041505	0.0330293	0	0.03891	0.0148214	0.0545705	0.0882319	0.0526096
Cytochrome c oxidase subunit	0.0616754	0.032101	0.02635	0	0	0.0337379	0.0461501	0	0	0.0758592	0.0350258	0.0471761	0.0431375	0	0.0312895	0.0343925	0	0	0	0	0	0	0	0	0	0	0	0	0
Cytochrome c oxidase subunit IV isoform 1	0.138678	0.101052	0.130347	0.0705471	0.125855	0.151721	0.269801	0.117674	0.0761836	0.0511713	0.110259	0.127292	0.0969956	0.1519	0.239207	0.216531	0.12373	0.161569	0.0495743	0.139222	0.146983	0.112481	0.0447556	0	0.106369	0.0405177	0.0932381	0.168841	0.0898876
cytochrome c oxidase subunit VIIa polypeptide 2 like	0.0167405	0.0174263	0	0	0	0.0183149	0.0250529	0	0	0	0	0	0	0	0.0169857	0.0186702	0	0.016253	0	0.0152782	0	0	0	0.0330953	0	0.0244553	0	0.0291165	0.0217014
Cytochrome c oxidase, cbb3-type subunit II	0	0	0	0	0	0	0	0	0	0.0130437	0.0120451	0	0	0	0.0298494	0.0546827	0.0374961	0	0	0	0	0	0	0	0	0	0	0	0
cytochrome c1	0.0215675	0.00748368	0.0122859	0	0	0.0235958	0.0215178	0	0	0.017685	0.00816553	0	0	0	0	0	0	0.0279193	0.0428326	0.0393672	0	0	0	0	0	0	0	0	0
cytochrome d1 heme region	0	0	0	0	0	0	0	0	0	0	0	0	0.0062328	0.00542271	0	0	0	0	0	0	0	0	0	0	0	0	0	0	0
Dehydrogenase	0.33417	0.285262	0.340009	0.621527	0.452259	0.568052	0.155151	0.453429	0.53015	0.478621	0.457111	0.319236	0.434079	0.342969	0.264793	0.228474	0.314526	0.389376	0.462802	0.394785	0.365066	0.315497	0.327187	0.465781	0.572714	0.640613	0.59752	0.503224	0.516101
dihydrolipoamide acetyltransferase	0	0.00542151	0.00890046	0	0	0.0064102	0.00876852	0.0165724	0.00770038	0.00689629	0.0127367	0.017155	0	0.0136476	0.005689	0.0125064	0.00714638	0.00475037	0.00583025	0	0.00614702	0	0.0168457	0	0	0	0	0	0
Dihydrolipoamide dehydrogenase	0	0	0	0	0	0	0	0	0	0	0	0	0	0	0	0	0	0	0	0	0	0	0	0	0	0	0.00679191	0.00878516	0
Dihydrolipoamide S-succinyltransferase (E2 component of 2-oxo-glutarate complex)	0.0154527	0.0160858	0.0220066	0.0157219	0.0292164	0.0281767	0.00770859	0.0291383	0.0141484	0.00633549	0.00585047	0.00787997	0.0144108	0.0125378	0.041811	0.0344681	0.026261	0.0150028	0.0306889	0.032907	0	0	0	0	0.0263391	0.0150494	0.0346313	0.0179179	0.00667737
dihydrolipoyl dehydrogenase	0.051835	0.0321154	0.0265962	0.0786562	0.0467943	0.0340005	0.014768	0.0224965	0.0345543	0.0124253	0.0225618	0.0720073	0.0440727	0.0378815	0.0573122	0.0228329	0.0729332	0.019534	0.0750888	0.0284071	0.0733104	0.0631147	0.0257269	0.142165	0.111649	0.0899326	0.0726199	0.02619	0.0698446
domain containing protein	0	0	0	0	0	0.0110521	0	0.0142865	0	0.0124252	0.011474	0	0	0	0	0	0	0	0	0	0	0	0	0	0	0	0	0	0
domain protein	0.00564739	0.00587874	0.00482555	0.0119428	0.0133161	0	0	0	0	0	0	0	0	0	0	0	0	0.00917511	0	0.00862481	0	0	0	0	0	0	0	0	0
d-proline reductase	0	0	0	0	0	0	0	0	0	0	0	0	0	0	0	0	0	0	0.00906717	0.00347233	0	0	0	0	0	0	0	0	0
E1 component, beta subunit	0.0576902	0.0450402	0.0616185	0.0864123	0.10453	0.0376942	0	0.0487257	0.0198077	0.024638	0.0473238	0.0441278	0.0403502	0.0263294	0.0439016	0.0402128	0.0459567	0	0	0	0.0679387	0.029245	0.0465458	0.0570258	0.00921867	0.0316038	0.0193935	0.0125425	0
Electron carrier protein. The oxidized form of the cytochrome c heme group can accept an electron from the heme group of the cytochrome c1 subunit of cytochrome reductase. Cytochrome c then transfers this electron to the cytochrome oxidase complex, the final protein carrier in the mitochondrial electron-transport chain	0.0223206	0.023235	0.0190724	0	0	0	0	0	0	0	0	0	0	0	0.0452953	0.0497873	0.0284494	0.0433414	0	0.040742	0	0	0	0	0	0	0	0	0
Electron transfer flavoprotein	0.618646	0.54653	0.420428	0.838747	0.819701	0.648659	0.322732	0.72921	0.538777	0.548941	0.453894	0.496327	0.658805	0.553421	0.400859	0.363655	0.366377	0.487468	0.594662	0.516486	0.300179	0.340056	0.388059	0.601218	0.53003	0.668145	0.564149	0.421715	0.408193
electron transfer flavoprotein alpha subunit	0	0	0	0.00738233	0.00823125	0	0	0	0	0	0	0	0	0	0	0	0	0	0	0	0	0	0	0	0	0	0	0	0
electron transfer flavoprotein subunit beta	0.0095271	0.00991739	0	0	0	0	0	0	0	0	0	0	0	0	0	0	0	0	0	0	0	0	0	0	0	0	0	0	0
electron transfer flavoprotein-ubiquinone oxidoreductase	0	0	0	0	0	0	0	0	0	0	0	0	0	0	0	0	0	0	0	0	0	0	0	0.00750947	0.00485586	0	0	0	0
Electron transport complex, RnfABCDGE type, G subunit	0.0252073	0.0374827	0.0307675	0.0248931	0.0277557	0.0135666	0.0349475	0.0154882	0.0168521	0.0290363	0.0698428	0.0581549	0.0526077	0.0155866	0.0470811	0.0120453	0.0158052	0.0343123	0.0146214	0.0210556	0.0292065	0.0502891	0.0400196	0.0490301	0.0158522	0.0181151	0	0	0
F(1)F(0) ATP synthase produces ATP from ADP in the presence of a proton or sodium gradient. F-type ATPases consist of two structural domains, F(1) containing the extramembraneous catalytic core and F(0) containing the membrane proton channel, linked together by a central stalk and a peripheral stalk. During catalysis, ATP synthesis in the catalytic domain of F(1) is coupled via a rotary mechanism…	0.232645	0.343023	0.188584	0.221775	0.183596	0.223944	0.454576	0.0793887	0.110665	0.251117	0.341679	0.188234	0.0952663	0.217215	0.141721	0.0309329	0.106901	0.0136253	0.111693	0.0999378	0.41565	0.330267	0.324754	0.218929	0.103892	0.260481	0.126266	0.116012	0.172934
FAD dependent oxidoreductase	0.0163132	0.0283025	0.00464641	0.0165974	0.0123373	0	0	0	0	0	0	0.0166375	0.0152132	0.0132359	0	0	0	0	0	0	0.00705885	0	0.00967225	0	0	0	0	0	0
FAD linked oxidase domain protein	0	0.0106304	0.00872594	0.101181	0.0226403	0.0110193	0.0076581	0.0212516	0.020767	0.0248515	0.0114745	0	0.0417064	0.0182985	0.00511399	0.0112423	0	0	0	0	0	0.0101981	0.0243467	0.0301519	0.0194972	0.0148536	0.0202883	0	0.00651975
FAD linked oxidases, C-terminal domain	0.00494444	0.005147	0.0042249	0	0	0	0	0	0.00679063	0	0.00561596	0	0	0	0	0	0	0.00480048	0.00589175	0	0	0	0	0	0	0	0	0	0
Fe_hyd_SSU	0	0	0	0	0	0	0	0	0	0	0	0	0	0	0	0	0	0	0	0	0	0	0	0	0	0	0.00468269	0.0121139	0.00902883
Ferredoxin	0.0360564	0.0375335	0.0308093	0	0	0	0	0	0	0	0	0	0	0	0	0	0	0	0	0	0	0	0	0	0	0	0	0	0
Fe-S oxidoreductase	0	0	0	0.00906651	0.0101091	0	0	0	0	0	0	0	0	0	0	0	0	0	0	0	0	0	0	0	0	0	0	0	0
Fe-S type, tartrate fumarate subfamily, beta	0	0	0	0	0	0	0	0	0	0	0	0	0	0	0	0	0	0	0	0	0.014919	0	0.0204424	0	0	0	0	0	0
FMN_bind	0.022865	0.0119009	0.00976879	0.0116317	0.0129692	0	0	0	0	0	0	0	0	0	0	0	0	0	0	0	0	0	0	0	0	0	0	0	0
formate acetyltransferase	0.0261314	0.027202	0.0223286	0.00641424	0.00715184	0.0685059	0.0141745	0.0267074	0.0971252	0.0938239	0	0.0284154	0.059956	0.0187976	0.042309	0.0326336	0.0694861	0.0754654	0.0521663	0.0283546	0.0270589	0.00633642	0.0421194	0.144175	0.128932	0.0635951	0.2394	0.0990448	0.155092
Fumarase C-terminus	0	0	0	0	0	0	0	0	0	0	0	0	0	0	0	0	0	0	0	0	0	0	0	0.00845501	0.00546728	0	0	0	0
Fumarate	0.0209811	0.0453759	0.0554655	0.0987964	0.0382211	0.119688	0.0373129	0.0537228	0.0806994	0.0516886	0.0428827	0	0.0591221	0.0562189	0.0128541	0.0188986	0.0325002	0.110667	0.0800526	0.0657749	0.0643354	0.0505566	0.101407	0.0672725	0.0598132	0.0807223	0.130863	0.0444292	0.0933672
Fumarate hydratase	0	0	0	0	0	0	0	0	0	0	0	0	0	0	0.0255151	0.00560908	0	0.0177768	0.00545447	0.00417764	0	0	0	0	0	0	0	0	0
fumarate hydratase class I	0	0	0	0	0	0	0	0	0	0	0	0	0	0	0	0	0	0	0	0	0	0	0	0.0338982	0.0219197	0.00631687	0.00515785	0	0.00497251
fumarate hydratase class II	0.0709116	0.0474697	0.0693078	0.0824693	0.0344669	0	0	0	0	0	0	0	0	0	0	0	0	0	0	0	0.0835087	0.0205728	0.0244698	0	0.00645704	0.00737876	0	0	0
fumarate hydratase, class I	0	0	0	0	0	0	0	0	0	0	0	0	0	0	0	0	0	0	0	0	0	0	0	0.0248401	0.0160624	0	0	0	0
glycerol-3-phosphate dehydrogenase	0	0	0	0.0344773	0.0149138	0.00747546	0	0.0096632	0	0	0	0	0	0	0	0	0	0	0	0	0.00814162	0.0140186	0	0.0136677	0.0176759	0.0100995	0	0	0
glycerol-3-phosphate dehydrogenase 2 (mitochondrial)	0	0	0	0	0	0	0	0	0	0	0	0	0	0	0	0	0	0	0	0	0	0	0	0.0127465	0.0206057	0.00470942	0.00432891	0	0.00417336
indolepyruvate ferredoxin oxidoreductase	0.0361803	0.0125112	0.0205924	0.0122282	0.0136343	0	0	0	0.0167644	0.0300276	0	0	0	0	0	0.013757	0.015722	0	0	0	0.0283078	0.00661883	0.0246613	0	0.0634089	0.0543452	0.0666973	0.0215678	0.112526
Inherit from COG: cytochrome-b5 reductase activity, acting on NAD(P)H	0.00710202	0	0.00606849	0	0	0.0310798	0	0.0100439	0.00975382	0	0.00806656	0	0	0	0.0144121	0	0.00905208	0.0482666	0.0169254	0.0259267	0	0	0	0.0140404	0.027237	0.010375	0.0381994	0.0247049	0.0368267
Inherit from COG: ferredoxin-like protein	0	0	0	0.0253669	0.028284	0.0272775	0.0373129	0.0352604	0.0342421	0.0306665	0.0566375	0.0381424	0.0348772	0.0606882	0.0252979	0	0.0317786	0	0	0	0	0	0	0	0	0	0	0	0
Inherit from firmNOG: NifU-related domain containing protein	0.395178	0.326962	0.320998	0.399011	0.422874	0.441521	0.33182	0.356556	0.52795	0.497564	0.275432	0.292632	0.394646	0.306414	0.204196	0.134212	0.309357	0.344597	0.369096	0.316666	0.187823	0.203158	0.129348	0.401428	0.555455	0.530989	0.598115	0.563406	0.497419
Inherit from NOG: Lactoylglutathione lyase	0	0	0	0	0	0	0	0	0	0	0	0	0	0	0	0	0	0	0.0168234	0.0128853	0	0	0	0.0279117	0.0180486	0.020625	0.0189846	0.0245561	0.0183024
Inherit from proNOG: cytochrome C	0	0.0225896	0.0185426	0	0	0	0	0	0	0	0	0	0	0	0	0	0	0	0	0	0	0	0	0	0	0	0	0	0
Involved in oxygen transport from the lung to the various peripheral tissues	0.0478299	0.165965	0.0544926	0.016221	0.0542591	0.105885	0.0954397	0.136079	0.0437926	0.19817	0.237962	0.0487808	0.0446048	0.0388074	0.244932	0.17969	0.040642	0.391338	0.499296	0.501384	0.0375512	0.0646574	0.0771806	0.44571	0.390118	0.470736	0.238087	0.700086	0.10334
Isocitrate dehydrogenase	0	0	0	0	0	0	0	0	0	0	0	0.00483858	0	0.00769864	0.00643573	0	0.0040422	0	0	0	0	0	0	0	0	0	0	0	0
isocitrate dehydrogenase (NADP)	0	0	0	0	0	0.00639422	0	0.00826553	0.0243845	0.0145588	0	0.008831	0.00807501	0	0.0119498	0	0.00750549	0.0112785	0.00691259	0.00530758	0	0	0	0	0	0	0	0.0399677	0.0594323
Isocitrate dehydrogenase NADP	0.011377	0.0118431	0.0194427	0.0114639	0.0191733	0.0123273	0	0.015935	0.0077374	0.0138589	0.00639895	0.0258562	0.0236427	0.0137132	0.0215551	0.0184713	0.0211097	0.0911784	0.012357	0.0504126	0	0	0	0.0102508	0.0132569	0.00757466	0.00697223	0.0360736	0.0134434
isocitrate dehydrogenase, NADP-dependent	0	0	0	0	0	0	0	0	0.00869935	0.00389547	0	0	0	0	0	0	0	0	0	0	0	0	0	0	0	0	0	0	0
ketoisovalerate oxidoreductase	0.0261862	0.0136295	0.0223754	0.0265684	0.0444766	0.0284898	0.0194856	0	0.035764	0.0160147	0.0147887	0.0199188	0.0364273	0	0	0	0	0.0253531	0.0466315	0.0237661	0	0	0	0	0	0	0.017508	0.0226462	0.0337578
Key enzyme in the regulation of glycerol uptake and metabolism (By similarity)	0.0235026	0.0489407	0.0280766	0.0572853	0.0372538	0.0565023	0.049174	0.0730381	0.116159	0.115595	0.0853751	0.0934503	0.190663	0.171553	0.0475611	0.0575986	0.0777041	0.0455633	0.0391536	0.0257018	0.0331644	0.057104	0.0606005	0.0556558	0.0360129	0.0548623	0.0441834	0.0244906	0.0304307
L-carnitine dehydratase bile acid-inducible protein F	0	0	0	0.0213377	0.0118957	0	0.00876852	0.0082862	0	0.00720662	0.00665491	0	0	0	0.00531992	0.0175425	0	0.00536657	0.0131731	0	0.0246981	0.0318947	0	0.0868842	0.0211986	0.056127	0	0	0
Lipoamide dehydrogenase is a component of the glycine cleavage system as well as of the alpha-ketoacid dehydrogenase complexes. Involved in the hyperactivation of spermatazoa during capacitation and in the spermatazoal acrosome reaction	0	0	0	0	0	0	0	0	0	0	0	0	0	0	0.00934382	0	0.00586874	0.00894077	0	0.00420227	0	0	0	0	0	0	0	0	0
L-lactate dehydrogenase	0.174415	0.181679	0.230823	0.310535	0.230513	0.128059	0.151765	0.196156	0.233136	0.238969	0.183513	0.157675	0.217925	0.187209	0.169212	0.137439	0.177611	0.0771042	0.183599	0.0513726	0.239503	0.16217	0.221727	0.158065	0.158512	0.168638	0.147714	0.0886273	0.0853787
Malate dehydrogenase	0.13244	0.137755	0.120978	0.151828	0.0967289	0.292441	0.10603	0.237745	0.114274	0.154596	0.159015	0.108421	0.148634	0.112237	0.0976972	0.0677583	0.10644	0.258486	0.213568	0.221851	0.129912	0.137283	0.135358	0.262607	0.187804	0.196937	0.29287	0.184915	0.245713
malate dehydrogenase 1, NAD (soluble)	0	0	0	0	0	0	0	0	0	0	0	0	0	0	0	0	0	0.0136253	0.00836134	0.0256162	0	0	0	0	0	0	0	0	0
malate dehydrogenase 2, NAD (mitochondrial)	0.0118667	0.0123528	0.0304193	0.0120734	0.0269235	0	0	0	0	0	0	0	0	0	0.0844261	0.0386662	0.0353513	0.0518452	0.0353505	0.0324904	0	0	0	0	0.0530949	0.0260031	0.023935	0.0825583	0.00769165
malic enzyme	0.00360564	0.00375335	0.00308093	0	0	0.00394474	0	0.0050992	0.00495194	0.00443484	0	0.00551598	0.00934057	0.00373833	0.00365847	0.00402128	0.00459567	0.0118666	0.0158551	0.0304793	0	0	0	0.0501696	0.0414375	0.0198537	0.0548453	0.0745984	0.0903061
Manganese-dependent inorganic pyrophosphatase	0.0301436	0.0235339	0.0128785	0.0613374	0.0512931	0	0	0	0.0371776	0.0464943	0.0393334	0.0115286	0.0316249	0.00917153	0.00764631	0.00840461	0.0096051	0.00743603	0.0235122	0.00402816	0.0532478	0.0152808	0	0.0297964	0.0385346	0	0.00593493	0	0.00572166
metal cluster binding	0.01474	0.0153439	0.02519	0	0	0.0161263	0.0220592	0	0.0202438	0.0362597	0.0334838	0.0225496	0.0412384	0	0	0	0	0	0	0	0	0	0	0	0	0	0	0	0
metallo-sulfur cluster assembly	0.0108503	0.0112948	0.00927131	0.0248225	0.0161508	0.00370532	0	0.00478971	0.00930277	0.0258426	0.0200174	0.0270374	0.0389357	0.0214491	0.00343642	0.00377721	0.00431674	0.0171108	0.00403568	0.0160845	0.0120009	0.0206638	0.0108988	0.00669558	0.00865916	0.00989522	0.0136623	0.00589063	0.00878093
Methylenetetrahydrofolate reductase	0	0	0	0.00740525	0.00825681	0.00796299	0	0.0102934	0.0110231	0.0197442	0	0.0111347	0.0203631	0	0.00814385	0.00895148	0.0102301	0.00706654	0.00867294	0.00664271	0	0	0	0.0158676	0.020521	0.0117252	0.0323779	0.0558399	0.0208096
Mitochondrial membrane ATP synthase (F(1)F(0) ATP synthase or Complex V) produces ATP from ADP in the presence of a proton gradient across the membrane which is generated by electron transport complexes of the respiratory chain. F-type ATPases consist of two structural domains, F(1) - containing the extramembraneous catalytic core, and F(0) - containing the membrane proton channel, linked togethe…	0	0	0	0	0	0	0	0	0	0	0	0	0	0	0	0	0	0	0.0284968	0.0218261	0	0	0	0	0	0	0	0	0
Mitochondrial membrane ATP synthase (F(1)F(0) ATP synthase or Complex V) produces ATP from ADP in the presence of a proton gradient across the membrane which is generated by electron transport complexes of the respiratory chain. F-type ATPases consist of two structural domains, F(1) - containing the extramembraneous catalytic core, and F(0) - containing the membrane proton channel, linked togethe…	0.0393233	0.0245605	0.0268806	0.0160033	0.044609	0.103252	0.0353095	0.0222448	0.0324036	0.02902	0.0357311	0.024063	0.0330046	0.0287149	0.127678	0.0438563	0.0300723	0.0305426	0.0468572	0.0645993	0.0370471	0.0318947	0.0253815	0.0466444	0.0402157	0.0114891	0.0211507	0.0410367	0.0203906
molybdopterin oxidoreductase	0	0	0	0	0	0	0.0036959	0.0034926	0	0	0	0	0	0	0	0	0	0	0	0	0	0	0	0	0	0	0	0	0
NAD-dependent 4-hydroxybutyrate dehydrogenase	0	0	0	0	0	0	0	0	0	0	0	0	0	0	0	0	0	0	0	0	0	0	0	0.0118198	0.00764303	0	0.0161199	0.0208507	0
NADH dehydrogenase	0	0	0	0	0	0	0	0	0	0	0	0	0.00750218	0.00652711	0	0	0	0	0	0	0	0	0	0	0	0	0	0	0
NADH dehydrogenase (Ubiquinone) 1 alpha subcomplex	0.0264206	0.0210317	0.0106239	0	0	0.0136026	0	0.00879172	0	0	0	0	0	0	0.0693847	0.0138665	0	0.00603561	0.00740766	0.0170208	0	0	0	0	0	0	0	0	0
NADH dehydrogenase (ubiquinone) 1 alpha subcomplex 12	0.0161632	0.0168254	0.0276221	0	0	0	0	0	0	0	0	0	0	0	0	0	0	0	0	0	0	0	0	0	0	0	0	0	0
NADH dehydrogenase (ubiquinone) 1 beta subcomplex	0.0370081	0.0248947	0.0316224	0.0243315	0.0271295	0.0261641	0.0357899	0.0338212	0.0328445	0.0294148	0.0271629	0.0365856	0.0334536	0.0291056	0.0936961	0.0457508	0.0304815	0.0527696	0	0.0357154	0	0	0	0.047279	0.0305721	0.0349362	0	0.041595	0.0310021
NADH dehydrogenase (ubiquinone) 1 beta subcomplex 4	0.0363359	0.0378245	0.015524	0	0	0.0397532	0.135946	0	0.0249516	0.0223461	0.0412708	0.0555874	0	0.0221112	0.0368683	0.0405245	0	0	0	0	0	0	0	0	0	0	0	0	0
NADH dehydrogenase (Ubiquinone) 1 beta subcomplex, 10, 22kDa	0.0665814	0.069309	0.0455137	0.0135482	0.0755311	0.0437059	0.0797138	0	0	0.0163787	0.0151248	0	0	0	0.0810683	0.044554	0.0169727	0.0517142	0.111073	0.085072	0	0	0	0	0.0170231	0.0194531	0	0	0
NADH dehydrogenase (Ubiquinone) 1 beta subcomplex, 5	0.0248007	0.0129084	0.0105958	0	0	0	0	0	0	0	0	0	0	0	0.0754922	0.0138298	0	0.0120393	0	0.0113172	0	0	0	0	0	0	0	0	0
NADH dehydrogenase (ubiquinone) 1 beta subcomplex, 6	0.0366198	0.01906	0.046936	0	0	0.0200319	0.0822049	0	0	0	0	0	0	0	0	0	0	0	0	0	0	0	0	0	0	0	0	0	0
NADH dehydrogenase (ubiquinone) Fe-S protein 3, 30kDa (NADH-coenzyme Q reductase)	0.017755	0.0277236	0.0379281	0.0270965	0.0503541	0.0485622	0.0531425	0.0376645	0.0365768	0.0327574	0.0302496	0.040743	0.0124184	0.0216087	0.0630531	0.0495044	0.0113151	0.0344762	0.0317351	0.0405105	0.0209092	0.0180012	0.0429756	0.0175505	0.0113487	0.0129687	0.0238746	0	0.0230167
NADH dehydrogenase (Ubiquinone), 24 kDa subunit	0.0142906	0.0148761	0	0	0	0.0305421	0.0213866	0.0192702	0.0196266	0.0175771	0	0.0635527	0.0190608	0.0173924	0	0	0	0.0138745	0	0.0130424	0	0	0	0	0	0	0.0192161	0	0.0185256
NADH dehydrogenase ubiquinone flavoprotein 2	0.00941231	0.0097979	0.0160852	0	0	0	0	0	0	0	0	0	0	0	0.0286506	0.0104973	0	0.00913826	0	0.0171803	0	0	0	0	0	0	0	0	0
NADH flavin oxidoreductase NADH oxidase	0	0	0	0	0	0	0	0	0	0	0	0	0	0	0	0	0	0.00328819	0	0.0123639	0	0	0	0	0.00865916	0.00989522	0	0.00589063	0.00439047
NADH flavin oxidoreductase, NADH oxidase	0	0	0	0	0	0.00732595	0	0.0189399	0	0	0	0	0	0	0	0	0	0	0	0	0	0	0	0	0	0	0	0	0
NADH ubiquinone oxidoreductase 20 kda subunit	0.0478299	0.0165965	0	0	0	0	0	0	0	0	0	0	0	0	0	0	0	0	0	0	0	0	0	0	0	0	0	0	0
NDH-1 shuttles electrons from NADH, via FMN and iron- sulfur (Fe-S) centers, to quinones in the respiratory chain. The immediate electron acceptor for the enzyme in this species is believed to be a menaquinone. Couples the redox reaction to proton translocation (for every two electrons transferred, four hydrogen ions are translocated across the cytoplasmic membrane), and thus conserves the redox …	0	0	0	0	0	0	0	0	0	0	0	0	0	0	0	0	0	0.00870144	0.00533975	0.00817955	0	0	0	0.0177183	0.00572862	0.0261854	0.00602571	0.0077941	0.0116184
NDH-1 shuttles electrons from NADH, via FMN and iron- sulfur (Fe-S) centers, to quinones in the respiratory chain. The immediate electron acceptor for the enzyme in this species is believed to be ubiquinone. Couples the redox reaction to proton translocation (for every two electrons transferred, four hydrogen ions are translocated across the cytoplasmic membrane), and thus conserves the redox ene…	0.0707493	0.0554472	0.0676313	0.0875295	0.0714568	0.0437059	0.0996423	0.0564968	0.0182884	0.0327574	0.0604992	0.053548	0.0372551	0.0588065	0.0866195	0.0303934	0.0169727	0.114867	0.111345	0.103759	0.101314	0.0737228	0.0644633	0	0.046478	0.067319	0.061965	0.0463217	0.0471317
nitrate reductase, alpha subunit	0	0	0	0	0	0	0	0	0	0	0	0	0	0	0.00191004	0.00209946	0.00239935	0	0.00224312	0.00171803	0	0	0	0	0	0	0	0	0
Nitrite reductase (NAD(P)H) large subunit	0	0	0	0	0	0	0	0	0	0.00339935	0.00313911	0	0	0	0	0	0	0	0.00329326	0.00252235	0	0	0	0	0	0	0	0	0
NQR complex catalyzes the reduction of ubiquinone-1 to ubiquinol by two successive reactions, coupled with the transport of Na( ) ions from the cytoplasm to the periplasm. NqrA to NqrE are probably involved in the second step, the conversion of ubisemiquinone to ubiquinol (By similarity)	0.0403516	0.0420047	0.0344794	0.0555676	0.0516706	0.0242419	0.0603881	0.0479089	0.0393245	0.0268609	0.0381144	0.0358539	0.0327845	0.0285235	0.03567	0.0130692	0.0448078	0.0631166	0.0666592	0.0403603	0.0658792	0.0580605	0.0629749	0.0298696	0.0132863	0.0524376	0.0227449	0.0203816	0.0505918
NQR complex catalyzes the reduction of ubiquinone-1 to ubiquinol by two successive reactions, coupled with the transport of Na( ) ions from the cytoplasm to the periplasm. The first step is catalyzed by NqrF, which accepts electrons from NADH and reduces ubiquinone-1 to ubisemiquinone by a one-electron transfer pathway (By similarity)	0	0	0	0	0	0	0	0	0	0	0	0	0	0	0	0	0	0.0107585	0	0.0151699	0	0	0	0	0	0	0.0149005	0	0.014365
Oxaloacetate decarboxylase	0	0	0	0	0	0.0043459	0	0.00561776	0.0135957	0.012176	0	0	0.0138917	0.00604311	0	0	0	0.0231008	0.00945072	0.0361921	0	0	0	0.0688515	0.0725307	0.0407216	0.0492247	0.00689732	0.0525966
oxidoreductase	0.0264829	0.0412739	0.0338796	0.0133212	0.014853	0.0143245	0.0195945	0.0185166	0.0529684	0.0474373	0.0582729	0.0200301	0.0183154	0.0159349	0.0132849	0.0146024	0.0166882	0.0128555	0.0157779	0.0120845	0.0154191	0.104033	0.0622347	0.0258846	0.0167378	0.0191271	0.0176059	0.0227727	0
oxidoreductase FAD NAD(P)-binding domain protein	0	0	0	0	0	0	0	0	0.0115783	0.0103692	0	0	0	0	0.00837325	0	0.0210365	0.00818499	0.0100456	0.00769408	0	0	0	0	0	0	0.0107558	0	0.0103693
oxidoreductase gamma subunit	0.0902569	0.0933253	0.175222	0.0927302	0.0886231	0.0569796	0.0389712	0.128896	0.0771615	0.0597898	0.0872775	0.0584574	0.0178177	0.0620075	0.0891751	0.028135	0.0798658	0.0942634	0.0423332	0.0754741	0.0920003	0.0792053	0.105051	0	0	0	0.0641853	0.041511	0.0460548
Oxidoreductase required for the transfer of electrons from pyruvate to flavodoxin (By similarity)	0.00595364	0.00404031	0.0151434	0.189878	0.0158011	0.153186	0.00882244	0.159187	0.0486118	0.0362664	0.0134048	0.0213248	0.0913192	0.0119849	0.0180808	0	0.0124769	0.179613	0.0447957	0.163388	0.0139538	0.0561868	0.050877	0.347491	0.355636	0.222043	0.271231	0.240898	0.205166
oxidoreductase subunit gamma	0.0126685	0.0131874	0.0108249	0	0	0	0	0	0	0	0	0	0	0	0	0	0	0	0	0	0	0	0	0	0	0	0	0	0
Part of a complex that catalyzes the reversible cleavage of acetyl-CoA, allowing autotrophic growth from CO(2). Probably maintains the overall quaternary structure of the ACDS complex (By similarity)	0.104495	0.0777466	0.102084	0.129145	0.152463	0.0653791	0.0559218	0.0527783	0.0307852	0.128584	0.0678478	0.0229465	0.0732202	0.0635874	0.0531581	0.0417813	0.0571712	0.0435259	0.0267958	0.0137112	0.0879827	0.0151831	0.060259	0.0443622	0.0860884	0.152895	0.080452	0.0390286	0.0485027
phosphate acetyltransferase	0.0482215	0.0282927	0.0346979	0.118182	0.0863515	0.0755426	0.0308038	0.0676141	0.0693785	0.0288261	0.0615157	0.0205466	0.0284873	0.0411306	0.0209208	0.0076652	0.0262802	0.0590707	0.0899465	0.0621505	0.03219	0	0.0330172	0.114496	0.207895	0.127039	0.0837669	0.0958001	0.115679
phosphate butyryltransferase	0.00778627	0.00810524	0.00665316	0.015636	0.00871703	0	0	0	0.0213163	0.0095452	0.00881445	0	0	0	0	0	0	0	0	0	0	0	0	0	0	0	0.0312031	0.0268627	0.0200216
phosphoenolpyruvate carboxykinase	0.0212289	0.0132591	0.0108837	0.0515347	0.0335469	0.00464508	0	0.012009	0.0168816	0.0100792	0	0.0194858	0.0237569	0.0051673	0.0213416	0.0280844	0.0323449	0.0119341	0.0401199	0.0113538	0.0700276	0.0603119	0.0274047	0.117153	0.0379936	0.0741636	0.0450439	0.014625	0.0218395
phosphoenolpyruvate carboxylase	0.0795019	0.101448	0.169261	0.167891	0.0752717	0.403462	0.128433	0.400472	0.280409	0.254112	0.251796	0.111183	0.255608	0.195638	0.118271	0.10389	0.21577	0.462542	0.285988	0.393065	0.217052	0.227342	0.294178	0.681631	0.463616	0.612905	0.525959	0.302865	0.601223
Produces ATP from ADP in the presence of a proton gradient across the membrane (By similarity)	0.0381438	0.052028	0.0284028	0.0170321	0.0189907	0	0.0250529	0.0236748	0	0	0	0	0	0	0	0.0186702	0.021337	0.016253	0.0199478	0	0	0.0339451	0.0270132	0	0	0	0	0	0
Produces ATP from ADP in the presence of a proton gradient across the membrane. The alpha chain is a regulatory subunit (By similarity)	0.153224	0.156299	0.0949224	0.189959	0.158478	0.265468	0.126563	0.249513	0.210082	0.151982	0.12242	0.134155	0.199333	0.134107	0.209883	0.152498	0.171573	0.189841	0.190081	0.19336	0.231569	0.311102	0.229032	0.502371	0.383863	0.302807	0.350246	0.240718	0.308676
Produces ATP from ADP in the presence of a proton gradient across the membrane. The archaeal alpha chain is a catalytic subunit (By similarity)	0	0	0	0	0	0	0	0	0.0110043	0.0147828	0.00455037	0	0	0	0	0	0	0	0	0	0	0	0	0	0	0	0	0	0
Produces ATP from ADP in the presence of a proton gradient across the membrane. The catalytic sites are hosted primarily by the beta subunits (By similarity)	0.653393	0.794179	0.579737	0.615071	0.565003	0.60675	0.616848	0.708625	0.846046	0.922392	0.799923	0.770081	0.76192	0.729089	0.66459	0.794073	0.604792	0.634668	0.902995	0.467535	0.793701	0.724099	0.700611	0.838824	0.651817	0.560234	0.725664	0.620203	0.542643
Produces ATP from ADP in the presence of a proton gradient across the membrane. The gamma chain is believed to be important in regulating ATPase activity and the flow of protons through the CF(0) complex (By similarity)	0.0678144	0.0781224	0.0317502	0.120669	0.0840031	0.0569528	0.0443655	0.0316953	0.050612	0.0287859	0.0586687	0.011066	0.0215419	0.0539562	0.00733952	0.00806739	0.00921971	0.0280917	0.0612154	0.0204788	0.0514674	0	0.0238327	0.0737139	0.037103	0.0982405	0.048784	0.0378605	0.047031
Produces ATP from ADP in the presence of a proton gradient across the membrane. The V-type alpha chain is a catalytic subunit (By similarity)	0.0317181	0.0164983	0.0474104	0.0241944	0.0719326	0.00870656	0.00595485	0.0056273	0.0217576	0.0243467	0.0134973	0.0363589	0.0387936	0.0241152	0.0241695	0.0265664	0.04047	0.0346382	0.0566484	0.0325301	0	0	0	0.0469993	0.0708959	0.0462865	0.0747441	0.0414307	0.0771816
Produces ATP from ADP in the presence of a proton gradient across the membrane. The V-type beta chain is a regulatory subunit	0	0	0	0	0	0	0	0	0	0	0	0	0.0166419	0.00723946	0	0	0	0	0	0	0	0	0	0	0.00695143	0.00794373	0	0	0
Produces ATP from ADP in the presence of a proton gradient across the membrane. The V-type beta chain is a regulatory subunit (By similarity)	0.0560001	0.0688556	0.0304367	0.0207122	0.0693071	0.0556685	0.0151836	0.0647237	0.0489205	0.0250945	0.040471	0.0701333	0.0428574	0.0496205	0.0258147	0.0340816	0.077913	0.0148294	0.0546005	0.0278897	0.00597405	0	0.0163716	0.0100289	0.0260246	0.0371502	0.0342252	0.0530926	0.0396287
prosthetic group binding	0	0	0	0	0	0	0	0	0	0	0	0	0	0	0	0	0	0.0244669	0	0.0229995	0	0	0	0	0	0	0	0	0
Proton pump that utilizes the energy of pyrophosphate hydrolysis as the driving force for proton movement across the membrane. Generates a proton motive force (By similarity)	0	0	0	0	0	0	0	0	0	0	0	0.00513666	0.00469692	0	0	0	0	0	0	0	0	0	0	0	0	0	0	0	0
Pyrophosphatase	0	0	0	0	0	0	0	0	0	0	0	0	0	0	0	0	0	0	0	0	0	0	0	0.00590235	0.00381665	0	0.00405592	0.00524622	0.00391017
Pyrophosphatase (Inorganic)	0	0	0	0	0	0	0	0	0	0	0	0	0	0	0	0	0	0.0551141	0	0.0148024	0	0	0	0	0	0	0	0	0
Pyruvate carboxylase subunit B	0	0.0107003	0.013175	0	0	0.0337379	0	0.0218058	0.0210844	0.0125611	0.00583764	0	0	0	0	0	0	0	0	0	0	0	0	0	0	0	0.0206435	0	0.0132389
pyruvate dehydrogenase complex	0.00527853	0.00549477	0.00451037	0.0161114	0.00598805	0	0	0	0	0	0	0	0.00740057	0.00643871	0	0	0	0	0	0	0.0186487	0	0.00851768	0.0313064	0.0067479	0.0154223	0	0	0
Pyruvate flavodoxin ferredoxin oxidoreductase domain protein	0.0129843	0	0.0110948	0.0198157	0.0220944	0.0338755	0	0.0420314	0.071012	0.0394405	0.0295165	0.0096123	0.0696542	0.0354461	0	0	0	0.0248894	0.0387615	0.0348209	0	0	0	0.0648301	0.0502186	0.0864046	0.0762427	0.0895636	0.118493
pyruvate phosphate dikinase	0	0	0	0	0	0	0	0	0	0	0	0	0	0	0	0	0	0	0.00315202	0.00241417	0	0	0	0.00523542	0.0101562	0.0116059	0.00711388	0.00920161	0.0102874
radical SAM domain protein	0.00805383	0.00838377	0	0	0	0	0	0	0	0	0	0	0	0	0	0	0	0	0	0	0	0	0	0	0	0	0	0	0
reductase complex component C	0	0	0	0	0	0	0	0	0	0	0	0	0	0	0	0	0	0	0	0	0	0	0	0.00541912	0.00700835	0.00400438	0.00737181	0.00476762	0.00355345
rubredoxin	0.0515803	0.0805771	0.0662022	0.078468	0.0582741	0	0	0	0.0175888	0.0315044	0.0436387	0.0783691	0.0897732	0.0625186	0	0	0	0.0125714	0.0307736	0.0235699	0	0	0	0	0.016372	0.018709	0	0	0
Rubrerythrin	3.09383	3.21472	3.04487	2.06214	2.36644	3.16227	3.8606	2.73639	2.7787	3.27836	2.6669	3.40358	3.10349	2.6586	1.65003	1.87132	2.1509	2.36122	4.7016	3.36402	2.66306	2.7005	3.29808	2.17014	2.19242	2.54374	2.24233	2.48477	2.51463
Sodium pump that utilizes the energy of pyrophosphate hydrolysis as the driving force for Na( ) movement across the membrane (By similarity)	0.00290777	0.00605379	0	0.00325306	0.00725428	0	0	0	0	0	0	0.0100997	0.0138526	0	0	0.00728087	0.00832085	0.0125494	0.0156306	0.0235693	0	0	0	0.0128653	0.0418192	0.0237747	0.0304546	0.0394167	0.0376885
Solute carrier family 25 (Mitochondrial carrier	0.00982669	0.0102293	0.012595	0	0	0.00537543	0.00735306	0.00694859	0	0	0	0	0	0	0.00498533	0.00547973	0	0.0143109	0	0.00448418	0	0	0	0	0	0	0	0	0
solute carrier family 25 (mitochondrial carrier)	0.0223312	0.0150592	0.0325217	0.0147185	0.0342547	0.0660713	0	0.020459	0	0	0	0.0119513	0.0109282	0	0.0427542	0.0469941	0.0168292	0.0369523	0.0640953	0.0551166	0.0155494	0.0133868	0.0213062	0.0416515	0.107365	0.065245	0.060056	0.0913597	0.0782885
subunit C	0	0	0	0.0378491	0.084403	0	0	0	0	0	0	0	0	0	0	0	0	0	0	0	0	0	0	0	0	0	0	0	0
succinate CoA transferase	0	0	0	0	0	0	0	0	0	0	0	0	0	0	0	0	0	0.0179349	0.00551915	0.0252145	0	0	0	0.0548176	0.023674	0.0135326	0.0124563	0.00805596	0.0120087
Succinate DeHydrogenase	0.0438407	0.0515911	0.0397285	0.122772	0.0839203	0.0851954	0.040545	0.0406777	0.0770813	0.0502867	0.0284253	0.0285121	0.0958098	0.028821	0.0597172	0.0632303	0.0806197	0.11966	0.0623173	0.103023	0.0904968	0.0869005	0.045165	0.306624	0.211704	0.198533	0.154188	0.134355	0.155627
Succinate dehydrogenase (Flavoprotein subunit)	0	0	0	0	0	0	0	0	0	0	0	0	0	0	0	0	0	0	0	0	0	0	0	0	0	0	0.0053779	0	0.00518465
Succinate dehydrogenase complex, subunit B, iron sulfur (Ip)	0.00837024	0	0.0143043	0	0	0	0	0	0	0	0	0	0	0	0	0	0	0.0243796	0.0398955	0.0381956	0	0	0	0	0	0	0	0	0
succinate dehydrogenase fumarate reductase iron-sulfur subunit	0.121089	0.116407	0.127403	0.142577	0.095333	0.173664	0.16763	0.184873	0.179381	0.14921	0.127139	0.113992	0.208624	0.113415	0.132299	0.0727304	0.154384	0.235378	0.188882	0.187275	0.131516	0.0755087	0.135186	0.202762	0.143096	0.177109	0.188134	0.194561	0.169221
Succinyl-CoA ligase ADP-forming subunit alpha	0	0	0	0	0	0.0170371	0	0.0220231	0.0213871	0.00957691	0.0176875	0	0	0	0.0396334	0	0.0199146	0.0151695	0.0279269	0	0.00916947	0	0.0125643	0.030889	0.0299607	0.0114125	0	0	0
Succinyl-CoA synthetase subunit beta	0	0.0183434	0.0250953	0.0418332	0.00666339	0.038655	0	0.0499047	0.0484635	0.0506823	0.0400801	0	0.0246707	0.0500591	0.0298145	0.0327877	0.0674178	0.0230034	0.0632287	0.00536079	0.0138346	0	0.0189566	0.0232248	0.0601093	0.0515065	0.0552886	0.0102163	0.0228436
sUF system Fes assembly protein, NifU family	0.211888	0.136483	0.215394	0.246102	0.217646	0.308751	0.226452	0.213564	0.277248	0.297892	0.183292	0.240961	0.446073	0.326728	0.200375	0.231464	0.251706	0.283802	0.347705	0.339886	0.231532	0.27602	0.236097	0.43878	0.477783	0.530524	0.482484	0.536378	0.46002
Sulfide quinone	0.0260407	0.0379505	0.00445023	0.0211955	0.0413575	0.0341878	0.0155885	0.0220965	0.0143056	0.00640589	0.0118309	0.0159351	0.0218564	0.0126771	0.0475601	0.0232341	0.0398292	0.050565	0.0310299	0.0380258	0.0245334	0.0211214	0.0336164	0.0411853	0.0332896	0.0380416	0.0140064	0.0452924	0.0405094
Superoxide reductase	0.0366198	0.0356564	0.0428916	0	0	0.0197237	0.0278366	0.0518014	0.0247597	0.0646623	0.0392353	0	0.0260195	0.0226377	0	0	0	0.0154791	0	0.0291014	0	0	0	0.0373657	0.0479402	0.0547834	0	0.0313563	0.0233708
The transhydrogenation between NADH and NADP is coupled to respiration and ATP hydrolysis and functions as a proton pump across the membrane (By similarity)	0	0	0	0	0	0	0	0	0	0	0	0.00671421	0.00613942	0	0	0	0	0	0	0	0	0	0	0	0	0	0	0	0
Thiamine pyrophosphate enzyme, C-terminal TPP binding domain protein	0	0	0	0	0	0.0100552	0	0.0259959	0	0	0	0	0	0	0	0	0	0	0	0	0	0	0	0	0	0	0	0	0
Thiamine pyrophosphate protein domain protein TPP-binding	0	0	0	0	0	0	0	0	0	0	0	0.0144572	0.0396587	0	0	0	0	0	0.0110383	0.0253631	0	0	0	0	0	0	0	0	0
Transferase	0	0	0	0	0	0.0307076	0	0.0198472	0.00642467	0.00575379	0.0106266	0	0	0	0.0142395	0	0.00596245	0.0363341	0	0.0384243	0	0	0	0.046241	0.0416317	0.027073	0.0629032	0	0.0545785
Ubiquinol cytochrome C oxidoreductase, cytochrome C1 subunit	0	0	0	0	0	0	0	0	0	0	0	0	0	0	0.00644445	0.0425013	0.0161907	0	0	0	0	0	0	0	0	0	0	0	0
UDP glucuronosyltransferase 1 family polypeptide	0	0.0183434	0.00376429	0	0	0.00963941	0	0.00623022	0	0	0	0	0	0	0.0134098	0.00982644	0.01123	0.0470483	0.0419953	0.0361853	0.00518799	0.0178659	0.00710874	0.00870929	0.00563171	0.00643561	0.00592377	0.00766224	0
various	0.125656	0.123094	0.106298	0.047716	0.053203	0.0665046	0.0990187	0.140082	0.119052	0.145933	0.130397	0.111076	0.131832	0.0889977	0.107219	0.0803755	0.0551773	0.0922523	0.0872084	0.081243	0.0309744	0.00623664	0.0275529	0.119489	0.106972	0.102885	0.1256	0.0861355	0.106434
V-type sodium ATP synthase subunit G	0.0217006	0.0225896	0.0185426	0	0	0	0	0	0	0	0	0	0	0	0	0	0	0	0	0	0	0	0	0	0	0	0	0	0
WD-40 repeat protein	0.030047	0.0312779	0	0	0	0	0	0	0	0	0	0	0	0	0	0	0	0	0	0	0	0	0	0	0	0	0	0	0
Xanthine dehydrogenase	0	0	0	0	0	0	0	0	0.00352162	0.00315388	0	0	0	0	0	0	0	0	0	0	0	0	0	0.0050693	0.00655595	0	0	0	0
#NAME?	0.0705322	0.0328577	0.0693295	0.0175588	0.0117468	0.0307569	0.11626	0.0397581	0.0575717	0.0734018	0.0439761	0.0482881	0.0344976	0	0.0638005	0.0192477	0.0895804	0.0448245	0.0382648	0.0450144	0.0162593	0.00699899	0.0167092	0.0136476	0.0352998	0.0252117	0.0339623	0.0240136	0.0230827
Extracellular structures	0.405728	0.285755	0.326184	0.2536	0.350219	0.390071	0.37938	0.350858	0.292018	0.285604	0.242083	0.328194	0.38415	0.181833	0.653931	0.510447	0.441422	0.486865	0.49821	0.516524	0.255611	0.415533	0.301244	0.289097	0.316351	0.237056	0.250013	0.385358	0.281645
chloride channel	0.06866	0.0452583	0.0743003	0.0494803	0.0809828	0.114702	0.0536071	0.0687702	0.094661	0.0722153	0.0436387	0.0975049	0.0965093	0.0342098	0.12962	0.0882972	0.12384	0.109001	0.130767	0.111814	0.0603281	0.10907	0.0578644	0.0960804	0.0980198	0.0860129	0.0824826	0.111259	0.0961638
collagen, type	0.0653034	0.0604255	0.0620001	0.044294	0.0823125	0.0793833	0.0977296	0.102615	0.099652	0.0981707	0.0988965	0.0999024	0.1015	0.0618156	0.103071	0.0971083	0.0924826	0.0915806	0.0864609	0.0993322	0.0598145	0.0588522	0.0702511	0.0717236	0.0556545	0.0317995	0.048784	0.0631008	0.047031
collagen, type III, alpha 1	0.00306763	0.00159665	0.0013106	0.00156053	0.00173998	0	0	0	0	0	0	0	0	0	0.00311257	0.00171062	0	0.00148915	0	0.00139984	0	0.00311016	0.00247503	0	0	0	0	0	0
Component of the class I major histocompatibility complex (MHC). Involved in the presentation of peptide antigens to the immune system (By similarity)	0.0334809	0.0348525	0.0286086	0.0340642	0.0379813	0	0	0	0	0	0	0.0256099	0.046835	0	0.0679429	0.0560107	0.0426741	0.0325061	0.0598433	0.0458347	0.0197144	0.0339451	0.0540264	0	0	0	0	0.0582331	0.0434029
Fc fragment of IgG binding	0.0168407	0.0136349	0.0119916	0.0152303	0.0159203	0.0204717	0.0210024	0.0224935	0.0167041	0.0172614	0.0148772	0.0171755	0.0248665	0.0159413	0.0170874	0.0146082	0.0286198	0.0181671	0.0189524	0.0179313	0.0176288	0.0265599	0.0226458	0.0166467	0.0155485	0.0164012	0.0125806	0.0195273	0.0145543
Fibronectin 1	0.00190387	0.0029728	0.00569383	0.00387407	0.00431957	0.00624878	0.00284923	0.00538502	0.00261475	0.00468343	0.00324366	0.00582516	0.00665811	0.00347565	0.0057953	0.00743169	0.0072799	0.00369687	0.0068059	0.00608151	0.00448418	0.00386053	0.00460827	0	0.0025177	0.00431565	0.00256007	0.00331138	0.00246808
Integrin, alpha	0.0061761	0.00224441	0.0138648	0	0	0	0	0	0	0	0	0	0	0	0.0275505	0.0115344	0.00512382	0.0061381	0.00496427	0.0148088	0	0	0	0	0	0	0	0	0
integrin, beta	0.0291582	0.0276509	0.0203495	0	0	0.00283951	0.0363236	0.0187829	0	0	0	0	0	0	0.0433701	0.0447765	0.00661614	0.025937	0.0187373	0.0167199	0.012226	0.0105256	0	0	0	0	0	0	0
integrin, beta 4	0	0	0	0	0	0	0	0	0	0	0	0	0	0	0.0046145	0.00169071	0	0.00150292	0.00184458	0	0	0	0	0	0	0	0	0	0
Lectin galactoside-binding soluble 2	0.0357812	0.0186235	0.015287	0	0	0	0	0	0	0	0	0	0	0	0	0	0	0	0	0	0	0	0	0	0	0	0	0	0
Lectin galactoside-binding soluble 3	0.0447264	0.0186235	0.015287	0.00910111	0.0304431	0.0195731	0.0535482	0	0.0122853	0.0110025	0	0	0	0	0.0907635	0.0598588	0	0.0607938	0.0319773	0.0734755	0	0	0	0	0	0	0	0	0
Lectin, galactoside-binding, soluble, 4	0.0217678	0.00755318	0.0248	0.044294	0.0411563	0.04763	0.0217177	0.0513077	0.0199304	0.0356984	0.0329655	0.0111003	0.0406	0.0176616	0.0662601	0.0323694	0.0462413	0.063402	0.0345844	0.046355	0.00854492	0.0441392	0.0351255	0.0286894	0.0463788	0.0423993	0.0390272	0.0631008	0.0282186
mucin 2, oligomeric mucus gel-forming	0.0090489	0.00941961	0.00773206	0	0	0.00989993	0.0135421	0	0	0.0111299	0.0102779	0	0	0	0	0.010092	0.0115335	0	0.0107826	0.00825851	0.0106564	0.0183487	0	0	0	0	0	0	0
olfactomedin 4	0.0576311	0.0399947	0.0369332	0.0488625	0.0490333	0.0893225	0.0790604	0.0815036	0.0461707	0.0354424	0.0381839	0.0514297	0.0671814	0.0409148	0.0682214	0.0589184	0.0734554	0.0699414	0.0858408	0.0745127	0.0622133	0.107122	0.0542478	0.0759565	0.0982317	0.056127	0.0645789	0.0668248	0.0498066
peptidase inhibitor 3, skin-derived	0	0	0	0	0	0	0	0	0	0	0	0	0	0	0.0208597	0.0229284	0	0	0	0	0	0	0	0	0	0	0	0	0
solute carrier family 9, subfamily A (NHE3, cation proton antiporter 3), member 3 regulator 1	0	0	0	0	0	0	0	0	0	0	0	0.019646	0	0.00781465	0	0	0	0	0	0	0	0	0	0	0	0	0	0	0
sushi domain containing 2	0.00558016	0.00290438	0.00238405	0.00283868	0.00633022	0	0	0	0	0	0	0	0	0	0.00566191	0.00311171	0.00355617	0.00270884	0.00664926	0	0	0	0	0	0	0	0	0	0
various	0.00660188	0	0.00564113	0	0	0	0	0	0	0	0	0	0	0	0	0	0	0	0	0	0	0	0	0	0	0	0	0	0
Function unknown	9.98104	10.8945	9.66773	9.28187	9.76998	10.2612	9.05323	9.44547	9.99817	9.91226	9.45934	10.5893	10.8087	9.24444	7.95964	7.44032	8.86348	10.3028	12.2254	11.7749	9.89622	8.95666	10.5087	8.48926	9.49779	9.45411	9.59341	8.79887	10.5922
(ABC) transporter	0.0210509	0.0220469	0.0180971	0	0	0	0	0	0	0	0	0	0	0	0	0	0	0	0	0	0	0	0	0	0	0	0.024149	0	0.0116406
(CBS) domain	0.0327785	0.0341214	0.0280084	0.0333495	0.0371845	0.0179306	0.0490547	0.0231782	0.0225088	0.0403168	0.0372303	0.0250726	0.0458525	0.039893	0.0332588	0.0365571	0.0417788	0.0318241	0.0390586	0.0299154	0.0386015	0.033233	0.052893	0.032401	0.0419031	0	0	0	0
(LipO)protein	0.0544946	0.0776814	0.0746448	0.0843187	0.0469741	0.213242	0.0690704	0.293717	0.116595	0.11232	0.14083	0.11128	0.135085	0.151949	0.0336709	0.0349352	0.0586647	0.20021	0.118558	0.253728	0.209988	0.0503779	0.22749	0.0123556	0.0531742	0.0487381	0.0642411	0.0795944	0.102414
)-reductase	0.0733165	0.0668271	0.046908	0.121721	0.0831714	0.0101749	0	0.0131527	0.0383186	0.0228782	0.0211267	0	0.0130097	0.0113188	0.0178128	0	0.011188	0.00902947	0.0664926	0.0848791	0.0429574	0.0184915	0.0588615	0.0164888	0.105967	0.122496	0.125057	0.129407	0.0964509
2-deoxy-D-gluconate 3-dehydrogenase	0	0	0	0	0	0	0	0	0.0120553	0	0.0199398	0	0	0	0	0	0	0	0	0	0	0	0	0	0	0	0	0	0
2-methylcitrate dehydratase	0	0	0	0	0	0	0	0	0	0	0	0	0.00681591	0.00593004	0	0	0	0	0	0	0	0	0	0	0	0	0	0	0
2-nitropropane dioxygenase	0	0	0	0	0	0	0	0	0	0	0	0	0	0	0	0	0	0	0	0	0	0	0	0	0	0	0.00966702	0.012504	0
3-keto-5-aminohexanoate cleavage enzyme	0	0.00887156	0.00728219	0.00867088	0.00966798	0.00932393	0	0.0120526	0.0117903	0.0105592	0	0	0	0	0	0	0	0.0385665	0.0574889	0.0440315	0	0	0	0	0	0	0	0	0
4-oxalocrotonate tautomerase	0	0	0	0	0	0	0	0	0	0	0	0	0	0	0	0	0	0	0	0	0.0213954	0.0368397	0.0293167	0.0359174	0.0232253	0	0	0	0
5,6-aminomutase beta subunit	0	0	0	0	0	0	0	0	0	0	0	0.0136847	0.0125132	0	0	0	0	0	0	0	0	0	0	0	0.0114354	0.0261355	0	0.0155584	0.0347886
5-bromo-4-chloroindolyl phosphate hydrolysis protein	0	0.00530365	0.00435348	0	0	0	0	0	0	0	0	0	0	0	0	0	0	0	0	0	0	0	0	0	0	0	0	0	0
5-hydroxyisourate hydrolase	0	0.0162645	0.0133507	0	0	0	0	0	0.0214584	0.0192177	0	0	0	0	0.0317067	0.0348511	0.0398292	0.030339	0	0.0285194	0	0	0	0	0	0	0	0.0543509	0.0202547
5'-phosphate oxidase	0	0	0	0	0	0	0	0	0.0532026	0	0.0219997	0	0	0	0	0	0	0	0	0	0.09124	0.117826	0.0937649	0.0765842	0.0247609	0.0282954	0.026045	0	0.0251091
6-pyruvoyl tetrahydropterin synthase	0.0996659	0.116726	0.14902	0.177638	0.141422	0.245429	0.223584	0.22901	0.13688	0.214507	0.16969	0.152471	0.24433	0.151642	0.189468	0.236065	0.253894	0.217991	0.282324	0.23899	0.219904	0.302807	0.30132	0.29575	0.270841	0.346023	0.31859	0.303443	0.290724
ABC transporter	0	0	0	0.00844068	0.00470565	0	0	0	0	0	0	0	0	0	0.00554313	0	0.00696314	0.00805461	0	0.0113573	0.0105479	0.0181619	0	0.0266631	0.0115775	0.0128956	0.0282238	0.00764787	0.0272096
ABC transporter substrate-binding protein	0	0	0	0	0	0	0	0	0	0	0	0	0	0	0	0	0	0	0	0	0	0	0	0	0.00811943	0.00927844	0	0	0
ABC transporter, (ATP-binding protein)	0.0266326	0.0277236	0.0151712	0.0179628	0.0200285	0	0	0	0.0120553	0	0.0099699	0.013581	0	0.0216087	0.0360304	0.0297026	0.0452604	0	0.0419953	0.0160824	0	0	0	0	0	0	0	0	0
ABC transporter, ATP-binding protein	0	0	0	0	0	0	0	0	0	0	0	0	0	0	0	0	0	0	0	0	0	0	0	0	0	0	0.00585771	0	0.0112944
acetyltransferase	0.0135472	0.0141022	0.0115757	0	0	0	0	0	0.0186055	0	0.0153871	0	0	0	0	0.0287938	0.0329067	0.0131528	0	0.0123639	0	0	0	0	0	0	0.0182165	0	0.0175619
Acetyltransferase (GNAT) family	0	0	0	0	0	0	0	0	0	0	0	0	0	0	0	0	0	0	0	0	0	0	0	0	0	0	0.0286495	0.0370574	0
Acts as a radical domain for damaged PFL and possibly other radical proteins (By similarity)	0	0	0	0	0	0	0	0	0.0253446	0	0.0209603	0.0564628	0	0.0449189	0	0	0	0.0537502	0	0.0168422	0	0	0	0	0	0	0.0744437	0	0.0239229
Acyl-transferase	0	0.0059943	0.0049204	0	0	0	0	0	0	0	0	0	0	0	0	0	0	0	0	0	0	0	0	0	0	0	0	0	0
adenosyltransferase	0	0	0	0	0	0	0	0	0	0	0	0	0	0	0	0	0	0.0132292	0	0.0124358	0	0	0	0	0	0	0	0	0
ADP-ribosylglycohydrolase	0	0	0	0	0	0	0	0	0	0	0	0.00693498	0.0063413	0	0	0	0	0	0	0	0	0	0	0	0	0	0	0	0
AHNAK nucleoprotein	0.00125162	0.000651449	0.00106948	0	0	0.014405	0	0.00931033	0	0	0	0	0	0	0.000634981	0.00209386	0	0.00245979	0.0166946	0.00405337	0	0	0	0	0	0	0	0	0
Alginate lyase	0.0120808	0.0125757	0.0103227	0.0122912	0.0137046	0.0264338	0	0.0170849	0.0165915	0.029718	0.0274429	0.0184814	0.0168992	0.0147028	0.0245155	0.0269467	0.0307957	0.023458	0.0143953	0.0110255	0	0	0	0	0	0	0.0162446	0.0210119	0.0156608
alkaline shock protein	0.161777	0.129984	0.0932498	0.214362	0.184005	0.0588259	0.0746357	0.044432	0.114932	0.19472	0.163279	0.136282	0.129073	0.0635004	0.0869906	0.0593143	0.0235212	0	0	0	0.147537	0.0669373	0.0595567	0.138228	0.134528	0.126773	0.119788	0.029326	0.0915609
Alkaline-shock protein	0.0195305	0.0203307	0	0.0198708	0.0443116	0	0	0	0	0	0	0	0	0	0.0396334	0.0217819	0	0.0196157	0	0.0184393	0	0	0	0	0.0499345	0.0285312	0	0.0351406	0.0785742
allergen V5 Tpx-1 family protein	0.00647422	0.00673944	0.00553205	0.00658699	0.00734446	0.0070831	0.00968897	0.00915602	0.0088916	0.00796312	0.00735349	0.00990438	0.0090565	0.00787941	0.00656907	0.00722053	0.0082519	0	0	0	0.00762434	0.0131279	0.0104471	0.0127993	0.00827643	0.00945786	0.00870566	0.0112605	0.00839282
Alpha Beta Hydrolase Fold protein	0.0076093	0.00792103	0.00650196	0.00774186	0.00863212	0	0	0	0	0	0	0	0	0	0	0	0	0	0	0	0	0	0	0	0	0	0	0	0
Alpha-1-B glycoprotein	0.0137593	0.014323	0.0156759	0	0	0.00501777	0.00686381	0.0194588	0.00629894	0.0112824	0.00520932	0	0	0	0.0279218	0.0664967	0.0467661	0.0267173	0.0273257	0.0209291	0.0108024	0.0279001	0.0296035	0	0	0	0	0	0
alpha-l-fucosidase	0.0037619	0.00195801	0.00160723	0.00191372	0.00213378	0.00205785	0	0.0026601	0.00516655	0	0.00213641	0	0.00263118	0.0022892	0	0	0	0.00735194	0	0.0034555	0	0	0	0	0	0	0	0	0
amidohydrolase	0	0	0	0	0	0	0	0	0	0	0	0	0	0	0	0	0	0.00779256	0	0.00732518	0	0	0	0	0	0	0	0	0
Aminoglycoside phosphotransferase	0.0835221	0.0708402	0.099117	0.115235	0.068454	0.18717	0.0921389	0.141765	0.180488	0.132809	0.166837	0.0960609	0.107764	0.103172	0.0952937	0.121997	0.108715	0.15079	0.157508	0.148805	0.128571	0.0940537	0.201134	0.200446	0.218609	0.182241	0.209041	0.243184	0.240996
amyloid P component, serum	0.117718	0.144821	0.173742	0.152433	0.157822	0.222455	0.240233	0.257288	0.23516	0.171116	0.170171	0.245209	0.194277	0.169317	0.173735	0.17903	0.259162	0.197411	0.204032	0.185571	0.252056	0.303801	0.2763	0.232725	0.123126	0.187603	0.129512	0.241973	0.152604
An essential GTPase which binds GTP, GDP and possibly (p)ppGpp with moderate affinity, with high nucleotide exchange rates and a fairly low GTP hydrolysis rate (By similarity). It may play a role in control of the cell cycle, stress response, ribosome biogenesis and in those bacteria that undergo differentiation, in morphogenesis control	0.00551451	0.0114808	0	0	0	0	0	0	0	0	0	0	0	0	0.00562176	0.00617927	0	0	0	0	0	0	0	0	0	0	0	0	0
An essential GTPase which binds GTP, GDP and possibly (p)ppGpp with moderate affinity, with high nucleotide exchange rates and a fairly low GTP hydrolysis rate. It may play a role in control of the cell cycle, stress response, ribosome biogenesis and in those bacteria that undergo differentiation, in morphogenesis control (By similarity)	0.0060094	0	0.0102698	0	0	0.00657457	0.00899335	0.00849866	0.00825323	0.00739141	0	0	0.00840629	0.0146274	0	0	0	0.0116689	0.00716074	0	0	0	0	0.0119109	0.00770198	0	0	0	0
antigen binding	0.0400008	0.0311506	0.0596306	0.015159	0.0225469	0.0328629	0.0224371	0.021203	0.0683753	0.036765	0.0340815	0.0305807	0.0279628	0.00608176	0.146958	0.144811	0.16522	0.0583261	0.167234	0.129339	0.110613	0.133573	0.143538	0.13042	0.162396	0.130009	0.159984	0.224169	0.103734
apolipoprotein A-IV	0.00597874	0.00622367	0.00510868	0	0	0	0	0	0	0	0	0	0	0	0	0	0	0	0	0	0	0	0	0	0	0	0	0	0
ATPase activity	0.0354028	0.0515944	0.0544514	0.0360195	0.0240969	0.170422	0.052982	0	0.0583461	0.0522535	0.0723797	0.0649919	0.0297141	0.0689389	0	0.0473807	0.0180495	0	0.101245	0.0775451	0.0500304	0.0143575	0.0685532	0.013998	0.0543094	0.0206873	0.0761679	0.0615757	0.0826097
atpase involved in dna repair	0	0	0	0	0	0	0	0	0	0	0	0	0	0	0	0	0	0	0	0	0	0	0	0.00744911	0.00963366	0	0	0	0
ATPase. Has a role at an early stage in the morphogenesis of the spore coat (By similarity)	0.0142906	0	0.012211	0.00484653	0.0108077	0	0	0	0	0	0	0	0	0	0	0	0	0	0	0	0	0	0	0	0	0	0	0	0
Atp-binding protein	0.0172964	0.0090025	0.00738968	0.0350984	0.0293599	0.0186479	0.0127542	0	0.0237547	0.0106371	0.00982274	0	0	0	0.00871063	0.019149	0	0	0.0103051	0.0157856	0.0101471	0	0.0139039	0	0	0	0	0	0
Band 7 protein	0	0	0	0.00454189	0.00506418	0	0	0	0	0	0	0	0	0	0.00452953	0.00497873	0	0	0	0	0	0	0	0	0	0	0	0	0
basic membrane	0.06415	0.0798797	0.0811786	0.128345	0.107899	0.0196794	0.0187816	0.00769021	0.0338921	0.0378404	0.00709857	0.076984	0.11492	0.054376	0.0392777	0.0214513	0.0493396	0.067364	0.0866823	0.0708061	0.0611637	0.0263286	0.010476	0.0382116	0.0559073	0.0969412	0.0477179	0.0212123	0.0542368
BatD protein	0.00260407	0.00271075	0.00222511	0.00264943	0.0029541	0.00284898	0.00389712	0	0.0035764	0.00320294	0.00295774	0.00398376	0.00364273	0.00316927	0.00264223	0.00290426	0.0033191	0.00252825	0.00310299	0	0.00306668	0.00528035	0.00420206	0	0.00332896	0.00380416	0.00350161	0	0.00337578
beta-phospho-glucomutase	0.0624978	0.0650581	0.0356018	0.0953797	0.0827149	0	0	0	0	0	0	0	0	0	0.0850316	0.0469962	0	0	0	0	0	0	0	0	0	0	0	0	0
BFD domain protein (2Fe-2S)-binding domain protein	0.0236734	0.0246432	0.0202283	0.0240858	0.0268555	0	0	0	0	0	0	0	0	0	0	0	0	0	0	0	0	0	0	0	0	0	0	0	0
Biliverdin reductase B (Flavin reductase (NADPH))	0	0	0	0	0	0	0	0	0	0	0	0	0	0	0	0	0	0.0220915	0.0135567	0.0103833	0	0	0	0	0	0	0	0	0
BlaR1 peptidase M56	0	0	0	0	0	0	0	0	0	0	0	0	0	0	0	0	0	0	0	0	0.0035613	0.00613202	0	0	0	0	0	0	0
Butyrophilin-like 2 (MHC class II associated)	0	0	0	0	0	0	0	0	0	0	0	0	0	0	0.0112702	0.0123878	0.0141573	0	0	0	0	0	0	0	0	0	0	0	0
Calcium binding protein	0	0	0	0	0	0	0	0	0	0	0	0	0	0	0	0	0	0	0.0163794	0.00627259	0	0	0	0	0	0	0	0	0
canopy 1 homolog (zebrafish)	0	0.0134048	0.0110033	0	0	0.0140884	0.0192715	0	0	0	0	0	0	0	0	0	0	0	0	0	0	0	0	0	0	0	0	0	0
carbohydrate metabolic process	0.00466866	0	0.00398925	0	0	0.00510773	0.00698687	0.00660255	0	0	0	0	0	0	0	0	0	0.00453272	0.00556312	0.00426086	0.00549803	0.00946677	0	0	0	0	0	0	0
carbon monoxide dehydrogenase	0	0	0	0	0	0	0	0	0	0	0	0	0	0	0	0	0	0	0	0	0.0182782	0.0314723	0	0	0	0	0	0	0
Catalytic subunit of the tRNA-splicing ligase complex that acts by directly joining spliced tRNA halves to mature-sized tRNAs by incorporating the precursor-derived splice junction phosphate into the mature tRNA as a canonical 3',5'- phosphodiester. May act as a RNA ligase with broad substrate specificity, and may function toward other RNAs (By similarity)	0.00602485	0.00627167	0.00514808	0	0	0	0	0	0	0	0	0	0	0	0.00611312	0.00671936	0	0	0	0	0	0.0122168	0.00972198	0.0119109	0.00770198	0.0088014	0.00810141	0.010479	0.00781029
Catalyzes the conversion of inosine 5'-phosphate (IMP) to xanthosine 5'-phosphate (XMP), the first committed and rate- limiting step in the de novo synthesis of guanine nucleotides, and therefore plays an important role in the regulation of cell growth (By similarity)	0	0	0	0	0	0	0	0	0	0	0	0	0	0	0	0	0	0	0	0	0	0	0	0	0.0280006	0.0159988	0	0	0
Catalyzes the S-adenosylmethionine monomethyl esterification of trans-aconitate (By similarity)	0	0	0	0	0	0	0	0	0	0	0	0.0125803	0	0.0100082	0	0	0	0	0	0	0	0	0	0	0	0	0	0	0
Catenin (Cadherin-associated protein)	0.00215015	0.00223824	0	0	0	0	0	0	0	0	0	0	0	0	0	0	0	0.0141162	0.0198873	0.00565362	0	0	0	0	0	0	0	0	0
Cathelicidin	0	0.0137835	0.0113141	0	0	0	0.0198159	0.0187259	0	0	0	0	0	0	0	0	0	0.0128555	0	0.0120845	0	0	0	0	0	0	0	0	0
CD177 antigen-like	0.00535084	0.0111401	0.00457215	0	0	0	0	0	0	0	0	0	0	0	0	0	0	0.00519504	0	0.00488346	0	0	0	0	0	0	0	0	0
Cd63 molecule	0.0197778	0.020588	0.0084498	0.0100611	0.0112181	0	0	0	0	0	0	0	0	0	0.0200675	0.0441153	0.0504167	0.0192019	0.0117835	0.0270754	0	0	0	0	0	0	0	0	0
CDGSH iron sulfur domain 1	0.0221101	0	0.037785	0	0	0	0	0	0	0	0	0	0	0	0	0	0	0.0429326	0	0.0201788	0	0	0	0	0	0	0	0	0
Cell division and transport-associated protein TolA	0.0249326	0.025954	0	0.0126835	0.028284	0	0	0	0	0.0153332	0.0141594	0.0381424	0.0174386	0.0151721	0.012649	0.0139034	0	0.0121033	0.0297094	0.0113774	0.0146809	0.0252783	0	0	0	0	0.033526	0.043365	0.0161607
cell division cycle 42 (GTP binding protein, 25kDa)	0.0122705	0	0.0314545	0.0124842	0.0278397	0	0	0	0	0	0	0	0	0	0	0	0	0.0238265	0.0438642	0.0223974	0	0	0	0	0	0	0	0	0
Cell division protein that is part of the divisome complex and is recruited early to the Z-ring. Probably stimulates Z-ring formation, perhaps through the cross-linking of FtsZ protofilaments. Its function overlaps with FtsA (By similarity)	0	0.0297831	0.0244474	0	0	0	0	0	0	0	0	0	0	0	0	0	0	0	0	0	0.0176924	0	0.0242426	0	0	0	0	0	0
cell surface- associated	0.0130931	0.0136295	0.0111877	0	0	0.0143245	0.0195945	0.0185166	0.0179819	0.0161042	0.0148713	0.0200301	0.0183154	0.0159349	0.0132849	0.0146024	0.0166882	0.0127119	0.0156016	0.0119495	0	0	0	0	0	0	0.0176059	0.0227727	0
Cell surface-anchored protein	0	0	0	0	0	0	0	0	0	0	0	0	0	0	0	0	0	0.0038632	0	0.0036315	0	0	0	0	0	0	0	0	0
chromosome 15 open reading frame 48	0.0282369	0.0293937	0	0	0	0	0	0	0	0	0	0	0	0	0.0286506	0.031492	0	0	0	0	0	0	0	0	0	0	0	0	0
chromosome 19 open reading frame 10	0	0	0	0	0	0	0	0	0	0	0	0	0	0	0	0	0	0.0392315	0	0.0122928	0	0	0	0	0	0	0	0	0
chromosome 19 open reading frame 77	0.0375989	0.0391392	0.0214182	0.0255026	0.0426528	0.0274233	0.0375124	0.0177245	0.0344252	0.0308305	0.0284702	0.0575196	0.0525955	0.0305064	0.0254332	0.0279554	0.0319485	0.0243361	0.0448025	0.0228765	0.0295188	0.0254135	0.0202238	0.0247772	0.0320435	0.0183088	0.0337053	0.0435969	0.0324941
Chromosome 6 open reading frame 120	0	0	0	0	0	0	0	0	0	0	0	0	0	0	0	0	0	0	0.0151776	0.0116247	0	0	0	0	0	0	0	0	0
chromosome 6 open reading frame 58	0.0413588	0.0215266	0.01767	0.0140264	0.0312788	0.0301657	0.0412636	0.0194969	0.0284008	0.0339135	0.0313172	0.0527263	0.0289275	0.0251678	0.0279765	0	0.00878584	0.0200773	0.0246414	0.0125821	0	0	0	0	0	0	0.0278069	0.0239783	0.0268077
Cleaved adhesin domain protein	0.0024013	0	0.00205185	0	0	0	0	0	0	0	0	0	0	0	0	0	0	0	0.00286136	0.00219155	0.00282788	0.00486918	0	0	0	0	0.00322894	0.00417655	0.00311291
cobalamin b12-binding domain protein	0.0111603	0.0116175	0.0095362	0.0113547	0.0126604	0	0	0	0	0.0137269	0.012676	0	0	0	0	0	0	0	0	0	0	0	0	0	0.0134958	0.0154223	0	0	0
cobalamin binding	0	0	0	0	0	0	0	0	0.0123798	0.00554356	0	0	0	0	0	0	0	0	0	0	0	0	0	0	0	0	0	0	0
cobalamin synthesis protein P47K	0	0	0	0	0	0	0	0	0	0	0	0	0	0	0	0	0	0.00531642	0.00652497	0	0	0	0	0	0	0	0	0	0
cobw p47k family protein	0.00543774	0.011321	0.00464641	0	0	0.00662553	0	0.0256936	0	0	0	0	0	0	0	0	0	0	0	0	0	0	0	0	0	0	0.0152244	0	0.00733865
Collagen triple helix repeat	0	0	0	0	0	0	0	0	0	0	0	0	0	0	0	0	0	0	0	0	0	0	0	0	0.00330692	0.00377897	0	0	0
Collagen triple helix repeat (20 copies)	0.0467953	0.0202968	0.0549799	0.0198377	0.0486616	0.0682617	0.0262618	0.0220598	0.0374897	0.0575571	0.0376484	0.0357942	0.0627325	0.042714	0.0257188	0.0434914	0.0621295	0.0624701	0.0999048	0.0996517	0.0574045	0.011861	0.0660722	0.0732392	0.0947176	0.0541191	0.0594187	0.134508	0.0808839
Collagen triple helix repeat protein	0.00548868	0.00571353	0.00468994	0	0	0	0	0	0	0.00675093	0.00623411	0	0	0	0	0	0	0.00532887	0.00654025	0.0100185	0	0	0	0	0	0	0	0	0
collagen, type	0.0598694	0.0586846	0.0540765	0.0650549	0.0416938	0.103486	0.0967713	0.0779668	0.0721298	0.0645979	0.0387799	0.0803456	0.0745239	0.0340076	0.115202	0.118919	0.108334	0.0713667	0.0542939	0.0590452	0.0594221	0.114627	0.0967331	0.0567348	0.0399814	0.059663	0.0340633	0.049914	0.0452401
Complement factor	0.00569773	0.00593115	0.00324571	0	0	0	0	0	0	0	0	0	0	0	0.00770828	0.0127091	0.00242073	0.00368789	0.00905247	0.00173335	0	0	0	0	0	0	0	0	0
Condensation domain	0	0	0	0	0	0	0.00592468	0.00559878	0	0	0	0	0	0	0	0	0	0	0	0	0	0	0	0	0	0	0	0	0
conjugative transposon protein	0	0	0	0	0	0	0	0	0	0	0	0	0	0	0	0	0	0	0.0101923	0.0078064	0	0	0	0	0	0	0	0	0
conserved domain protein	0.139258	0.167142	0.137198	0.0687213	0.0807379	0.0775536	0.138397	0.130382	0	0.0309962	0.0572465	0.0707368	0.0995584	0.0562745	0.0690843	0.0805846	0.0324694	0.0903053	0.0300289	0.0848891	0	0	0	0	0.0637461	0.0364228	0.0342549	0	0.0330239
conserved protein UCP033563	0.0225896	0.0352725	0.0096511	0.0172373	0.012813	0.0556066	0	0.0159734	0.0310242	0.0277846	0.0256575	0.0259185	0.00789989	0.0274925	0.0229205	0.031492	0.0431882	0.0274148	0.0601556	0.0254575	0.0199519	0.0114514	0.00911289	0.0223294	0.0433167	0.0165	0.0227816	0.0294673	0.0878516
conserved repeat domain protein	0	0	0	0	0	0	0	0	0	0	0	0	0	0	0	0	0	0	0	0	0	0	0	0.00340437	0.00440275	0.00251561	0	0	0
conserved transmembrane protein	0	0	0	0.00342108	0.00381448	0	0.00520387	0.00491762	0.00939363	0.00841272	0.0039495	0.00514403	0.00470366	0.00409232	0	0	0	0	0	0	0.00409497	0.00705092	0.00561105	0	0.00889041	0.00507974	0	0.0181438	0.00901544
corrinoid protein	0	0	0	0	0	0	0	0	0	0	0	0	0	0	0.0182923	0	0.0114892	0	0.0320606	0.0244309	0	0	0	0	0	0	0.0242419	0.0156781	0.0116854
CsbD-like	0	0	0	0	0	0	0	0	0	0	0	0	0.0504377	0.0438823	0	0	0	0	0	0	0	0	0	0	0	0	0	0	0
Cupin superfamily protein	0	0	0	0	0	0	0	0	0	0	0	0	0	0	0.00624148	0	0.00784038	0	0	0	0	0	0	0	0	0	0	0	0
cystatin A (stefin A)	0	0	0	0	0	0	0	0	0	0	0	0	0	0	0	0	0	0.044183	0	0.0415331	0	0	0	0	0	0	0	0	0
cysteine-rich secretory protein	0.019132	0.0199157	0.0408694	0.0389305	0.0325554	0.0418626	0.0286319	0.0541139	0.0262756	0.0235318	0.0217303	0.0439027	0.0133814	0.0232845	0.0485307	0.0320061	0.0487704	0.0371498	0.0341962	0.0436521	0.033796	0.0581916	0.0771806	0	0.0489154	0.0419234	0	0.0665521	0.0372025
Cytochrome b5	0.0169831	0.0176788	0.0290232	0	0	0	0	0	0	0	0	0	0	0	0	0	0	0	0	0	0	0	0	0	0	0	0	0	0
dak2 domain fusion protein ylov	0.00847619	0.0176469	0.00724268	0.0258404	0.0192137	0	0	0	0	0	0	0.012967	0.00592849	0	0.00860037	0.00945328	0.0108036	0	0	0	0.0399278	0.0171874	0	0.0167571	0.0108357	0.00619122	0	0	0
decarboxylase	0	0	0	0	0	0	0	0	0.0088916	0.00796312	0	0.00990438	0.0090565	0	0	0	0	0	0	0	0	0	0	0	0	0	0	0	0
Dehydrogenase reductase	0.00884402	0	0.015114	0.027421	0.0305743	0	0	0	0	0	0	0.0148771	0	0.0118355	0	0	0	0.00845883	0.0416825	0.0478281	0	0	0	0.0344487	0.055689	0.0509107	0.0711212	0.0455743	0.0685655
Diablo, IAP-binding mitochondrial protein	0	0	0	0	0	0	0	0	0	0	0	0	0	0	0.0100338	0.0110288	0	0	0	0	0	0	0	0	0	0	0	0	0
diacylglycerol kinase, catalytic region	0	0	0	0	0	0	0	0	0	0	0	0	0	0	0	0.00806739	0.00921971	0	0	0	0	0	0	0	0	0	0	0	0
DNA polymerase beta domain protein region	0	0	0	0	0	0	0	0	0	0	0	0	0	0	0	0.025377	0.0290018	0	0	0	0	0	0	0	0	0	0	0	0
DNA-binding protein	0	0.0120181	0.0197301	0	0	0.0126309	0.0345557	0.032655	0	0.0142002	0.0131131	0.017662	0	0.0562039	0	0.0202389	0.0231298	0	0.0137571	0.0105367	0.0213954	0.0368397	0.0293167	0	0	0	0	0.0200804	0.0149665
Dnak suppressor protein	0	0	0	0	0	0	0.0278366	0.0263054	0	0.0228782	0.0211267	0	0	0	0.018873	0.0207447	0	0	0	0	0	0	0	0	0	0	0	0	0
Dockerin type I repeat-containing domain protein	0	0	0	0	0	0	0	0	0	0	0	0	0	0	0.00479436	0	0.00752819	0.00344066	0.00703802	0.0161715	0	0	0	0.00467071	0.00302023	0.00690271	0.0254149	0.00616378	0.0168449
Domain of Unknown Function (DUF1599)	0	0	0	0	0	0	0	0	0	0	0	0	0	0	0	0	0	0	0	0	0	0	0	0	0	0	0.0136426	0	0.0131524
Domain of unknown function (DUF1827)	0.0504014	0.0524662	0.0430667	0.0512794	0.0571762	0	0	0	0	0	0	0	0.0341505	0.0297119	0	0	0	0	0	0	0	0	0	0	0	0	0	0	0
Domain of unknown function (DUF1836)	0.0120188	0.0125112	0.0102698	0	0	0	0	0	0	0	0	0	0	0	0	0	0	0	0	0	0	0	0	0	0	0	0	0	0
Domain of unknown function (DUF3127)	0.0159433	0.0165965	0.0136231	0.016221	0.0180864	0.0174427	0.0238599	0.0225475	0.0450529	0.0403483	0.0181086	0.0243904	0	0.0194037	0	0.0365857	0.0418115	0.0154791	0	0.0145507	0.0386318	0	0.0529344	0.0315194	0.0419359	0.0246313	0.0441107	0.057056	0.0437151
Domain of unknown function (DUF362)	0	0.00563436	0.00462495	0	0	0	0	0	0	0	0	0	0	0	0	0	0	0	0	0	0	0	0	0	0	0	0	0	0
domain protein	0.0962914	0.161633	0.124651	0.102343	0.0677961	0.0971602	0.0460885	0.0351436	0.142761	0.191177	0.103473	0.138978	0.0772963	0.102775	0.0177322	0.08638	0.0572077	0.176815	0.410981	0.267815	0.131177	0.0382659	0.174176	0.13566	0.164076	0.188823	0.134695	0.129567	0.286547
domain) containing protein	0	0	0	0	0	0	0	0	0	0	0	0.0225496	0.0206192	0	0.014956	0	0.0375747	0	0	0	0.0520757	0.0298888	0	0.0582811	0.0188432	0.021533	0	0	0
d-proline reductase	0	0	0	0	0	0	0	0	0	0	0	0	0	0	0	0	0	0	0	0	0	0	0	0	0	0	0.0210097	0	0.0202547
D-proline reductase, PrdB subunit	0.0571626	0.0297522	0.048844	0.0290792	0.0972693	0	0	0	0	0	0	0	0	0	0	0	0	0	0	0	0	0	0	0.0565042	0.0365374	0.041753	0.115297	0	0.0370512
EA59 protein	0	0	0	0	0	0	0	0	0	0	0	0	0	0	0	0	0	0	0	0	0	0	0	0	0	0	0.00555811	0.00718927	0.00535838
Elp3	0	0	0	0	0	0	0	0	0	0	0	0	0	0	0	0.00658396	0.0075244	0	0	0	0	0	0	0	0	0	0	0	0
Endodeoxyribonuclease RusA	0.0146479	0.015248	0	0	0	0	0	0	0.0201172	0.0180166	0	0	0.0204903	0.0178272	0	0	0	0	0	0	0	0	0	0	0	0	0	0	0
endonuclease exonuclease phosphatase	0.00658333	0.00685303	0.00562529	0.00683235	0.0152361	0	0.00985227	0.00931033	0.00922281	0	0.0152548	0	0	0	0	0	0	0.00651985	0.0160039	0.0122576	0	0	0	0	0	0	0	0	0
Endoribonuclease that initiates mRNA decay (By similarity)	0.00438889	0.00934301	0.0115882	0.0279979	0.00520292	0.0351244	0	0.0194588	0.0134676	0.00603065	0.0278448	0	0	0	0	0	0	0.0447755	0.0109089	0.046284	0.0216048	0.00930003	0.0222026	0.0290796	0.0501434	0.0143253	0.055505	0	0.059456
Envelope	0.00819464	0	0.00700211	0	0	0	0	0	0	0	0	0	0	0	0	0	0	0	0	0	0	0	0	0	0	0	0	0	0
envoplakin	0	0	0	0	0	0	0	0	0	0	0	0	0	0	0	0.00415774	0.00158387	0	0.00296149	0.00226824	0	0	0	0	0	0	0	0	0
epimerase dehydratase	0.00681298	0.00709209	0	0	0	0	0	0	0.00935686	0.00837979	0	0.0104226	0.00953039	0.00829171	0	0	0	0	0	0	0	0	0	0	0	0	0	0	0
ER membrane protein complex subunit 2	0	0	0	0	0	0	0	0	0	0	0	0	0	0	0	0	0	0	0.00940299	0.00720186	0	0	0	0	0	0	0	0	0
esterase	0	0	0	0	0	0	0	0	0	0	0	0	0	0	0	0	0	0	0.00943476	0.00722619	0	0	0	0	0	0	0	0	0
ExbD TolR family protein	0.153324	0.193806	0.102938	0.100282	0.136662	0.0479268	0.229457	0.139394	0.0902456	0.0673516	0.211464	0.0670166	0.0459596	0.146616	0.100009	0.0366425	0	0.116961	0.117449	0.0699658	0.103178	0.15545	0.0706888	0	0.0149803	0.0684749	0.0441792	0.0190482	0.0851832
Excalibur calcium-binding domain	0	0	0	0	0	0	0	0	0	0	0	0	0	0	0.0129946	0.0142832	0.0163234	0	0	0	0	0	0	0	0	0	0	0	0
exported protein	0	0	0	0	0	0	0	0	0	0	0	0.00293163	0.00268066	0	0	0	0	0	0	0	0	0	0	0	0	0	0	0	0
extra-cytoplasmic solute receptor family protein	0	0	0	0	0	0	0	0	0	0	0	0	0	0	0.00720607	0.00792071	0.00905208	0	0	0	0	0	0	0	0	0	0	0	0
F420-0:Gamma-glutamyl ligase	0	0	0	0	0	0.0230998	0	0.0149301	0	0	0	0	0	0	0	0	0	0	0	0	0	0	0	0	0	0	0	0	0
Family of unknown function (DUF490)	0	0	0	0	0	0	0	0	0	0	0	0	0.00207892	0.00180872	0	0	0	0	0	0	0	0	0	0	0	0	0	0	0
fasciclin domain protein	0.0285288	0.0385932	0.0450412	0	0	0.00443613	0.00606818	0	0	0.00997456	0.0138164	0	0	0	0	0	0	0.0354305	0.0241582	0.0111018	0	0	0	0.00801617	0.00518351	0.0118469	0	0	0
Fibrinogen beta chain	0.00473468	0.00492864	0.00404566	0	0	0	0	0	0	0	0	0	0	0	0.00480405	0.0105609	0.0181042	0.0183873	0.0225672	0.00432112	0	0	0	0	0	0	0	0	0
Fibrinogen gamma chain	0	0.00547013	0.00898028	0	0	0	0	0	0	0	0	0	0	0	0.0106637	0.0117212	0.0133955	0.0102037	0.0125233	0.00479586	0	0	0	0	0	0	0	0	0
Fibronectin type iii domain protein	0.00517366	0.0162169	0.00447009	0	0	0	0	0	0	0	0	0	0	0	0	0	0	0	0	0	0	0	0	0	0	0	0	0	0
filaggrin family member 2	0	0	0	0	0	0	0	0	0	0	0	0	0	0	0	0	0	0	0	0	0.00235395	0.00202657	0.00161273	0	0.00112003	0.00127991	0.00117811	0	0.00113578
Filamentation induced by cAMP protein fic	0	0	0	0	0	0	0	0	0	0	0	0	0	0	0	0.00700759	0.00800854	0	0	0	0	0	0	0	0	0	0	0	0
Fimbrial protein	0	0	0	0	0	0	0	0	0	0	0	0	0	0	0	0	0	0	0	0	0	0	0	0	0	0	0.0331731	0	0.0319811
flavin reductase domain protein, FMN-binding	0.0953868	0.0831711	0.0534746	0.0958214	0.147431	0.0247569	0.069475	0.0656534	0.127564	0.143644	0.0988738	0.125758	0.100022	0.0913698	0.0495844	0.0478507	0.0486465	0.104208	0.16473	0.115284	0.0350169	0.0737515	0.0473035	0.0424107	0.0411048	0.0313388	0.0657783	0.0662976	0.0634146
Gamma-glutamylcyclotransferase	0.0124663	0.012977	0.0319564	0	0	0	0	0	0	0	0	0	0	0	0	0	0	0.0121033	0	0.0113774	0	0	0	0	0	0	0	0	0
gCN5-related N-acetyltransferase	0	0	0	0	0	0	0	0	0	0	0	0	0	0	0	0	0	0	0	0	0	0	0	0.0183863	0	0.0135863	0	0	0
GDSL-like protein	0.0107508	0.0111912	0	0.010938	0.0121958	0	0	0	0	0	0	0	0	0	0	0	0	0	0	0	0	0	0	0	0	0	0	0	0
germination protein	0	0	0	0	0	0	0	0	0	0	0	0	0	0	0	0	0	0	0	0	0	0	0	0.0130517	0.00843963	0	0	0	0
germin-like protein	0.0108003	0.0112428	0.00922858	0	0	0	0	0	0.014833	0.0132841	0.0122671	0	0	0	0	0	0	0	0	0	0	0	0	0	0	0	0	0	0
Glcg protein	0.0669619	0.0697051	0.0572172	0.0681283	0.0759627	0.0366297	0.0501058	0.0473497	0.0229911	0.0205904	0.0760561	0	0	0	0	0	0	0	0	0	0	0	0	0	0	0	0	0	0
gliding motility-associated protein GldL	0.00791779	0.00824216	0	0	0	0.00989993	0.0135421	0	0	0	0	0	0	0	0	0	0	0	0	0	0	0	0	0	0	0	0	0	0
Gliding motility-related protein	0	0	0	0	0	0	0	0	0	0	0	0	0	0	0	0	0	0.000929884	0	0.000874113	0	0	0	0	0	0	0	0	0
Glioblastoma amplified sequence	0	0	0	0	0	0	0	0	0	0	0	0	0	0	0	0	0	0.00706654	0.00867294	0.00664271	0	0	0	0	0	0	0	0	0
Glucan-binding domain-containing protein	0.00835532	0	0.0071394	0	0	0	0	0	0	0	0	0	0	0	0	0	0	0	0	0	0	0	0	0	0	0	0	0	0
gluconate 5-dehydrogenase	0	0	0	0	0	0	0	0	0	0	0	0	0.02465	0.0107231	0	0	0	0	0	0	0	0	0	0	0.0110556	0.0126337	0.0118032	0	0.011379
glucose-inhibited division protein A	0.0311005	0.0266341	0.0359986	0.0316422	0.0415366	0.015926	0.0217851	0	0.0427129	0.0314701	0.0353243	0.0391419	0.0435051	0.0244278	0.0111906	0	0.00702867	0.0463858	0.0981932	0.0619219	0.0129578	0.0111557	0	0.0287785	0.0613281	0.0495194	0.0566501	0.063684	0.0617631
Glucosylglycerol-phosphate phosphatase	0	0	0	0	0	0	0	0	0.00762739	0	0.00630797	0	0	0	0	0	0	0	0	0	0	0	0	0	0	0	0	0	0
Glutathione-dependent formaldehyde-activating Gfa	0	0	0	0	0	0	0	0	0	0	0	0	0	0	0	0	0	0	0.0193937	0.0148538	0	0	0	0	0	0	0	0	0
Glycine-rich RNA-binding protein	0	0	0	0	0	0.0138599	0	0.0179161	0.0173987	0.0311638	0.014389	0	0.0177214	0.0154181	0.0185781	0.0204206	0.0233374	0.0177768	0	0.0167106	0.0215626	0.0371275	0	0	0.0323899	0.0185067	0.0181118	0	0.0174609
GTPase that associates with the 50S ribosomal subunit and may have a role during protein synthesis or ribosome biogenesis (By similarity)	0	0.0117575	0.00482555	0	0	0.012357	0	0.0079867	0	0	0	0	0	0	0	0	0	0	0	0	0	0	0	0	0.0070829	0.00809396	0	0	0
GTPase that plays an essential role in the late steps of ribosome biogenesis (By similarity)	0	0	0	0.0054193	0.00604249	0.0176294	0	0.0152041	0.0145316	0.00650711	0.00600895	0	0	0	0.00535586	0	0.0067279	0	0	0	0	0	0	0.0106026	0.020568	0	0.0216347	0.00932795	0.0208572
gtp-binding protein	0.0838938	0.0599788	0.060371	0.0369384	0.0964287	0.0601361	0.0165444	0.0310505	0	0	0	0.0339847	0.0155377	0.0135182	0.129466	0.0811184	0.0785485	0.103339	0.156789	0.187241	0.0728177	0.106376	0.0775977	0.0859025	0.136932	0.124552	0.083145	0.232743	0.144809
guanine nucleotidebinding protein	0.00723354	0.00752987	0.00618087	0.00735954	0.0164117	0.00791383	0	0.0102299	0	0	0	0.011066	0.0101187	0.00880354	0	0	0	0.00702292	0	0.00660171	0	0	0	0	0	0	0	0	0
Guanylate binding protein	0	0	0	0	0	0	0	0	0	0	0	0	0	0	0	0	0	0.0654522	0	0.00361921	0	0	0	0	0	0	0	0	0
gumn family	0	0	0	0	0	0	0	0	0	0	0	0	0	0	0	0	0	0	0	0	0	0	0	0	0	0	0.0107926	0	0.0208096
H -ATPase subunit H	0	0	0	0	0	0	0.0633869	0.0199667	0	0	0	0	0	0	0	0	0	0	0	0	0	0	0	0	0	0	0	0	0
HAD-superfamily hydrolase subfamily IA variant 3	0.0530241	0.0551963	0.0181231	0.0431582	0.0481212	0	0	0	0	0	0	0	0	0	0	0	0	0	0	0	0.0999099	0.0860148	0.0171124	0	0.0271137	0.0464762	0	0	0
hemin receptor	0	0.00456015	0.00748636	0	0	0.0244198	0	0.00631329	0.00613097	0.0109815	0	0.0136586	0.00624467	0	0	0	0	0.0126885	0.0053194	0.0119275	0.0053282	0	0.00730087	0	0	0	0	0	0
Hemolysin	0	0	0	0.00666059	0.00742652	0	0	0	0	0	0	0	0	0	0	0	0	0	0.00841171	0.00644263	0	0	0	0	0	0	0	0	0
hesB family	0.0639182	0.0443578	0.0546164	0.0216772	0.0483399	0.0233098	0	0.0301316	0	0	0	0	0	0	0	0	0	0	0	0	0	0	0	0	0	0	0	0	0
Histidine kinase-, DNA gyrase B-, and HSP90-like ATPase	0	0	0	0	0	0	0	0	0	0	0	0.0195923	0.0358301	0.0155866	0.0127166	0.0139777	0	0	0	0	0	0	0	0	0	0	0	0	0
Histidine triad protein	0	0	0	0	0	0	0	0	0	0.00263256	0.00243102	0	0.00299402	0.00260488	0	0	0	0.00207801	0.0025504	0.00195338	0	0	0	0.00423137	0.00273614	0.00312671	0	0	0
histone family protein nucleoid-structuring protein h-ns	0	0	0	0	0	0	0	0	0.0469892	0	0.0388608	0	0	0	0	0	0	0.0166089	0	0.0312256	0	0	0	0	0	0	0	0	0
host cell surface-exposed lipoprotein	0.0277019	0.0288367	0.0249287	0	0	0	0	0	0	0	0	0	0	0	0	0	0	0	0	0	0	0	0	0	0	0	0	0	0
hydrolase	0	0	0	0	0	0	0	0	0.0117903	0.0105592	0	0.0169924	0.0155377	0.0135182	0.00880742	0.00968086	0	0.0110458	0.0343977	0.0159623	0	0	0	0	0	0	0	0.0171274	0.0127656
hydrolase, carbon-nitrogen family	0	0	0	0	0	0	0	0	0	0	0	0	0	0	0	0	0	0.00781933	0	0.00735036	0	0	0	0.0159221	0	0.0117654	0	0	0
Hydrolyzes cAMP to 5'-AMP. Plays an important regulatory role in modulating the intracellular concentration of cAMP, thereby influencing cAMP-dependent processes (By similarity)	0	0	0	0	0	0	0	0	0	0	0	0	0	0	0	0	0	0	0	0	0.0217324	0	0.0148892	0	0	0	0	0	0
IGc1	0.0687292	0.0786993	0.0587273	0.0629338	0.0701708	0.10527	0.0925709	0.077759	0.122709	0.126803	0.0702571	0.105143	0.115371	0.0669172	0.104604	0.0536564	0.0700806	0.0600552	0.0982764	0.0815437	0.0566571	0.0975549	0.0776333	0.0951126	0.105433	0.0502016	0.0646925	0.071724	0.0712775
IGv	0.244623	0.207971	0.252001	0.163106	0.243812	0.252551	0.375	0.170164	0.262877	0.376849	0.285618	0.287273	0.30394	0.261586	0.704204	0.577719	0.611454	0.399347	0.425276	0.220837	0.290567	0.307408	0.193179	0.400861	0.384091	0.223375	0.282067	0.359702	0.167794
immunoglobulin heavy constant	0.0930956	0.0860664	0.0851106	0.077496	0.105609	0.12678	0.113991	0.114165	0.143056	0.136926	0.102042	0.116999	0.110785	0.0845012	0.134093	0.133596	0.191678	0.0998659	0.131101	0.109918	0.113698	0.153989	0.11729	0.143699	0.126897	0.130745	0.129823	0.154731	0.111802
IMP cyclohydrolase-like protein	0.0478343	0.049794	0.0338711	0.0900042	0.0668413	0.0433677	0	0.0560596	0.0377624	0.033233	0.0219225	0	0	0	0.0602026	0.0441153	0.075625	0.0288029	0.023567	0.00902512	0.0697811	0	0.0956162	0	0	0	0	0	0
Inherit from bactNOG: Membrane associated hydrolase	0	0	0	0	0	0	0	0	0	0	0	0	0	0	0	0	0	0	0.0029335	0.0022468	0	0	0	0	0	0	0	0	0
Inherit from bctoNOG: Acetyltransferase	0	0.0120181	0.0197301	0.0352388	0.013097	0.0127566	0.0172779	0.0328174	0	0.0142002	0.0131131	0	0	0	0.0116569	0	0.0146431	0.0340776	0.0277907	0.0212852	0.0271922	0.0234104	0.0186298	0.0228244	0	0.0505972	0	0	0
Inherit from bctoNOG: ragB SusD family protein	0	0.00413505	0.0101827	0	0	0	0	0	0	0	0	0.00599563	0.00548236	0.00476981	0	0	0	0.00385665	0.0189335	0.00362534	0	0	0	0	0	0	0	0	0
Inherit from COG: Regulator of peptidoglycan synthesis that is essential for the function of penicillin-binding protein 1B (PBP1b) (By similarity)	0	0	0	0	0	0	0	0	0.0160137	0.0143415	0	0	0.0489321	0.0141908	0	0	0	0	0	0	0	0	0	0	0	0	0.0312801	0.0404599	0
Inherit from COG: This protein binds to 23S rRNA in the presence of protein L20 (By similarity)	0	0	0	0	0	0	0	0	0	0	0	0	0	0	0	0.0119901	0.0137027	0	0	0	0	0	0	0	0	0	0	0	0
Inherit from COG: transposase	0	0	0	0	0	0.0155399	0	0.0100439	0	0	0	0	0	0	0	0	0	0	0	0	0	0	0	0	0	0	0	0	0
Inherit from euNOG: The circumsporozoite protein is the immunodominant surface antigen on the sporozoite (the infective stage of the malaria parasite that is transmitted from the mosquito to the vertebrate host)	0	0	0	0	0	0	0	0	0.0100902	0.00903652	0	0	0	0	0	0.00382139	0.00436723	0	0	0	0.00865207	0	0.0118553	0.0145246	0.00939206	0.0107327	0.00987915	0.0127784	0.00952415
Inherit from firmNOG: Conserved domain protein	0	0.0251513	0.0206454	0	0	0	0.0361588	0.0341699	0	0	0	0	0	0	0	0	0	0	0	0	0	0	0	0	0	0	0	0	0
Inherit from NOG: 2'-5' rna ligase	0	0	0	0	0	0	0	0	0	0	0	0	0	0	0	0	0	0	0	0	0	0	0	0	0	0	0.0187586	0.0242638	0
Inherit from NOG: IGv	0.0207404	0.0215901	0.0354443	0.0211017	0.0470565	0.068073	0.031039	0.0293317	0.0569692	0	0.0235572	0.0298782	0.0273204	0.0475391	0.0841771	0.0925251	0.0528706	0.0805461	0.0974145	0.0367534	0.0732746	0.126168	0.0334677	0.0820061	0.0795416	0.0302986	0.0557778	0.108221	0.0268867
Inherit from NOG: KH domain containing 3-like, subcortical maternal complex member	0.0563504	0.0559926	0.0393955	0.057332	0.0813589	0.0980796	0.0421656	0.0869371	0.0316599	0.0787609	0.0785497	0.0705322	0.100324	0.0498771	0.0363847	0.0314231	0.0554996	0.0472493	0.0640945	0.067792	0.102558	0.135039	0.0330654	0.0708927	0.0949574	0.160897	0.0551073	0.10692	0.126177
Inherit from NOG: Viral A-type inclusion protein	0.0348524	0.0752727	0.0504005	0.0244223	0.0364847	0.125421	0	0.0150409	0.0550814	0.0888353	0.0396825	0.036722	0.0971497	0.0358673	0.0271292	0.0595919	0.0987533	0.0780009	0.124285	0.144384	0.0600064	0.0107397	0.121094	0.163981	0.170739	0.0897249	0.10068	0.190549	0.172478
Inherit from proNOG: fad dependent oxidoreductase	0	0	0	0	0	0	0	0	0	0	0	0	0	0	0	0	0	0	0	0	0	0	0	0.0102056	0.00659927	0	0	0.00897866	0.00669208
Inherit from proNOG: phage protein	0	0	0	0	0	0	0.0221988	0.0209777	0.0203719	0	0.0168479	0	0	0	0	0	0	0	0	0	0	0	0	0	0	0	0	0	0
Inherit from proNOG: tetratricopeptide	0	0.00406613	0.00333767	0	0	0.00427347	0.00584568	0	0.0053646	0	0.00443661	0	0	0	0	0	0	0.00379238	0	0.00356492	0	0	0	0	0	0	0	0.00679386	0.00506367
Inherit from proNOG: thioesterase Superfamily protein	0	0	0	0	0	0	0	0	0.0174933	0.0156666	0	0	0.0178177	0.0155019	0	0	0	0	0	0	0	0	0	0	0	0	0	0	0
Insecticidal toxin complex protein	0	0	0	0	0	0.00157984	0.00216106	0	0	0	0	0	0	0	0	0	0	0	0	0	0	0	0	0	0	0	0	0	0
integral membrane protein	0	0	0	0	0	0	0	0	0	0	0	0	0	0	0	0.00907581	0.0103722	0	0	0	0.00958337	0	0.0131314	0	0	0	0.0109425	0	0.0105493
Intelectin 1 (Galactofuranose binding)	0.0289341	0.0301195	0.049447	0.0294382	0.0410292	0.0870522	0.0541267	0.0716091	0.0794755	0.0711765	0.0575116	0.044264	0.0910681	0.0704283	0.0513766	0.0564717	0.0737577	0.0421375	0.0344776	0.0528137	0.0340742	0.0586706	0.0583619	0.0572018	0.0462356	0.0634027	0.0583601	0.10065	0.0750173
Inter-alpha-trypsin inhibitor heavy chain	0	0.00263749	0.00216498	0	0	0	0	0	0.00347974	0.00311638	0	0	0	0	0.0154249	0.00565153	0.00322939	0.00491984	0	0.00231238	0	0	0	0	0	0	0	0	0
Interferon induced transmembrane protein	0.0184541	0.0192101	0.0157685	0	0	0.0201896	0.0276174	0	0.0253446	0.0453961	0.0209603	0.0282314	0.0258146	0.0449189	0.0561733	0.0411627	0.0235212	0.0179167	0.065969	0.0673686	0.0217324	0	0.0297783	0	0	0	0.0496291	0	0.0239229
Intracellular cholesterol transporter which acts in concert with NPC1 and plays an important role in the egress of cholesterol from the endosomal lysosomal compartment. Both NPC1 and NPC2 function as the cellular 'tag team duo' (TTD) to catalyze the mobilization of cholesterol within the multivesicular environment of the late endosome (LE) to effect egress through the limiting bilayer of the LE. …	0.0157293	0	0.0268806	0	0	0	0	0	0	0	0	0	0	0	0.0159598	0.0175425	0	0.0305426	0	0.0143554	0	0	0	0	0	0	0	0	0
Intracellular protease, PfpI family	0	0	0	0	0	0	0	0	0	0	0	0	0	0	0	0	0	0	0	0	0	0	0	0.0238832	0.0154437	0	0	0	0
Isoaspartyl dipeptidase	0	0	0	0	0	0	0	0	0	0	0	0	0	0	0.00632448	0.00695168	0	0	0	0	0	0	0	0	0	0	0	0	0
Keratin 18	0.0831087	0.0346054	0.0520771	0.0112742	0.0628533	0.0666782	0.0497505	0.0313426	0	0	0	0.00847609	0.00775048	0.0134863	0.0955699	0.0432549	0.077681	0.0753096	0.066021	0.0353964	0.0652485	0.0449392	0.0625838	0.0328606	0.0212487	0.0161879	0.0149005	0.0481834	0.014365
keratin 78	0	0.00423555	0.00347674	0	0	0	0	0	0	0	0	0	0	0	0	0	0	0	0.0145452	0.00371346	0	0	0	0	0	0	0.00547126	0.0141539	0
KH domain containing 3-like, subcortical maternal complex member	0	0	0	0	0	0	0	0	0	0	0	0	0	0	0	0	0	0	0	0	0	0	0	0.00522951	0.00338157	0	0	0	0
kila-n, DNA-binding domain	0.00671538	0.00699048	0.00573812	0	0	0	0	0	0	0	0	0	0	0	0	0	0	0	0	0	0.00790834	0.013617	0	0	0	0	0	0	0
kinetoplast-associated protein-like protein	0	0	0	0	0	0	0	0	0.0171211	0	0.0283188	0	0	0	0	0	0	0	0	0	0	0	0	0	0	0	0	0	0
kwg leptospira repeat protein	0	0	0	0	0	0	0	0	0	0	0	0	0	0	0	0	0	0.00295894	0	0.00278147	0	0	0	0	0	0	0	0	0
lectin, galactoside-binding, soluble, 3 binding protein	0.0212289	0.0132591	0.0181395	0.0172789	0.0240824	0.0325155	0.025416	0.012009	0.0116622	0.00522219	0.0048224	0.00649527	0.0118785	0.0051673	0.0172319	0.023676	0.0162347	0.0206107	0.0202369	0.0271244	0.0250001	0.0172185	0.0205535	0.00839374	0.00542766	0.0124049	0.00570915	0	0.00550399
lema family	0.35614	0.44581	0.322051	0.335947	0.333732	0.252866	0.328461	0.0676478	0.270005	0.296479	0.402987	0.375387	0.222489	0.373193	0.100183	0.163289	0.0618613	0.0235897	0.497065	0.310805	0.607693	0.378686	0.513558	0.147823	0.202421	0.268543	0.22974	0.168045	0.238353
leucine Rich	0	0	0	0	0	0	0	0	0	0.00320294	0.00295774	0	0	0	0	0	0	0	0.00312381	0.00239257	0	0	0	0	0	0	0	0	0
Leucine rich repeat containing 59	0.00765904	0.0079728	0.00654445	0	0	0	0	0	0	0	0	0	0	0	0	0	0	0.0148721	0	0.00699004	0	0	0	0	0	0	0	0	0
Leucine rich repeat protein	0	0	0	0	0	0.0289182	0	0.0124604	0	0	0	0	0	0	0	0	0	0	0	0	0.00669905	0.0208713	0.00742996	0	0	0	0	0	0
leucine zipper-EF-hand containing transmembrane protein 1	0	0	0	0	0	0	0	0	0	0	0	0	0	0	0	0	0	0.00316031	0.00387873	0	0	0	0	0	0	0	0	0	0
leucine-rich repeat extensin-like protein	0.00646529	0.00673015	0.00552442	0.00328895	0.00733433	0.00707333	0.00967561	0.00914339	0.00887934	0.0118476	0.0146123	0.00989072	0.00904401	0.00786854	0.00328	0.00360529	0.00412026	0.00627704	0.00770397	0.00590056	0	0	0	0	0.00826502	0.00472241	0.00434682	0.011245	0.00838125
lipolytic protein G-D-S-L family	0	0	0	0	0	0	0	0	0.0138144	0	0.0114247	0	0	0	0	0	0	0.00976578	0.0119858	0.00918006	0	0	0	0.0198856	0	0.0146942	0	0	0
lipopolysaccharide biosynthesis protein	0	0	0	0	0	0	0	0	0.00885491	0	0.00366157	0	0	0	0	0	0	0	0	0	0	0	0	0	0	0	0	0	0
Lpxtg-motif cell wall anchor domain protein	0	0	0	0.0016559	0.00184632	0	0	0	0	0	0	0	0	0	0	0	0	0	0	0	0	0	0	0	0	0	0	0	0
LY6 PLAUR domain containing 8	0	0	0	0	0	0	0.0148619	0.0140444	0	0	0	0	0	0	0.0100763	0.0110756	0.0126576	0	0	0	0	0	0	0	0	0	0	0	0
Lysm domain protein	0.00516226	0.00537374	0	0	0	0	0	0	0	0	0	0	0	0	0	0	0	0	0.00620597	0.00475323	0	0	0	0	0	0	0	0	0
M6 family	0.0356903	0.0123842	0.0304965	0.012104	0.0438617	0.035793	0.00890205	0.0252371	0.0326778	0.0365818	0.0135125	0.0363999	0.0208024	0.00723946	0.0271599	0.0298534	0.0416993	0.0317636	0.0496163	0.0380017	0.0245179	0.0301543	0.0047993	0.0117598	0.0342191	0.0217243	0.0199965	0.0310379	0.0347003
malectin	0	0	0	0	0	0	0	0	0	0	0	0	0	0	0.0329135	0	0.0103363	0.0393672	0	0.0222037	0	0	0	0	0	0	0	0	0
Mammalian cell entry related domain protein	0.00783835	0.00815946	0.00669767	0.0159498	0.0177839	0	0.0938437	0.0443409	0.0322235	0.0192498	0.0444848	0.0239825	0	0.0190792	0.0317597	0.00874192	0.00995729	0.0456354	0.0279891	0.0143074	0.0276924	0.0313236	0.0249271	0	0.00972749	0.0111161	0	0	0
member RAS oncogene family	0	0	0	0	0	0	0	0	0	0	0	0	0	0	0	0	0	0	0.0271135	0.0103833	0	0	0	0.018099	0	0.013374	0	0	0
Membrane	0	0	0	0	0	0.00808859	0.0110644	0	0.0038968	0	0.00322272	0	0	0	0.00750159	0.00824553	0.0094233	0	0	0	0.00870666	0.0149915	0.0119301	0.0146162	0	0.0108005	0	0.0094578	0.00704919
Membrane associated hydrolase	0	0	0	0	0	0	0	0	0	0	0	0	0	0	0	0.0193617	0.0221273	0	0	0	0	0	0	0	0	0	0	0	0
Membrane Fusion Protein	0	0.00675811	0.00554738	0	0	0.00710272	0	0.00918138	0	0	0	0	0	0	0.00658727	0	0.00827475	0	0	0	0	0	0	0.0128347	0.00829936	0	0.00872977	0	0.00841607
Membrane protein A	0	0	0	0	0	0	0	0	0	0.00868268	0.00801796	0	0.0197497	0.0171828	0	0	0	0	0	0	0	0	0	0	0	0	0	0	0
metallo-beta-lactamase	0	0	0	0	0	0.00459513	0	0.00593993	0	0	0	0	0	0	0.00426165	0.00468429	0.00535338	0	0	0	0	0	0	0	0	0	0	0	0
Metalloprotease MEP1-like protein	0	0	0	0	0	0	0	0	0	0	0	0	0	0	0	0	0	0	0	0	0	0	0	0.0102056	0.00659927	0	0	0	0
Methanol cobalamin methyltransferase	0	0	0	0	0	0.005562	0	0.0143795	0	0	0	0	0	0	0	0	0	0	0	0	0	0	0	0	0	0	0	0	0
Methyl-accepting chemotaxis	0.072614	0.0793083	0.0650309	0.0765374	0.082624	0.0339929	0.0506968	0.0390453	0.09289	0.0901146	0.0407355	0.0888352	0.0561118	0.0655768	0.0384225	0.0510255	0.0539918	0.0165712	0.0331276	0.00661011	0.0284865	0.0289692	0.0121407	0.00963273	0.029148	0.0333088	0.0113052	0.00847466	0.0108989
methyl-accepting chemotaxis protein	0	0	0	0	0	0	0	0	0	0	0	0	0	0	0	0	0	0	0	0	0	0	0	0	0	0	0.00622816	0	0.00600435
Methyl-accepting chemotaxis sensory transducer	0.00362236	0.00377075	0	0	0	0	0	0	0	0	0	0	0	0	0	0	0	0	0	0	0.00827589	0.00712491	0	0	0	0	0	0	0
Methyltransferase domain	0	0	0	0	0	0	0	0	0	0	0	0	0	0	0	0	0	0	0	0	0	0	0	0	0	0	0.0115862	0.0149864	0
methyltransferase small	0	0	0	0	0	0	0	0	0	0	0	0	0	0	0	0	0	0	0	0	0	0	0	0	0	0	0	0.0160485	0.0119614
molybdopterin-guanine dinucleotide biosynthesis protein A-like protein	0	0	0	0	0	0	0	0	0	0	0	0	0	0	0.00900759	0	0.0113151	0	0	0	0	0	0	0	0	0	0	0	0
MucBP domain	0.00662989	0.00690149	0	0.00337269	0.00376053	0	0	0	0	0	0	0.0101425	0.00927426	0	0.00336351	0	0.00422516	0.00321842	0.00790011	0	0.0156153	0	0.0160475	0.00655353	0.00847544	0	0	0	0
mucin 13, cell surface associated	0.0679323	0.0707153	0.048372	0.0518368	0.0642197	0.0805146	0.101664	0.0800599	0.0855226	0.0765921	0.0642986	0.0952639	0.0712707	0.075787	0.0746716	0.0820769	0.0865851	0.0604582	0.0809475	0.0568321	0.0733336	0.11479	0.0639443	0.0783416	0.0723688	0.0744293	0.0761219	0.0984617	0.0660479
Myosin-crossreactive antigen	0.00397232	0.00413505	0	0.0323321	0.00901252	0	0	0	0	0	0	0	0	0	0	0	0	0	0.0426003	0.00362534	0.0140339	0.0241643	0	0.0314125	0.0253904	0.0232118	0	0	0
Myosin-Cross-Reactive Antigen	0	0	0	0	0	0	0	0	0	0	0	0	0	0	0	0	0	0	0	0	0	0	0	0	0	0	0.0106648	0	0.0102816
NA	1.8689	2.14623	2.03195	2.06254	1.92865	2.449	1.98043	2.17109	2.14135	2.13546	1.96629	2.45504	2.71206	2.04706	1.16422	0.898024	1.73737	2.35853	2.00812	2.39636	1.65721	1.63203	1.99499	1.75549	1.62624	1.94778	1.96175	1.70179	2.20228
N-acetyltransferase	0	0	0	0.026348	0.0146889	0	0	0	0	0	0	0	0	0	0	0	0	0	0	0	0	0	0	0	0	0	0	0	0
nad(p)h dehydrogenase (quinone)	0	0	0	0	0	0	0	0	0.0126226	0.0113045	0	0	0	0	0	0	0	0	0.0109517	0.00838805	0	0	0	0	0	0	0	0	0
NAD+ nucleosidase activity	0	0	0	0	0	0	0	0	0	0	0	0	0	0	0.0083147	0.00913928	0	0	0	0	0	0	0	0	0	0	0	0	0
Nadph-dependent fmn reductase	0.0240376	0.0268097	0.0095362	0.0627816	0.0275741	0	0	0	0.0325127	0.0145588	0.0134443	0.0356755	0	0.0141908	0.0364371	0.0146024	0.0290832	0.0777597	0.0132985	0.0353496	0.0308381	0.0530985	0.0211277	0.0258846	0.0310048	0.0354306	0.0150787	0.0195039	0.0290737
Nitroreductase	0.0230903	0	0.00986504	0.0117463	0.026194	0	0	0	0	0	0	0	0	0	0	0	0	0	0	0	0	0	0	0	0	0	0	0	0
NmrA-like family	0	0	0	0.0111948	0.0124821	0.0120379	0.0164667	0	0	0	0	0	0	0	0	0	0	0	0	0	0	0	0	0	0.014066	0.0160739	0	0.0191376	0.0142639
nuclease activity	0	0	0	0	0	0	0	0	0	0	0	0	0	0	0	0.0163365	0.0186699	0	0	0	0	0	0	0	0	0	0	0	0
odorant binding	0.0135472	0.0282044	0	0.0826991	0.0461045	0	0.0405481	0.153271	0	0	0	0	0	0	0.0549827	0	0.155403	0.14468	0	0.0618195	0	0	0	0	0.0346366	0.0197904	0	0	0
OmpA family	0.0345382	0.0256808	0.025296	0.0400653	0.0614995	0	0.0146753	0.00693406	0.040658	0.0302675	0.0669682	0.0300506	0.0344234	0.0299116	0.0049749	0	0.00624934	0.0286821	0.0470347	0.0404428	0.0752454	0.0699714	0.0238854	0.0584652	0.012615	0.0287411	0.0331731	0	0.0319811
Outer membrane efflux protein	0	0.00762399	0.0125163	0	0	0.0240383	0.0109606	0.0310732	0.0201172	0.0180166	0.00831864	0.0112043	0.0204903	0.0178272	0.00757326	0.0315324	0.0360364	0.0136681	0.0255024	0.0123283	0.0255336	0.0151348	0.0229428	0.0147559	0.0190832	0.0109036	0.0200729	0.0259638	0.0096758
outer membrane lipoprotein-sorting protein	0	0	0	0	0	0	0	0	0	0.0111299	0.0308336	0	0.0632906	0.0770905	0	0	0	0	0	0	0	0	0	0	0	0	0	0	0
Oxaloacetate decarboxylase, gamma chain	0	0	0	0	0	0.0444638	0	0.00957942	0.00930277	0	0.0230806	0	0	0	0.0148527	0.0244685	0.036597	0.014212	0.00807135	0.0071777	0	0	0	0	0.0280006	0.0106659	0.0098176	0.0126988	0.0851832
oxidoreductase	0.00679323	0.00707153	0	0	0	0	0	0	0	0	0	0	0	0	0	0	0	0.020907	0	0.0117817	0	0	0	0.00858027	0	0.0126805	0	0	0
oxidoreductase activity	0	0.0120776	0.00991387	0.0118044	0.0131619	0.0126935	0.0173634	0.0164083	0.0159345	0.0428116	0.0263561	0.0177494	0	0.0141205	0	0	0	0.0112645	0.0138252	0.0211778	0	0	0	0	0	0	0	0	0
Oxidoreductase domain protein	0.00701696	0.00730443	0	0	0	0	0	0	0.0174902	0.0241924	0	0	0	0	0	0	0	0	0	0	0	0	0	0	0	0	0	0	0
Oxidoreductase family, C-terminal alpha/beta domain	0.00687292	0.00715448	0.00587273	0	0	0	0	0	0.00943918	0	0.00780635	0	0	0	0	0	0	0	0	0	0	0	0	0	0	0	0	0	0
Oxidoreductase, 2-nitropropane dioxygenase family	0	0	0	0	0	0	0	0	0	0	0	0	0	0	0	0	0	0	0	0	0	0	0	0	0	0	0.0100365	0	0.0096758
oxidoreductase, short chain dehydrogenase reductase family protein	0	0	0	0	0	0	0	0	0	0	0	0	0	0	0	0	0	0.016855	0	0.0158441	0	0	0	0.0343211	0.0443453	0.0506754	0.0583171	0.0301949	0.0449689
PbH1	0	0	0	0	0	0	0	0	0	0	0	0	0	0	0.00547927	0.00602266	0	0	0	0	0	0.01095	0.00871394	0	0	0	0.0072614	0	0.00700047
peptidase C14 caspase catalytic subunit p20	0	0	0	0	0	0	0	0	0	0	0	0	0	0	0.00446993	0.00491322	0.00561501	0	0	0	0	0	0	0	0	0	0.00529655	0	0.00510622
Peptidase propeptide and YPEB domain	0	0	0	0	0	0	0	0	0	0	0	0	0	0	0	0	0	0	0	0	0.0152487	0.0262559	0	0	0	0	0	0	0
Peptidoglycan binding domain protein	0.0160739	0.01125	0.00923451	0.0056371	0.00628533	0	0	0	0	0	0	0	0	0	0	0	0	0	0	0	0	0	0	0	0	0	0	0	0
Periplasmic Protein	0.0398922	0.0103816	0.0170434	0.060924	0.0792435	0.0656991	0.0299141	0.0282686	0.0274522	0.0738092	0.0454068	0.0305791	0.0419718	0.0487062	0.0229732	0.0252515	0.016147	0.0291308	0.0715566	0.0455874	0.0736426	0.0256882	0.032186	0	0.0639641	0.0438319	0	0	0
Pfam:DUF1185	0	0	0	0.0116317	0.0129692	0	0	0	0	0	0	0	0	0	0	0	0	0	0	0	0	0	0	0	0	0	0.0153729	0.0198845	0
Pfam:DUF1696	0.0378011	0.0196748	0	0	0	0	0	0	0	0	0	0	0	0	0	0	0	0	0	0	0	0	0	0	0	0	0	0	0
Pfam:DUF1812	0	0	0	0.0127173	0.0283594	0	0	0	0	0.0230612	0.0141971	0	0.0262276	0.0228188	0	0	0	0	0.00734918	0.00562882	0	0	0	0	0	0	0	0	0
Pfam:DUF2869	0.0173605	0.0180717	0	0	0	0	0	0	0	0	0	0.0265584	0	0.042257	0	0	0	0	0	0	0.0204445	0	0.0280137	0	0	0	0	0	0
Pfam:YadA	0.109693	0.0883027	0.0790989	0.0912108	0.0970051	0.0556459	0.0749446	0.0812309	0.0192339	0.00837693	0.0902271	0.0907593	0.0845586	0.0843021	0.0279795	0.0223405	0.053486	0.0264327	0.155361	0.0678149	0.0921832	0.236572	0.177161	0.0198006	0.0256074	0.0146314	0.0269355	0.0174201	0.0194757
Phage major capsid protein	0	0.00589294	0.0048372	0	0	0	0	0	0	0	0	0	0	0	0	0	0	0	0	0	0	0	0	0	0	0	0.00761219	0	0.00733865
Phage tail protein	0	0	0	0	0	0	0	0	0	0	0	0	0.00660978	0.0057507	0	0	0	0	0	0	0	0	0	0	0	0	0	0	0
Phage tail protein (Tail_P2_I)	0	0	0	0	0	0	0	0	0	0	0	0	0	0	0	0	0	0	0	0	0.0156819	0	0.0214878	0	0	0	0.017906	0.0231609	0
Phage Tail Tape Measure Protein	0	0	0	0	0	0	0	0	0	0	0	0.00318985	0	0.00253768	0	0	0	0	0	0	0	0	0	0	0	0	0	0	0
PhoD-like phosphatase	0	0	0	0.00200884	0.00895937	0	0	0	0	0	0	0	0	0	0.00400674	0	0.00503317	0	0.042355	0.0126184	0.0046504	0.0360327	0	0.0390407	0.0807978	0.00865311	0.0637394	0.0274817	0.0153639
PhoPQ-activated pathogenicity-related protein	0	0	0	0	0	0	0	0	0	0	0	0	0	0	0	0.0058475	0.00668274	0	0	0	0	0	0	0	0	0	0	0	0
Phosphate carrier protein	0	0	0	0.0058587	0.0130648	0.0125999	0	0.00814368	0	0	0	0	0	0	0.00584276	0.00642219	0.00733952	0.00559073	0.00686164	0.0105108	0.0135627	0	0.00929201	0.0113841	0.0147227	0.00841215	0.0154862	0.020031	0.0149297
phosphoesterase RecJ domain protein	0.00737002	0.00767194	0	0.037492	0.025082	0	0	0	0	0	0	0.0112748	0.0103096	0	0.007478	0.0082196	0	0	0	0	0	0	0	0.0145703	0	0.0107665	0	0	0
Phosphotransferase System Component	0	0	0	0	0	0.00485622	0.00664282	0	0	0	0	0	0	0	0	0	0	0	0	0	0	0	0	0	0	0	0	0	0
Pilus assembly protein	0.00513962	0.00535017	0.00439167	0.00522915	0.00583047	0	0	0	0.00705868	0.0063216	0	0.00786269	0.00718959	0.00625515	0	0	0	0	0	0	0	0	0	0	0	0	0	0	0
PilZ domain	0	0	0	0.0425802	0.0237383	0	0	0	0	0	0	0	0	0	0.0210443	0.0231313	0	0	0	0	0	0.0420559	0.0334677	0	0	0	0	0	0
Plant lipoxygenase may be involved in a number of diverse aspects of plant physiology including growth and development, pest resistance, and senescence or responses to wounding (By similarity)	0.00539394	0.00842236	0.00460898	0.00823185	0.00917846	0	0	0	0.00370398	0.0033172	0.0061265	0.00825175	0.00754535	0.00656467	0.00272083	0.00299066	0	0.00523688	0.00642736	0.00492279	0.00635215	0.00546872	0.00435196	0	0.00689544	0.00393987	0	0	0
Pollen proteins Ole e I like	0.00789113	0.0082144	0.00674277	0.00802859	0.00895183	0	0	0	0	0	0	0	0	0	0	0	0	0.00766137	0	0.00720186	0	0	0	0	0	0	0	0	0
Polyphosphate kinase 2	0	0	0	0	0	0	0	0	0	0	0	0	0	0	0	0	0	0.0169177	0.0103817	0.0079515	0	0	0	0	0	0	0	0	0
Predicted AAA-ATPase	0	0	0	0	0	0	0	0	0	0	0	0	0	0	0	0	0	0	0	0	0	0	0	0	0.0111794	0.0127752	0.0235183	0	0.0226732
Predicted membrane protein (DUF2306)	0	0	0	0	0	0.0113959	0	0.014731	0	0	0	0	0	0	0	0	0	0	0	0	0.0122667	0	0.0168082	0	0	0	0	0	0
premature ovarian failure 1B	0.00397906	0	0.0034	0	0	0	0	0	0	0	0	0	0	0	0	0	0	0	0.0047414	0.007263	0	0	0	0	0	0	0	0	0
prephenate dehydrogenase	0	0	0	0	0	0	0	0	0	0	0	0	0	0	0	0	0	0.00936389	0	0.00880228	0	0	0	0	0	0	0	0	0
prevent-host-death	0	0	0	0	0	0	0	0	0.0289978	0.0259698	0	0.0323008	0.0295356	0.0256968	0	0.023548	0.0269116	0	0	0	0.024865	0.0428137	0.0340707	0	0	0	0	0.0367235	0.0273712
Probably involved in connections of major cytoskeletal structures to the plasma membrane	0.0120188	0.00417039	0.0068465	0	0	0	0	0	0.0165065	0.00985521	0.00455037	0.0245155	0.00560419	0.00487581	0.0366339	0.0179265	0	0.0466754	0.0429644	0.032907	0	0	0	0	0.0256074	0.0117051	0	0	0
programmed cell death	0.0552751	0.0345237	0.0472312	0	0	0.0241895	0.0330888	0	0.0303657	0	0.0125564	0.0338244	0.0154644	0	0.078519	0.0369882	0	0	0.0395192	0.0403576	0	0	0	0	0	0	0	0	0
prostaglandin G H synthase and cyclooxygenase	0.0914375	0.102075	0.077953	0.0498831	0.0706402	0.111471	0.0685762	0.0880641	0.0767144	0.0606888	0.0670856	0.0758022	0.0739436	0.0280744	0.122372	0.152735	0.128936	0.0988213	0.128802	0.104408	0.127295	0.132346	0.100314	0.0588985	0.0628103	0.0432179	0.0532743	0.0518175	0.0556512
protein family UPF0029, Impact, N-terminal protein	0	0	0	0	0	0	0	0	0.0151115	0.0135336	0	0	0	0	0	0	0	0	0	0	0	0	0	0	0	0	0	0	0
Protein kinase, AMP-activated, beta	0.0375237	0.00356678	0.0291353	0.0532825	0.0645396	0	0	0	0.0979956	0.0589216	0	0.0188917	0.126347	0.00723946	0.0537904	0.0109598	0.00815808	0.0564899	0.0336633	0.0246043	0.0080702	0.0277913	0	0.0456292	0.0447138	0.0434486	0.0200531	0.0258649	0.0887877
Protein of unknown function (DUF1446)	0	0	0	0.00513899	0.00572994	0	0	0	0	0	0	0	0	0	0	0	0	0	0	0	0	0	0	0	0	0	0	0	0
Protein of unknown function (DUF1524)	0	0	0	0	0	0	0	0	0	0	0	0	0	0	0	0	0	0	0.00400673	0.0030688	0	0	0	0	0	0	0.0223262	0.00584837	0.021524
Protein of unknown function (DUF1631)	0.00291501	0	0.0024908	0	0	0	0	0	0.00400343	0.00358538	0.0033109	0	0	0	0	0	0	0.00283013	0.00347349	0.00266039	0	0	0	0	0	0	0	0	0
Protein of unknown function (DUF1700)	0	0	0	0.0135482	0.0151062	0	0	0	0	0	0	0	0	0	0	0	0	0	0	0	0	0	0	0	0	0	0	0	0
Protein of unknown function (DUF2807)	0	0	0	0.00876651	0.00977461	0	0	0	0	0	0	0	0	0	0	0	0	0	0.0308017	0.0157276	0.0101471	0.0349435	0.0278077	0.0498209	0.0214772	0.0368145	0	0.0299729	0.0223397
Protein of unknown function (DUF2851)	0	0	0	0	0	0	0	0	0	0	0	0	0	0	0	0	0	0	0	0	0	0	0	0	0	0	0.00745023	0	0.00718251
Protein of unknown function (DUF3102)	0.00685282	0.00713356	0	0	0	0	0	0	0	0	0	0	0	0	0	0	0	0	0	0	0	0	0	0	0	0	0	0	0
Protein of unknown function (DUF3108)	0	0	0	0	0	0	0	0	0	0	0	0	0	0	0	0	0	0	0	0	0.0101845	0	0.0139552	0	0	0	0	0	0
Protein of unknown function (DUF3467)	0	0	0	0.0409921	0.045706	0	0	0	0	0	0	0	0	0	0.0228654	0.025133	0	0	0	0	0	0	0	0	0	0	0	0	0
Protein of unknown function (DUF3575)	0.00559347	0.00582262	0	0	0	0	0	0	0	0	0	0	0	0	0	0	0	0	0	0	0	0	0	0	0	0	0	0	0
Protein of unknown function (DUF452)	0	0	0	0	0	0	0	0	0	0	0	0	0	0	0.01025	0.0112665	0.0128758	0	0	0	0	0	0	0	0	0	0	0	0
Protein of unknown function (DUF523)	0	0	0	0.013396	0.0149365	0	0	0	0	0	0	0	0	0	0	0	0	0	0	0	0	0	0	0	0	0	0	0	0
Protein of unknown function (DUF541)	0	0	0	0	0	0.0657457	0	0.0283289	0.0687769	0.024638	0.0113759	0.0612887	0.0560419	0.0121895	0	0	0	0.0194481	0.0358037	0.0365633	0.0117949	0	0.0161618	0	0	0	0	0	0
Protein of unknown function (Porph_ging)	0	0	0	0	0	0	0	0	0	0	0	0	0	0	0	0	0	0	0.0102296	0.00783499	0	0	0	0	0	0	0	0	0
protein, YerC YecD	0.0229771	0.0478368	0.0196334	0.0245824	0.0274092	0.0251381	0	0.0649898	0.0335287	0.0300276	0.0277288	0.0338244	0.0643824	0.0560145	0.0235446	0.0258795	0.0295761	0.0232186	0	0.0218261	0.0546537	0	0.0374441	0.0923178	0.0596957	0.0352963	0.058643	0.0373974	0.0565357
psp1 domain protein	0	0	0	0	0	0	0	0	0	0	0	0	0	0	0	0	0	0.00525503	0	0.00493985	0	0	0	0	0	0	0	0	0
PTS HPr component phosphorylation site	0.0921126	0.127987	0.02635	0.0619348	0.069057	0	0	0	0.0418021	0	0.034571	0.0459665	0.0420314	0	0	0	0	0	0	0	0	0	0	0	0	0	0	0	0
PUR-alpha beta gamma DNA RNA-binding protein	0	0	0	0	0	0	0	0	0	0	0	0	0	0	0.0172319	0.0189408	0	0	0	0	0	0	0	0	0	0	0	0	0
Putative peptidoglycan binding domain	0	0	0	0	0	0	0	0	0	0	0	0	0	0	0.00447835	0	0.00562559	0.00428517	0.0052593	0.00402816	0	0	0	0	0	0	0	0	0
pyridoxal phosphate enzyme, YggS family	0	0	0	0	0	0	0	0	0	0	0	0	0	0	0	0	0	0	0	0	0	0	0	0.020145	0.0130264	0	0.0137019	0.0177231	0
Pyridoxamine 5'-phosphate oxidase-like FMN-binding protein	0.0176215	0.0183434	0.0150572	0.0537855	0.0199902	0	0	0	0	0	0	0	0	0	0.0357594	0.0393058	0.02246	0	0	0	0.0415039	0.0357317	0	0	0.0225268	0.0257425	0	0	0
pyridoxamine 5'-phosphate oxidase-related, FMN-binding	0	0	0	0.0394131	0.0219727	0	0	0	0	0	0	0.0296313	0.0541893	0	0.0393058	0.0648058	0.0246875	0	0	0	0.06843	0.0785507	0	0.0765842	0.0495218	0.0848863	0	0	0
RAB35, member RAS oncogene family	0	0	0	0	0	0	0	0	0	0	0	0	0	0	0	0	0	0	0	0	0	0.0243709	0.0193941	0	0	0	0	0	0
radical SAM domain protein	0	0.00582262	0.00477948	0	0	0.00611953	0.0083709	0.00791045	0	0	0	0	0	0	0.00567543	0.00623826	0.00712932	0.00543061	0.00666513	0.0051049	0	0	0	0	0	0	0	0	0
RagB SusD domain protein	0.0137056	0.00951142	0.0156148	0.0232407	0.0207306	0.0199928	0	0.0581487	0.0250975	0.0168576	0.010378	0	0.0127815	0.0111203	0	0	0	0.0487908	0.0163315	0.041695	0.0322808	0	0.0368601	0	0	0	0.0122863	0	0.0118448
Ragb susd domain-containing protein	0.126388	0.0797877	0.1776	0.222253	0.138713	0.456185	0.0961426	0.232928	0.374064	0.417082	0.164579	0.366746	0.530686	0.175112	0.0675887	0.060168	0.175022	0.4399	0.583755	0.730972	0.144554	0.157505	0.13668	0.579691	0.572107	0.508519	0.659835	0.390615	0.873927
Ras-related C3 botulinum toxin substrate	0	0	0	0	0	0	0	0	0	0	0	0	0	0	0	0	0	0.0118512	0	0.0222808	0	0	0	0	0	0	0	0	0
reductase	0.0439996	0.0259883	0.058918	0.0728833	0.0688116	0.0296065	0.0265804	0.0119656	0.104306	0.112482	0.0283416	0.0861979	0.14159	0.0504241	0.00558217	0.00613576	0.0210365	0	0.0785751	0.0501396	0.0129274	0	0.00885679	0	0.0702644	0.112405	0.071941	0.0547785	0.0336962
reductase II	0	0	0	0	0	0	0	0	0	0	0	0	0	0	0	0	0	0	0	0	0	0	0	0	0.00954162	0.0109036	0	0	0
regulatory prophage protein	0	0	0	0	0	0	0	0	0	0.00380297	0.00351183	0	0	0	0	0	0	0	0	0	0	0	0	0	0	0	0	0	0
Regulatory protein recX	0	0	0	0	0	0	0	0	0	0	0	0	0	0	0	0	0	0	0	0	0	0	0	0	0	0	0.017221	0	0.0166022
related RAS viral (r-ras) oncogene homolog 2	0	0	0	0	0	0	0	0	0.0157782	0.0141306	0	0	0	0	0.0349706	0.0128129	0	0	0	0	0.0405884	0.0232957	0.0185385	0	0	0	0	0	0
repeat protein	0.0558016	0.0145219	0.047681	0.0425802	0.0474767	0	0.0417549	0.019729	0	0.0343173	0.03169	0.0426832	0.0390292	0.0339565	0	0	0	0.0541768	0.0498694	0.0254637	0.0985718	0	0.045022	0	0	0	0	0	0
repeat-containing protein	0	0	0	0	0	0	0	0	0	0	0	0.00531956	0.00486417	0	0.00593018	0.00651829	0	0	0	0	0	0	0	0	0	0	0	0	0
Required for maturation of 30S ribosomal subunits (By similarity)	0.0151204	0.0314797	0.01292	0.0256397	0.0142941	0	0	0	0.0173052	0.0154981	0.0143116	0	0	0	0	0	0	0.0146802	0.0180173	0	0.0178065	0	0.024399	0	0	0	0	0	0
Required, probably indirectly, for the hydroxylation of 2-octaprenylphenol to 2-octaprenyl-6-hydroxy-phenol, the fourth step in ubiquinone biosynthesis (By similarity)	0.00435626	0.00453472	0	0	0	0	0	0	0	0	0	0.00666429	0	0.00530176	0	0	0	0	0	0	0	0	0	0	0	0	0.00585771	0.00757679	0
resistin	0.0215015	0.0447647	0.0551175	0.0218761	0.0243917	0.0235237	0.0321781	0.0304081	0	0.0264463	0.0244217	0.0328935	0.0300775	0.0261683	0.0654496	0.0959205	0.0548108	0.0208755	0.025621	0.0392468	0.0253212	0.0435992	0.0346959	0.0425077	0.0274869	0	0.0289124	0.0373974	0
resistin like beta	0.0211141	0.0219791	0.0360829	0	0	0.0461997	0.0315983	0.0298602	0.0289978	0	0.0239817	0.0646016	0.0295356	0	0.0428469	0.023548	0.0269116	0.0204993	0.0251593	0.0192698	0.024865	0.0428137	0.0340707	0	0	0	0	0	0
Rhophilin, Rho GTPase binding protein	0	0	0	0	0	0	0	0	0	0	0	0	0	0	0	0	0	0.00600376	0.0184214	0	0	0	0	0	0	0	0	0	0
ribophorin II	0.00362236	0	0.00928564	0	0	0.0317043	0	0.0153685	0	0	0	0	0	0	0.0441052	0.00403993	0.0184679	0.0246182	0.00863273	0.0264476	0.0213293	0.0587613	0.0116904	0.0286451	0.0185228	0.00529172	0.0194835	0.0315017	0.0140875
Ribosomal subunit interface protein	0	0	0	0	0	0.0267092	0.0365355	0	0.0670575	0.0600552	0.0277288	0	0.102452	0.0891358	0	0	0	0	0	0	0	0	0	0	0	0	0	0	0
RNA binding motif protein	0	0	0	0	0	0	0	0	0	0	0	0	0	0	0	0	0	0.00730474	0.00448264	0.00343331	0	0	0	0	0	0	0	0	0
RNA polymerase Rpb6	0	0	0	0.0449904	0.025082	0.0222964	0.0609984	0.0288216	0	0.0271948	0.0251129	0.0323008	0	0.0770905	0	0	0	0.0197863	0	0.0185996	0	0	0	0	0	0	0	0	0
Rna-binding protein	0.0184541	0.0192101	0.0157685	0	0	0.0201896	0.0276174	0.0260983	0.0253446	0.022698	0.0209603	0	0.0258146	0.0224594	0.0187244	0.0205814	0.0235212	0.0179167	0.0219897	0.0168422	0.0217324	0.0374198	0.0297783	0.036483	0.0235911	0.0269586	0.0248146	0	0.0239229
S100 calcium binding protein A14	0.0225352	0.0234584	0.0192558	0.0229278	0.0255644	0.0246546	0	0.03187	0	0	0	0.0344749	0.0315236	0.0274264	0.0228654	0.025133	0	0.0218791	0.0537055	0.0205669	0	0	0	0	0	0	0.0303024	0.0391953	0.0292135
S100 calcium binding protein A16	0.022754	0	0.0194427	0	0	0	0	0	0	0	0	0	0	0	0.0692622	0.050754	0	0	0	0	0	0	0	0	0	0	0	0	0
S100 calcium binding protein A2	0.048323	0.0503026	0.0206454	0.0245824	0.0548184	0	0	0	0	0	0	0	0	0	0	0	0	0	0	0	0	0	0	0	0	0	0	0	0
S100 calcium binding protein A6	0	0	0	0	0	0	0	0	0.035764	0.0320294	0	0	0	0	0	0	0	0	0	0	0	0	0	0	0	0	0	0	0
S-adenosyl-l-methionine hydroxide adenosyltransferase	0	0	0	0	0	0	0	0	0	0	0	0.00719957	0.00658324	0	0	0	0	0	0	0	0	0	0	0	0	0	0	0	0
SAF domain protein	0	0	0	0	0	0	0	0	0	0	0	0	0	0	0	0	0	0.010296	0.0126366	0.00967852	0.0124887	0.0215037	0	0.0209654	0.0135569	0.0154921	0	0.0184449	0.0137475
scavenger receptor cysteine rich domain containing	0.0291985	0.026342	0.0249494	0.0217852	0.0353315	0.0276853	0.0349576	0.0357876	0.0267339	0.0335192	0.0265312	0.0387126	0.0326756	0.0213215	0.0375266	0.0369063	0.0372158	0.0321281	0.0440706	0.0266481	0.025216	0.0394711	0.0251286	0.0384829	0.0298611	0.0227491	0.0209399	0.0304708	0.0227108
Scp-like extracellular	0.0304372	0.0316841	0.0260078	0.0309674	0.0345285	0.04249	0.0455508	0.054925	0.0533388	0.0290506	0.0172855	0.0698452	0.0425773	0.0370435	0.0463247	0.0339459	0.0193973	0.0524821	0	0.0354451	0.0358443	0.0617184	0.0245575	0.0300867	0.03891	0.0444642	0.0204639	0.0529391	0.0394572
Secreted protein	0	0	0	0	0	0	0	0	0.00535567	0.00479642	0	0	0	0	0	0	0	0	0	0	0.00607932	0.0104677	0.00833007	0	0	0	0	0.00897866	0.00669208
secretory protein	0.0203797	0.0212146	0.00870697	0.0103674	0.0231191	0.0111482	0.0152496	0.0144108	0.0139946	0.0125333	0.0115738	0.0155886	0.0142541	0.0124015	0.0103391	0.0113645	0.0129878	0.00989316	0.0121421	0.0092998	0	0	0	0	0.0130264	0.0148859	0.0137019	0.0177231	0.0132096
Selenoprotein B, glycine betaine sarcosine D-proline reductase family	0.00675408	0.00703077	0	0	0	0	0	0	0.0183929	0.00823614	0.00760561	0	0	0	0	0	0	0	0.00797911	0.0061113	0	0	0	0.0132381	0.0171204	0.0293464	0.00900414	0.0116466	0.0173612
Short repeats of unknown function	0	0	0	0	0	0	0	0	0.00448295	0.00401483	0	0	0.00456609	0.00397263	0	0	0	0.00316912	0	0.00297904	0	0	0	0	0	0	0	0	0
short-chain dehydrogenase reductase	0	0	0	0	0	0	0	0	0.0130314	0.0116706	0.0107772	0	0.0125132	0.0108868	0	0	0	0	0	0	0	0	0	0	0	0	0.0127589	0	0.0123004
Short-chain dehydrogenase reductase Sdr	0.0164757	0.025711	0.0211048	0.0167335	0.0186577	0.0180888	0.0247437	0.0116707	0.0113337	0.0201247	0.0185841	0.023201	0.0225086	0.0364111	0.0433289	0.0457481	0.044128	0.0238965	0.0297519	0.0234116	0.0391232	0.0840391	0.0668775	0.0492387	0.0210621	0.0483974	0.0348812	0.0451179	0.0221628
Sialate O-acetylesterase	0	0	0	0	0	0	0	0	0	0	0	0	0	0	0	0	0	0	0	0	0	0	0	0.00961275	0.00621591	0	0	0	0
Single-stranded nucleic acid binding R3H domain-containing protein	0.0226441	0.0353577	0.00967441	0.0460217	0.0256261	0	0	0	0	0	0	0	0	0	0	0	0	0	0	0	0	0	0	0	0	0	0	0	0
S-layer domain protein	0.348424	0.488776	0.351498	0.426445	0.390548	0.288547	0.34401	0.690457	0.290788	0.329709	0.596366	0.57487	0.490716	0.546551	0.159208	0.0397957	0.39387	0.183008	0.491668	0.271635	0.257956	0.485517	0.510777	0.0385668	0.164875	0.28428	0.0995904	0.139646	0.110875
s-layer domain-containing protein	0.167294	0.324603	0.220327	0.219912	0.190727	0.140114	0.258713	0.434301	0.175172	0.204517	0.330994	0.198323	0.283268	0.356645	0.131743	0.0376475	0.248737	0.223786	0.212724	0.212524	0.181903	0.0892773	0.319805	0.0538761	0.0890537	0.134292	0.0722154	0.112368	0.133728
S-layer homology domain	0.197929	0.258179	0.150956	0.16395	0.306712	0.161727	0.157759	0.186637	0.136979	0.136579	0.132288	0.164632	0.190261	0.16983	0.157578	0.0966814	0.245097	0.223297	0.260011	0.186622	0.131868	0.127044	0.243378	0.112032	0.0865094	0.123782	0.0972286	0.0789146	0.123448
S-layer homology domain protein	0	0	0	0	0	0	0	0	0	0	0	0	0	0	0	0	0	0.00479037	0	0.00900612	0	0	0	0	0	0	0.00227706	0	0.00219523
S-layer protein	0	0	0	0	0	0.0178505	0.0162036	0.0230746	0.0157299	0.0393195	0.011173	0.0180324	0.0090207	0.0123785	0.00456431	0.00975645	0.00270824	0.00414845	0.0050915	0.00389964	0.00628704	0	0.00861469	0	0	0	0.00211791	0.00273946	0.00612541
small acid-soluble spore protein, alpha beta type	0.113632	0.145395	0.119347	0.0264943	0.029541	0	0	0	0.13015	0.148589	0.0364653	0.330276	0.251565	0.131647	0.0349706	0.0384387	0	0	0.0423134	0.0648168	0	0	0	0.0735452	0.14267	0	0	0.0608405	0.0453463
small, acid-soluble spore protein	0.339616	0.309171	0.383708	0.0722573	0.12085	0.0388497	0.0531425	0.0502194	0.101536	0.13461	0.167943	0.108648	0.0496735	0	0.0360304	0.0396035	0.0452604	0.0689523	0	0.0648168	0.0836367	0.0720048	0	0	0	0	0	0	0
sortase, SrtB family	0.00881077	0.00917172	0.00752858	0	0	0	0	0	0	0	0	0	0	0	0	0	0	0	0	0	0	0	0	0	0	0	0	0	0
Specifically methylates the pseudouridine at position 1915 (m3Psi1915) in 23S rRNA (By similarity)	0	0	0	0	0	0	0	0	0	0	0	0	0	0	0	0	0	0	0.0181343	0.0138893	0	0	0	0.0300867	0.019455	0.0222321	0	0	0
Spore coat peptide assembly protein	0.0545039	0.0851051	0.0698582	0	0	0	0	0	0	0	0	0	0	0	0	0	0	0	0	0	0	0	0	0	0	0	0	0	0
spore coat protein CotH	0.00190697	0.00198509	0.00162946	0	0	0.00208632	0	0.00269689	0	0	0	0	0	0	0	0	0	0	0	0	0	0	0	0	0	0	0	0	0
sporulation and cell division repeat protein	0.188535	0.23983	0.160476	0.119521	0.182916	0.317895	0.516862	0.0594509	0.18081	0.249245	0.197096	0.24332	0.221986	0.2804	0.118079	0.227605	0.0744477	0.0705803	0.313777	0.333827	0.491731	0.145764	0.72121	0.230474	0.353882	0.361506	0.332276	0.304079	0.377862
Sporulation protein YtfJ	0.0352431	0.0550303	0.0150572	0.0518603	0.0378338	0.0192788	0.052743	0.0498418	0	0	0	0.0269578	0	0.0214462	0.0354926	0.0390124	0.0222924	0	0	0	0	0	0	0	0	0	0	0	0
stage ii sporulation protein r	0	0	0	0	0	0	0	0	0	0	0	0	0	0	0	0	0	0	0	0	0	0	0	0	0	0	0	0.0185287	0.01381
stage V sporulation protein S	0	0.0567367	0.0465721	0	0	0	0	0	0	0	0	0	0	0	0	0	0	0	0	0	0	0	0	0	0	0	0	0	0
Stromal cell derived factor 4	0	0	0	0	0	0	0	0	0	0	0	0	0	0	0.0250977	0.00689666	0	0	0	0	0	0	0	0	0	0	0	0	0
SusD family	0.0664857	0.0416762	0.0777688	0.0898519	0.0817226	0.0852877	0.0157283	0.0687653	0.173503	0.165036	0.0492807	0.0973705	0.166044	0.058484	0.0359677	0.0239063	0.0223258	0.227767	0.217477	0.398842	0.0726928	0.0505687	0.0713409	0.22273	0.234104	0.225714	0.286567	0.120892	0.323474
T4-like virus tail tube protein gp19	0	0	0	0	0	0	0	0	0	0	0	0	0	0	0	0	0	0	0.0166231	0.0127319	0	0	0	0	0.0178337	0.0203794	0	0	0
tail SHEATH protein	0	0	0	0	0	0	0	0	0.00566683	0.0101502	0	0.0227456	0.0265703	0	0	0	0	0.0160383	0.0147675	0.0113106	0	0	0	0.0245007	0.0158429	0.0120554	0.0222129	0.0143786	0.0160657
Tape measure protein	0	0	0	0	0	0	0	0	0	0	0	0.00325648	0.0029777	0	0	0	0	0	0	0	0	0.00864058	0.00687609	0.00424299	0.00274365	0.0031353	0.00286235	0.00370237	0.00275949
Terminase ATPase subunit	0	0	0	0.0040691	0.00453702	0	0	0	0	0	0	0	0	0	0	0	0	0	0	0	0	0	0	0	0	0	0	0	0
tetratricopeptide	0.1025	0.131608	0.163688	0.120546	0.0670769	0.24256	0.146933	0.132786	0.122133	0.121619	0.157274	0.128542	0.0553619	0.108457	0.0852983	0.0772838	0.11978	0.259574	0.241168	0.189568	0.221575	0.0400622	0.263463	0.146791	0.113855	0.144661	0.139426	0.0342552	0.198393
tetratricopeptide repeat domain protein	0	0	0	0	0	0	0	0	0	0	0	0	0	0	0	0.00399669	0.00456756	0	0	0	0	0	0	0	0	0	0	0	0
Tetratricopeptide repeat protein	0.647248	0.635705	0.644287	0.328201	0.503028	0.702986	0.397121	0.599495	0.722434	0.58604	0.628033	0.528057	0.335922	0.446556	0.508635	0.744117	0.699908	0.52199	0.718716	0.676295	0.703472	0.462777	0.802629	0.601317	0.554152	0.427463	0.59082	0.265198	0.490957
Tetratricopeptide TPR_1 repeat-containing protein	0	0	0	0	0	0	0	0	0	0.00722468	0.00667159	0.00898593	0.00821667	0	0.00595991	0.00655096	0	0	0	0	0.00691732	0.0119106	0	0	0.00750894	0.00858082	0.00789837	0.0102163	0
The GLUG motif protein family protein	0	0	0	0.00320496	0.00357351	0	0	0	0	0	0	0	0	0	0	0	0	0.0122335	0	0.00287494	0.00370969	0	0.00508313	0	0	0	0	0	0
TIGR00159 family	0	0	0	0	0	0	0	0	0	0	0	0	0	0	0	0	0	0.00861904	0	0.0081021	0	0	0	0.0175505	0.0113487	0	0	0	0
TIGR00266 family	0.0208326	0.010843	0.00890046	0.0105977	0.0118164	0.0113959	0.0155885	0.014731	0.0143056	0.0128118	0	0.0317996	0.0580902	0.0126771	0.0105689	0.011617	0	0.010113	0.0616336	0.0376994	0	0	0	0.0411853	0.0532634	0.0760832	0.139212	0.16203	0.0935349
TolA protein	0.00613525	0	0.00524241	0	0	0	0	0	0	0	0	0	0	0	0	0	0	0	0	0	0	0	0	0	0	0	0	0	0
TonB family	0.227434	0.191112	0.167138	0.144421	0.12335	0.219042	0.349242	0.318362	0.220048	0.14544	0.283463	0.193794	0.0956553	0.255467	0.211519	0.148945	0.095454	0.218505	0.118983	0.129715	0.304824	0.151551	0.20335	0	0.0212487	0.145691	0.0560802	0.0583975	0.1077
tonB-dependent Receptor	0.00712366	0.00248187	0.018261	0.00239407	0.00533874	0.00260843	0	0.0033718	0.00322198	0.00288553	0.00266463	0.00363261	0	0.00288992	0.00240445	0.0105716	0.00604082	0	0.0056475	0.0151392	0.00837212	0	0.00382391	0.00468488	0	0.00346183	0.00320595	0.00414681	0
TonB-dependent Receptor Plug	0.0127842	0	0.0364558	0.0709933	0.0581938	0.111688	0.00634825	0.0992187	0.0846081	0.0549032	0	0.0356916	0.0830739	0.0103252	0.0409758	0.00240021	0.0731692	0.0878899	0.0613716	0.0728118	0.0502118	0.0776029	0.01369	0.0383101	0.0821692	0.0625676	0.0573251	0.0671686	0.111049
Toprim domain protein	0	0	0	0	0	0	0	0	0	0	0	0	0	0	0	0	0	0	0	0	0	0	0	0.0143447	0.00927575	0	0	0	0
transcobalamin I (vitamin B12 binding protein, R binder family)	0	0	0	0	0	0	0	0	0	0	0	0	0	0	0.00570265	0	0.00716352	0	0	0	0	0	0	0	0	0	0	0	0
transport	0.00487249	0.0050721	0	0	0	0	0	0	0	0	0	0.00745403	0.00681591	0	0	0	0	0.0236531	0	0.00444689	0	0	0	0	0	0	0	0	0
type i phosphodiesterase nucleotide pyrophosphatase	0.00669619	0.00697051	0.00572172	0	0	0.00732595	0.0100212	0	0.00919645	0	0.00760561	0	0	0	0	0	0	0.00650122	0.00797911	0.0061113	0.00788574	0.013578	0.0108053	0.0132381	0.0085602	0.00978213	0.00900414	0	0.00868058
Uncharacterised ACR, YkgG family COG1556	0.0258969	0.0269578	0.0110641	0.039522	0.0293778	0.0141662	0	0.018312	0	0.0159262	0.0441209	0.056855	0.0701008	0.0472765	0.0114327	0.0125665	0	0	0.0308584	0.0118174	0	0.0262559	0.0417884	0	0	0	0	0	0
Uncharacterized conserved protein (DUF2075)	0	0	0	0	0	0	0	0	0.00530273	0.00474901	0	0	0	0	0	0	0	0	0	0	0	0	0	0	0	0	0	0	0
Uncharacterized protein conserved in bacteria (DUF2320)	0	0	0	0	0	0.00596298	0.00815676	0	0	0	0	0	0	0	0	0.00607868	0.00694695	0	0.00649462	0.00497431	0	0.0119405	0.00950213	0	0	0	0	0	0
Uncharacterized protein conserved in bacteria N-term (DUF3322)	0	0	0	0	0	0	0	0	0	0	0	0	0	0	0.00581419	0	0.00730363	0	0	0	0	0	0	0	0	0	0	0	0
UPF0109 protein	0	0	0	0	0	0	0	0	0.0418021	0	0.034571	0	0	0	0	0	0	0	0	0	0	0	0	0	0	0	0	0	0
UPF0145 protein	0.0446413	0.0464701	0.0381448	0.0454189	0.0759627	0.0244198	0.0334039	0.0631329	0.0306548	0.0274538	0.025352	0.0341465	0.0312234	0.0543304	0	0	0	0.0216707	0.026597	0.020371	0	0	0	0	0.057068	0.0326071	0.0300138	0	0.0289353
UPF0182 protein	0	0	0	0	0	0	0	0	0	0	0	0	0	0	0.00239718	0	0.00602255	0	0	0	0	0	0	0	0	0	0	0	0
UPF0365 protein	0	0.014436	0.0118497	0	0	0.03048	0.0519777	0	0.0190459	0.0255856	0.0236269	0.0106077	0	0.0168778	0	0	0	0	0	0	0	0	0	0	0.0175209	0.010011	0	0	0
UPF0397 protein	0	0	0	0	0	0	0	0	0	0	0	0.0193805	0	0.0154181	0	0	0	0	0	0	0.014919	0.0256882	0.0204424	0	0	0	0	0	0
UPF0761 membrane protein	0.00468733	0.00487936	0.0040052	0.00476898	0.00531739	0.00512816	0.00701482	0.00662896	0.00643752	0.0057653	0.00532393	0.00717077	0.00655691	0.00570469	0.00475601	0.00522767	0.00597437	0.00455085	0.00558537	0.00427791	0.00552002	0.00950463	0.0075637	0.00926669	0.00599214	0.00684749	0.0063029	0.00815263	0.0060764
Urea carboxylase-associated protein	0	0	0	0	0	0	0	0	0	0	0	0	0	0	0	0	0	0.00284073	0	0.00267035	0	0	0	0	0	0	0	0	0
various	0.193972	0.212839	0.0533736	0.130561	0.164038	0.0948527	0.139794	0.0624093	0.151143	0.106794	0.0887321	0.146049	0.249837	0.147133	0.124381	0.0754546	0.0437976	0.0994218	0.075478	0.129108	0.132982	0.0683354	0.0734543	0.0398708	0.175895	0.17279	0.1343	0.12579	0.0319349
Vicilin-like antimicrobial peptides	0.00950777	0.00989727	0.00406207	0.0048367	0.00539289	0.010402	0.0142288	0.0134462	0.00652892	0.00584716	0.010799	0.0145452	0.00665001	0.00578569	0.00482354	0.00530189	0	0.00923094	0.00566468	0.00433865	0.0055984	0	0.00767109	0	0	0	0.00639239	0.00826839	0
virion core protein (lumpy skin disease virus)	0	0	0	0	0	0	0	0	0	0	0	0.0111003	0.01015	0	0.00740811	0	0.00930588	0	0	0	0	0	0	0	0	0	0	0	0
von Willebrand factor type A domain	0.00620017	0.0322709	0	0	0	0.0746161	0.00927886	0	0.0340609	0.0228782	0.00704223	0.0474257	0.00867315	0.00754589	0.00629101	0.0069149	0.00790261	0.0300982	0.0517164	0.0113172	0	0	0	0	0.0237783	0.00905753	0.0333487	0.0107839	0.0884133
v-ral simian leukemia viral oncogene homolog	0.011377	0	0.00972137	0	0	0	0	0	0	0	0	0	0	0	0	0	0	0	0.0135567	0.0103833	0	0	0	0	0	0	0	0	0
VWA	0	0	0	0	0	0	0	0	0.0113337	0.0101502	0	0	0	0	0	0	0	0	0	0	0	0	0	0	0	0	0	0	0
wound stress protein	0.0101899	0	0.00870697	0	0	0	0	0	0	0	0	0.0155886	0.0142541	0	0.0103391	0.0113645	0.0129878	0.00989316	0.0121421	0.0092998	0	0	0	0	0.0130264	0.0148859	0	0.0177231	0.0132096
ycei family	0	0	0	0	0	0	0	0	0	0	0	0	0	0	0.0132111	0.0145213	0.0165955	0	0	0	0.0306668	0.0264018	0	0	0	0	0	0	0
YD repeat protein	0.00618382	0.00643715	0	0	0	0	0	0	0	0	0	0	0	0	0	0	0	0	0	0	0	0	0	0	0	0	0	0	0
yicc-like domain-containing protein	0.032105	0.0250652	0.0137165	0.0408303	0.0455256	0.0704902	0.0241059	0.01139	0.0110231	0.00987209	0.0546979	0.0245574	0.0224552	0.0586099	0	0	0	0.00779256	0.028692	0.0293007	0.0283563	0.0162751	0.0129515	0	0	0	0.0215853	0.01396	0.0416192
YkgG family	0	0	0	0	0	0	0	0	0	0.0285	0.0390548	0	0	0	0	0.0266718	0.0152407	0	0	0	0	0	0	0	0.0152861	0.0174681	0.0328276	0	0.0632959
YqeY family	0	0	0	0	0	0.0172086	0.0235397	0	0	0	0	0.0242256	0	0.0192726	0	0	0	0	0	0	0	0	0	0	0	0	0	0	0
YqeY-like protein	0	0.0164843	0.0135311	0.0161114	0.0179641	0	0	0	0	0	0	0	0	0	0	0	0	0	0	0	0	0.0642205	0.025553	0	0	0	0	0	0
Zinc finger, RAN-binding domain containing 2	0.00737002	0.00767194	0	0	0	0	0	0	0	0	0	0.0112748	0.0103096	0.00896965	0	0	0	0	0	0	0	0	0	0	0	0	0	0	0
Zinc finger, ZZ-type with EF-hand domain 1	0.000814621	0	0.000696073	0.000828812	0.00092412	0	0	0	0	0	0	0	0	0	0	0	0	0	0	0	0	0	0	0	0	0	0	0	0
Zinc resistance-associated protein	0.0118367	0.0123216	0	0.0120429	0.0134277	0	0	0	0.0162564	0.0145588	0	0.018108	0.0165578	0.0144058	0	0	0	0	0	0	0	0	0	0	0	0	0	0	0
Zinc ribbon domain protein	0.0255673	0.0266147	0.0145644	0.0346835	0.0483399	0.0836891	0.0512037	0.0480837	0.0348638	0.0312233	0.0580792	0	0.0357649	0.0414887	0	0	0	0.0573956	0.06075	0.0622616	0.0200728	0.0172812	0.0137522	0.016972	0.0219492	0.0250824	0.0336592	0	0.0324497
zymogen granule protein 16 homolog B (rat)	0.0554714	0.0721798	0.0592486	0.0395766	0.0551596	0.0106393	0.116428	0.013753	0.0133558	0.0478448	0.022091	0.0446314	0.0136035	0.0591773	0.0296017	0.0108458	0.0247899	0.0673203	0.115673	0.0632826	0.0229046	0.0197192	0.0156923	0.0192255	0.0124318	0.0142064	0.0130765	0.0169142	0.0126066
Inorganic ion transport and metabolism	2.58907	1.85277	2.67289	3.12875	3.0137	4.0883	1.79566	4.06003	2.98464	2.82759	2.03195	2.61318	4.56376	2.33214	3.03005	1.83117	3.5079	3.92805	3.61603	4.6289	2.78542	3.25804	2.3325	3.57429	3.93062	3.99304	3.57583	4.45472	4.59125
(ABC) transporter	0.0182386	0.00949291	0	0.0185564	0.0206902	0	0	0	0	0	0	0	0	0	0	0	0	0	0	0	0.0429574	0.036983	0.0147154	0.0540857	0	0.013322	0	0	0
(LipO)protein	0	0.0177621	0.01458	0	0	0	0	0	0.0586232	0	0.048798	0.0396906	0	0.0210505	0	0.00986352	0.0112724	0	0	0	0	0	0	0	0	0	0	0	0
)-transporter	0	0	0	0	0	0	0	0	0	0	0	0	0	0	0	0	0	0	0	0	0	0.00839632	0.00668171	0	0	0	0	0	0
ABC transporter	0.00919085	0	0.00785334	0	0	0	0	0	0	0	0	0	0	0	0.00469961	0.00516568	0	0.0135712	0.00553007	0.00852173	0	0	0	0.0273625	0.0235796	0	0.0188334	0.00812015	0
ABC transporter (permease)	0.00436437	0	0.00372924	0	0	0	0	0	0	0	0	0	0	0	0	0	0	0	0	0	0	0	0	0	0	0	0	0	0
ABC transporter substrate-binding protein	0.0277357	0.00721798	0.0355492	0.0282188	0.0550617	0.0455162	0	0.00980615	0.084035	0.0665813	0.0549228	0.0738819	0.048158	0.0252424	0.00693295	0	0.008709	0.0589346	0.0642136	0.0543973	0	0	0	0.0135875	0.0529017	0.030065	0.147274	0.058219	0.080612
ABC transporter, ATP-binding protein	0	0	0	0	0	0	0	0	0	0	0	0	0	0	0	0	0	0	0	0	0	0	0	0	0	0	0.0130225	0.0168443	0
ABC transporter, periplasmic molybdate-binding protein	0	0	0	0	0	0	0	0	0	0	0	0	0	0	0.00966668	0.0106253	0	0	0	0	0	0	0	0	0	0	0	0	0
ABC transporter, permease	0	0	0	0	0	0	0	0	0	0	0	0	0	0	0	0	0	0	0	0	0	0	0	0	0	0	0.0109425	0	0.0105493
ABC, transporter	0	0.0090025	0.00738968	0.00886428	0.00988362	0	0	0	0	0	0	0.0231896	0.0212044	0.0105253	0	0	0	0.00632063	0.00775747	0.00594154	0	0	0	0.0128704	0.0198016	0.0131178	0.00875402	0	0.00843945
acriflavin resistance protein	0	0	0	0	0	0.0140477	0	0.0121051	0	0	0	0	0	0	0.00224552	0	0.00282076	0.00417893	0	0.00982072	0.00266668	0.00459161	0.00365396	0.0129938	0.0165275	0.0221947	0.0144378	0.00748634	0.0250608
Alkaline phosphatase	0.0395741	0.0228863	0.0413295	0.0134212	0.0498817	0.0432959	0.039483	0.0373112	0.0603895	0.0486751	0.0249715	0.0470876	0.0553585	0.0160545	0.071538	0.0933445	0.106485	0.0384218	0.0523956	0.0521696	0.0517826	0.0624132	0.0638586	0.0521577	0.0281057	0.0513883	0.0473013	0.00764787	0.0342012
ATPase CA transporting cardiac muscle	0	0	0	0	0	0	0	0	0	0	0	0	0	0	0	0	0	0.00436742	0.00268012	0.00205274	0	0	0	0	0	0	0	0	0
ATPase Na K transporting alpha	0	0	0	0.0185564	0.00258628	0.0324252	0	0.0064484	0	0	0	0	0	0	0	0	0	0.044269	0.00814987	0.0374525	0	0	0	0.03155	0.0553748	0.0233134	0.0337217	0.0475834	0.0206881
ATPase, Na K transporting, beta	0.0318866	0.0165965	0.0136231	0	0	0.0174427	0.0238599	0.0112737	0.0109482	0.00980493	0.0181086	0.0121952	0	0.00970186	0.0404422	0.0444529	0	0.0232186	0.0284968	0	0	0	0	0	0	0	0	0	0
ATPase, P-type (transporting), HAD superfamily, subfamily IC	0	0	0	0	0	0	0	0	0	0	0	0	0	0	0	0	0	0	0	0	0.00308726	0.00531579	0	0	0	0	0	0	0
ATPase, P-type transporting, HAD superfamily, subfamily IC	0	0	0	0	0	0	0	0	0	0	0	0	0	0	0.00262763	0.00288821	0.00330076	0	0	0	0	0	0	0	0	0	0	0	0
bacterial extracellular solute-binding protein	0	0	0	0	0	0	0	0	0.00849277	0.00760593	0	0	0	0	0	0	0	0	0	0	0	0	0	0	0	0	0	0	0
Bifunctional enzyme with both catalase and broad- spectrum peroxidase activity (By similarity)	0	0	0	0	0	0	0	0	0	0	0	0.0194067	0	0.00385974	0	0	0	0	0	0	0	0	0	0	0	0	0	0	0
binding-protein-dependent transport systems inner membrane Component	0	0	0	0	0	0	0	0	0	0	0	0	0	0	0	0	0	0	0	0	0	0	0	0	0.020521	0.0117252	0	0	0
Binding-protein-dependent transport systems, inner membrane component	0	0	0	0	0	0.00827123	0.0113142	0	0	0	0	0	0	0	0	0	0	0	0	0	0.00893207	0	0.012239	0	0	0	0.00994148	0	0.00958423
biopolymer transport protein ExbD TolR	0.22883	0.190839	0.245282	0.105029	0.155638	0.236153	0.0508344	0.177626	0.031253	0	0.0900872	0.0351508	0.0160708	0.0559284	0.045955	0.0256258	0.0436476	0.289914	0.23148	0.376859	0.243404	0.0461434	0.222645	0.0454249	0.0882651	0.0508477	0.0775473	0.120089	0.194201
Carbonic AnHydrase	0.0449324	0	0.0768166	0	0	0.0589822	0	0.0508943	0.0246648	0.0220893	0.0101991	0.0274742	0.0251222	0.0218571	0.246351	0.190549	0.0801161	0.20957	0.171446	0.123086	0.0317243	0.0364162	0.0289797	0.0355728	0.11488	0.0656395	0.0120745	0.156181	0.0232812
Carbonic anhydrase IV	0.0075359	0.00784462	0.0193177	0.00766717	0.0170977	0.00824464	0.0225557	0.021315	0	0	0	0.0115286	0.0105416	0	0.0382316	0.0336184	0.0192102	0.014633	0	0.0275107	0.0177493	0.0305615	0.0121603	0	0	0	0	0	0
Catalase	0.0717417	0.0505673	0.0719445	0.0841599	0.0745086	0.0588278	0.0365355	0.0415184	0.162852	0.205061	0.0691116	0.13459	0.17636	0.0639956	0	0	0	0.028394	0.0910583	0.0674227	0.0201612	0.0347146	0.00792841	0	0.00630751	0.0144158	0.0328276	0.0420283	0.031325
Catalyzes the first intracellular reaction of sulfate assimilation, forming adenosine-5'-phosphosulfate (APS) from inorganic sulfate and ATP. Plays an important role in sulfate activation as a component of the biosynthesis pathway of sulfur- containing amino acids (By similarity)	0	0	0	0	0	0	0	0	0	0	0	0.00847609	0.0232514	0	0	0	0	0	0	0	0	0	0	0.0328606	0.0212487	0.0242819	0.0372512	0.00963668	0.02873
Cation_ATPase_N	0	0	0	0.00261171	0.00291204	0	0	0	0.00352548	0.00315734	0	0.00392704	0.00359086	0	0.0026046	0.00286291	0.00327184	0.00249225	0.0030588	0.00234277	0.00302301	0.00520517	0	0	0.00328156	0.00375	0.00345175	0.00446475	0.00332771
cation-transporting atpase	0	0	0	0	0	0	0	0	0	0	0	0	0	0	0	0	0	0	0	0	0	0	0	0.00521186	0.00337016	0	0	0	0
Chloride intracellular channel	0.0189005	0.00983741	0.01615	0.0192298	0.0214411	0.0212787	0.0291071	0	0	0	0	0	0	0	0.0287662	0.0210793	0	0.0566496	0.0347637	0.026626	0	0	0	0.0373657	0.0362428	0	0.0381224	0.0493102	0
cytochrome C peroxidase	0	0	0	0	0	0	0	0	0	0.0084288	0.015567	0.0104836	0.00958612	0.0083402	0	0	0	0	0	0	0	0	0	0	0	0	0	0	0
Destroys radicals which are normally produced within the cells and which are toxic to biological systems (By similarity)	0.072817	0.0227261	0.0677861	0	0	0	0	0	0	0.0397607	0.0550751	0.134155	0.0548402	0.0196714	0.230407	0.13898	0.269907	0.150593	0.150881	0.180302	0.080975	0.0441452	0.0417533	0.0720251	0.0615541	0.0171187	0.0772532	0.128752	0.109526
DNA protection during starvation protein	0.241927	0.236098	0.21964	0.246141	0.24014	0.115797	0.135771	0.106919	0.080587	0.100491	0.226091	0.341453	0.264978	0.248941	0.15342	0.151771	0.115633	0.0440405	0.0720694	0.179396	0.142452	0.0919803	0.0487981	0.149463	0.154636	0.110443	0.0813277	0.0788964	0.0784052
drug resistance transporter emrb qaca subfamily	0	0	0	0.00405526	0.00452159	0	0	0	0.00547408	0.00490246	0	0.0134901	0.0055756	0.0107321	0	0	0	0	0	0	0.00469389	0.00808217	0	0	0	0	0	0	0
During stationary phase, binds the chromosome non- specifically, forming a highly ordered and stable dps-DNA co- crystal within which chromosomal DNA is condensed and protected from diverse damages. It protects DNA from oxidative damage by sequestering intracellular Fe(2 ) ion and storing it in the form of Fe(3 ) oxyhydroxide mineral, which can be released after reduction. One hydrogen peroxide o…	0	0.0114004	0.0187159	0	0	0	0	0	0.0601637	0.0269406	0.0621954	0.150787	0.0153199	0.0533149	0	0	0	0.0425313	0	0.0499755	0	0	0	0	0	0	0	0	0
esterase	0	0	0	0.00584434	0.00651641	0	0	0	0	0	0	0	0	0	0	0	0	0.0223081	0.00684482	0.0104851	0.00676473	0	0.00926924	0	0	0	0	0.00495902	0.00739222
extracellular solute-binding protein	0	0	0	0	0	0	0	0	0.00904146	0	0.00747743	0	0	0	0	0	0	0.00639165	0.00784463	0	0	0	0	0	0	0	0	0	0
ferritin	0.180938	0.214567	0.187838	0.181343	0.20355	0.122799	0.168517	0	0.0773869	0.326267	0.221968	0.107114	0.219676	0.359954	0.0147702	0.016235	0.018554	0.0142214	0.274895	0.162023	0.112142	0.02747	0.109685	0.0287785	0.0717553	0.120104	0.130338	0.214231	0.212664
ferritin Dps family protein	0.0826389	0.11456	0.0940359	0.0141094	0.0629277	0.0151721	0.0207539	0	0.0378678	0.0170571	0.0314099	0.0212153	0.0193991	0.0168778	0.0460259	0.0168634	0	0	0.0660991	0.0506261	0.0519445	0	0.0711759	0	0	0	0.0371856	0.0480985	0.0178718
glutamine ABC transporter, periplasmic glutamine-binding protein	0	0	0	0	0	0.0105085	0.0143746	0.0135839	0	0	0	0	0	0	0	0	0	0	0	0	0	0	0	0	0	0	0	0	0
Heavy metal efflux pump, CzcA	0.00217611	0.00226525	0.00185943	0	0	0	0	0	0	0	0	0	0	0	0	0	0	0	0	0	0	0	0	0	0	0	0	0	0
Inherit from bactNOG: Cobalt transport protein	0.0100587	0.0104707	0.00859486	0	0	0	0.0150533	0.0142252	0	0.0123719	0.0114247	0.0153879	0.0140706	0.0122418	0.010206	0	0.0128205	0.00976578	0.0119858	0.00918006	0.0118455	0.0203962	0.0162311	0.0228244	0.014759	0.0168657	0.0135255	0.0174949	0.0130395
K07214 enterochelin esterase and related enzymes	0.0177432	0.0306684	0.0101546	0.0420657	0.0535498	0.0194119	0.017785	0.0582377	0.0326427	0.0218237	0.0467725	0.0272116	0.0248821	0.035856	0.0479883	0.0265102	0.0447914	0.0755966	0.0139634	0.0281323	0.0624905	0.0237616	0.0667171	0.0242665	0.0310954	0.0264042	0.0255285	0.0408401	0.0503118
lipoprotein	0.0607617	0.0451459	0.0741431	0.0176629	0.0590821	0.0759728	0.0377141	0.0487074	0.035764	0.0106765	0.0985912	0.0793397	0	0.0736828	0.0616519	0	0.0110637	0.0589925	0.0827463	0.00792205	0	0	0	0	0	0	0.0350161	0.0150975	0.0450104
magnesium transporter	0	0	0	0	0	0	0	0	0	0	0	0	0	0	0.00521492	0.00573209	0.00655085	0	0	0	0	0	0	0	0	0	0	0	0
monovalent cation H antiporter subunit B	0	0	0	0	0	0	0	0	0	0	0	0	0	0	0.0171079	0.0188046	0	0	0	0	0	0	0	0	0	0	0	0	0
NMT1/THI5 like	0.00645638	0	0.00551681	0.00656885	0.00732423	0	0	0	0	0	0	0.0098771	0	0.00785771	0	0	0	0.00626839	0.00769335	0.00589243	0	0	0	0	0	0	0.00868168	0.0112295	0
Occurs in almost all aerobically respiring organisms and serves to protect cells from the toxic effects of hydrogen peroxide	0.00429243	0.00446828	0.0110033	0	0	0.00469612	0	0.00607047	0	0	0	0	0	0	0.00871063	0.00478724	0	0.0166698	0.00511481	0.0117525	0.00505496	0	0.00692646	0.00848598	0.0054873	0.0125412	0	0	0
Occurs in almost all aerobically respiring organisms and serves to protect cells from the toxic effects of hydrogen peroxide (By similarity)	0	0	0	0	0	0	0	0	0	0	0	0.00728737	0.00666352	0.00579745	0	0	0	0	0	0	0	0	0	0	0	0	0	0	0
Outer membrane protein probably involved in nutrient binding	0	0	0	0	0	0.00239858	0	0.00310054	0	0	0	0	0	0	0	0	0	0.00218371	0.00268012	0.00205274	0	0	0	0	0	0	0	0	0
Part of the ABC transporter complex PotABCD involved in spermidine putrescine import. Responsible for energy coupling to the transport system (By similarity)	0	0	0	0.00705471	0.0157319	0	0	0	0	0	0	0	0	0	0	0	0	0	0	0	0	0	0	0.0136275	0.00881197	0	0	0	0
peroxidase	0.00506191	0.00526928	0	0	0	0	0.0075754	0.0071587	0	0	0	0.00774382	0.00708089	0.00616058	0.00513608	0.00564543	0.00645181	0	0	0	0	0	0	0	0	0	0.00680658	0	0.00656199
phosphate	0.00846089	0.0088075	0	0	0	0	0	0	0	0	0	0	0	0	0	0	0	0	0	0	0	0	0	0	0	0	0	0	0
Phosphate abc	0.0512907	0.0381678	0.0313103	0.022378	0.0415681	0	0.0328819	0.0103577	0	0	0	0	0	0	0	0	0	0.00711071	0.0523629	0	0	0	0	0	0	0	0	0	0
phosphate abc transporter	0.00732396	0	0.00625813	0	0	0	0	0	0	0	0	0	0	0	0	0	0	0	0	0	0	0	0	0	0	0	0	0	0
Phosphate transport regulator	0	0	0	0	0	0	0	0	0	0	0	0	0	0	0	0	0	0.0106328	0.0130499	0.00999511	0.0128972	0.0222071	0	0.0216511	0	0.0159988	0	0	0
Phosphate-Selective Porin O and P	0	0	0	0	0	0	0	0	0	0	0	0	0	0	0	0	0	0.00568857	0.00698172	0.00534738	0	0	0	0	0	0	0.00818558	0	0.00789143
phosphate-selective porin O and P superfamily protein	0.0425495	0.0126737	0.0259543	0.0368425	0.0342445	0.00687421	0	0.008886	0	0.037052	0.00684309	0.0457588	0.100688	0.014665	0.0120101	0	0.0075434	0.0233977	0.00717915	0.0109972	0.0148989	0.0128441	0.0204149	0	0	0	0	0	0
Phosphonate ABC transporter	0.0151694	0.0157908	0.0129618	0.0231504	0.0172084	0	0	0	0.0617015	0	0.0935514	0.0113104	0.0103421	0.00899794	0.0379873	0	0.0477186	0	0	0	0.114747	0.137041	0.0483303	0.0449839	0.00969601	0.0332403	0.0100685	0	0.00970672
phosphonate ABC transporter, periplasmic phosphonate-binding protein	0.0198616	0.0206752	0.0169712	0.0134717	0.0150209	0.0144863	0.0198159	0	0.00917025	0.0244988	0.00751967	0	0	0	0	0	0	0.00595661	0.0217806	0.0389054	0	0	0	0	0	0	0	0	0
Plays a role in nitrite reduction (By similarity)	0	0	0	0	0	0	0	0	0.0104167	0.0186579	0.0129222	0	0	0	0.00768337	0.0464494	0.00482583	0	0	0	0	0	0	0	0	0	0	0	0
Plays a role in the regulation of phosphate uptake	0.0416652	0.032529	0.00890046	0.0529887	0.0472657	0	0	0	0.0149017	0.0266297	0.0122671	0.016599	0.015178	0.0132053	0	0	0	0	0	0	0	0	0	0	0	0	0	0	0
Potassium uptake protein	0	0	0	0	0	0	0	0	0	0	0	0	0	0	0	0	0	0.00466276	0	0.0043831	0	0	0	0	0	0	0	0	0
p-type ATPase	0	0	0	0.00298061	0.00332337	0.0032051	0.00438426	0	0.00402345	0.00360331	0.00332745	0.00448173	0.00409807	0.00356543	0.0029725	0	0.00373398	0.00284428	0.00349086	0	0.0346178	0.0198383	0	0.006033	0.00780226	0.004458	0.00385734	0.00498937	0
pyridine nucleotide-disulfide oxidoreductase	0	0	0	0	0	0	0	0	0	0	0	0	0	0	0	0	0	0	0	0	0	0	0	0	0.0107194	0.00612477	0	0.00909891	0.0067817
Rhodanese domain protein	0	0	0	0	0	0	0	0	0	0	0	0	0	0	0	0.00560908	0.00641027	0	0	0	0	0	0	0	0	0	0	0	0
rhodanese family	0.0176215	0.0183434	0	0.035857	0.0199902	0	0	0	0	0	0	0	0	0	0	0	0	0	0	0	0	0	0	0	0	0	0	0	0
Selenium binding protein 1	0.00463175	0	0.00791542	0	0	0	0	0	0	0	0	0	0	0	0.0234981	0.00516568	0.0118071	0.0269813	0	0.0211359	0	0	0	0.00915681	0.0177633	0	0.0124563	0.00805596	0.0240174
Sodium hydrogen exchanger	0.00571626	0.00595043	0	0.00290792	0.00648462	0.00312693	0	0.00808409	0	0	0	0	0	0	0	0.0063752	0.00364291	0	0	0	0.00336587	0.011591	0.00461201	0	0	0	0	0	0
solute carrier family 16, member 1 (monocarboxylic acid transporter 1)	0	0	0	0	0	0	0	0	0	0	0	0	0	0	0	0	0	0.00454177	0	0.00426937	0	0	0	0	0	0	0	0	0
Solute carrier family 44 member	0.00331494	0	0.00283254	0	0	0.00725341	0	0.00937618	0	0	0	0.0101425	0.0185485	0	0.00672702	0.00369708	0.00845032	0.00643685	0.0158002	0.0121016	0.00390383	0	0.00534915	0	0.0169509	0.00484264	0	0	0
solute carrier family 9, subfamily A	0	0	0	0	0	0	0	0	0	0	0	0	0	0	0.0028445	0	0.00357319	0.0027218	0	0.00255856	0	0	0	0.00554228	0.00716763	0.00819078	0.00753935	0.00975195	0.00363421
solute-binding protein	0	0	0	0	0	0	0	0	0	0	0	0.0101569	0	0.0080803	0	0	0	0	0	0	0	0	0	0	0	0	0	0	0
Stores iron in a soluble, non-toxic, readily available form. Important for iron homeostasis (By similarity)	0.348318	0.284325	0.298074	0.319535	0.370969	0.344172	0.450635	0.403658	0.150827	0.252947	0.309484	0.211021	0.436954	0.263698	0.278194	0.335246	0.433972	0.200172	0.4753	0.352221	0.338133	0.413094	0.397054	0.194874	0.265072	0.279453	0.243296	0.335168	0.286936
Sulfatase	0	0	0	0.00503057	0.00560906	0	0	0	0	0	0	0	0	0	0	0	0	0	0	0	0	0	0	0	0	0	0	0	0
sulfate adenylyltransferase	0	0	0	0	0	0	0	0	0	0	0	0	0	0	0	0	0	0.00537926	0	0.00505663	0	0	0	0	0	0	0	0	0
sulfate transporter	0	0	0	0	0	0	0	0	0	0	0	0	0	0	0	0	0	0.00899378	0	0.00563624	0	0	0	0	0.0157896	0.00451086	0.0124563	0	0.0080058
sulfur relay protein, TusE DsrC DsvC family	0.0223206	0	0.0190724	0	0	0	0	0	0	0	0	0	0	0	0	0	0	0	0	0	0	0	0	0	0	0	0	0	0
tellurium resistance protein	0	0	0	0	0	0	0	0	0	0	0	0	0	0	0	0	0	0	0	0	0	0	0	0	0	0	0.00651126	0	0.00627728
This is the non-catalytic component of the active enzyme, which catalyzes the hydrolysis of ATP coupled with the exchange of Na( ) and K( ) ions across the plasma membrane	0.0309395	0.0241552	0.0198277	0.00786961	0.0350983	0.0169246	0.0347268	0.0328166	0.0318689	0.00951369	0	0.011833	0.01082	0	0.0313928	0.034506	0.0394348	0.0300386	0.0368672	0.0211778	0	0	0	0	0	0	0.0104008	0.0269064	0
TonB dependent receptor	0.00220477	0	0.00753566	0.013459	0.00250112	0.0217182	0.00329954	0.0218381	0.00908399	0.013559	0.0025042	0	0.0185049	0.0080499	0.00894827	0.00491784	0.019671	0.0236554	0.0100508	0.0300072	0.0129822	0.00894133	0.00355771	0.017435	0.0308274	0.0223446	0.0355761	0.0230084	0.040014
tonB-dependent Receptor	0.00645019	0.00573546	0.00798996	0.0537525	0.0454054	0.0703856	0.0072804	0.0785318	0.0771885	0.0386969	0.0138562	0.0147687	0.0952824	0.0352371	0.0453365	0.00746444	0.0508943	0.057002	0.070349	0.0565405	0.0757428	0.0994133	0.0163899	0.0500465	0.0390365	0.123971	0.0515397	0.0779319	0.123836
TonB-dependent Receptor Plug	0.410226	0.145442	0.657788	1.37091	0.912444	2.16448	0.384872	2.37581	1.41236	1.07671	0.21115	0.598202	2.28316	0.621824	1.00881	0.24631	1.61722	1.79619	1.03687	2.07808	0.943589	1.53767	0.7702	2.11774	2.22267	2.35925	1.7879	2.37814	2.58969
TonB-dependent Receptor Plug Domain	0.0536272	0.0122101	0.0526522	0.091625	0.0802735	0.130664	0.00734536	0.118773	0.138901	0.124247	0.00836219	0.0904728	0.264535	0.0748145	0.0831617	0.0192582	0.158242	0.113055	0.119714	0.153405	0.0668423	0.159518	0.0118802	0.148947	0.128198	0.187094	0.119661	0.141078	0.175622
tonB-dependent siderophore receptor	0	0	0	0	0	0	0	0	0	0	0	0	0	0	0	0	0	0	0	0	0	0.00616384	0.00490512	0	0	0	0	0	0
TonB-linked outer membrane protein, SusC RagA family	0.0315858	0.00438397	0.0143943	0.0448568	0.0476264	0.0623992	0.00315131	0.113418	0.0288736	0.00513874	0	0	0.0646196	0.012654	0.0233691	0	0.00520049	0.0557121	0	0.0504489	0.0223181	0.025619	0.0169894	0	0.00582257	0.0435674	0.00280129	0.0512744	0.00543037
Toxic anion resistance	0.00596353	0	0.00509568	0	0	0.00676539	0.00925437	0.00874533	0	0	0	0	0	0	0	0	0	0	0	0	0	0	0	0	0	0	0	0	0
transport system substrate-binding protein	0.0211777	0.00734843	0.00603193	0	0	0	0	0	0	0	0	0	0	0	0	0	0	0.00685369	0.0252351	0	0	0	0	0	0	0	0	0	0
TRAP transporter solute receptor TAXI family	0.0417997	0.0218248	0.0362683	0.0144987	0.016166	0.0231232	0.0210024	0.0298903	0.0485986	0.0435238	0.0402398	0.0835673	0.0884	0.0581482	0.0359044	0.0238134	0.0361585	0.040497	0.0735534	0.0377929	0.0251548	0.0286451	0.0227955	0.0422122	0.0272957	0.0311921	0.0479303	0	0.0276796
TRAP transporter solute receptor, TAXI family	0.0366691	0.0381714	0.037591	0.0298564	0.0579834	0.0400434	0.0547753	0.0102615	0.0403023	0.0539155	0.0744103	0.0560629	0.0512636	0.0623179	0.0368388	0.0570354	0.0278645	0.0355354	0.0436135	0.0334041	0.0431032	0.0147131	0.0473528	0.0578824	0.0559801	0.0322691	0.078613	0.0509237	0.0567674
various	0.0048323	0	0.00825815	0.00903216	0.0100708	0	0	0	0.0207414	0.0294946	0.0155718	0	0	0	0.00703273	0.00528047	0.00279961	0	0	0	0	0	0	0.00411487	0.00695143	0.0109844	0.0119373	0.0154406	0.0115083
Voltage-dependent anion channel	0.167547	0.116547	0.136353	0.146584	0.181404	0.261443	0.131005	0.20328	0.141972	0.137708	0.127166	0.0866546	0.079629	0.059236	0.276641	0.204642	0.254125	0.209494	0.199981	0.203495	0.169274	0.274162	0.219255	0.173166	0.224377	0.198005	0.203928	0.235745	0.19667
Intracellular trafficking, secretion, and vesicular transport	2.11185	1.48544	1.90026	1.05877	1.44454	1.85527	1.76753	1.13031	1.05035	1.25133	1.28826	1.46884	1.46023	1.09961	2.52084	2.16365	1.31468	2.26639	2.81245	2.6017	1.36012	1.35995	1.15021	1.23974	1.20718	1.16279	1.70028	2.40181	1.43097
(GTP)-binding protein	0	0	0	0	0	0	0	0	0	0	0	0	0	0	0	0	0	0	0	0	0.0151649	0.0261116	0.0207794	0	0	0	0	0	0
3hydroxyisobutyrate dehydrogenase	0	0	0	0	0	0	0	0	0.0105533	0	0.00872775	0	0	0	0	0	0	0	0	0	0	0	0	0	0	0	0	0	0
ADP-ribosylation factor	0.090639	0.107831	0.0995769	0	0	0.0991634	0.0581338	0.0366241	0	0.0955574	0.0441209	0.118853	0.144904	0.141829	0	0	0	0.0879999	0.154292	0.118174	0	0	0	0	0	0	0	0	0
ADP-ribosylation factor 6	0.0267848	0.013941	0.0343303	0.0272513	0.0303851	0	0	0	0	0	0	0.0409758	0.037468	0.0162991	0.0679429	0.0448086	0	0.0520097	0.0319164	0.0733355	0	0	0	0	0	0	0.0180083	0.0931729	0.0347223
ADP-ribosylation factor-like	0	0	0	0	0	0	0	0	0	0	0	0	0	0	0	0	0	0	0.0150144	0.0114997	0	0	0	0	0	0	0	0	0
annexin A1	0.0609624	0.0564087	0.0752423	0.0275664	0.0537886	0.0518745	0.020274	0.0287383	0.0186055	0.0416568	0.0307741	0.0103624	0.0284259	0.0247313	0.0756013	0.0791057	0.0645045	0.0789165	0.116804	0.10655	0.0239307	0.0686751	0.0109302	0.0267823	0.0606141	0.0197904	0.0273247	0.0824688	0.0175619
annexin A11	0.1487	0.0534876	0.13326	0.116127	0.165753	0.291913	0.0878231	0.0962621	0.202523	0.12499	0.146279	0.111694	0.242615	0.0945401	0.165241	0.216686	0.218446	0.195012	0.253446	0.31012	0.111776	0.103633	0.0942517	0.264603	0.2733	0.198365	0.209413	0.278751	0.182007
Annexin A13	0.059084	0.0273353	0.0112191	0.0133585	0.0521313	0.0574584	0.0392987	0	0.0360645	0.0322986	0.0298259	0.0703017	0.0459167	0.0159795	0.0732718	0.0658949	0.0167349	0.0318687	0.0547586	0.0119829	0	0	0	0	0.00839235	0.00959032	0.0353103	0.0114182	0
Annexin A2	0.0622713	0.0471435	0.0532092	0.0460771	0.0577977	0.0867081	0.059304	0.0480359	0.0777478	0.0835551	0.0578688	0.0519621	0.110866	0.0413384	0.0919035	0.0947041	0.0432926	0.131909	0.182132	0.123997	0.0466668	0.0459161	0.0456745	0.0447666	0.108553	0.0744293	0.106571	0.196923	0.0660479
biopolymer transport protein ExbD TolR	0.0981069	0.17021	0.121088	0.121997	0.136026	0.0925027	0.191788	0.169578	0.0299419	0.135882	0.195084	0.0915468	0.0379639	0.124536	0.0817048	0.0411782	0.0331661	0.137782	0.0911675	0.089863	0.104015	0	0.0369841	0	0.0153645	0.0351153	0.0295911	0	0.0427916
bri3 binding protein	0.0290537	0	0.0165504	0.00985327	0.0109863	0	0	0	0	0	0	0	0	0	0	0	0	0	0.0230801	0.0176773	0.011405	0.0196377	0.0156275	0	0.0123804	0.0141477	0	0	0
cadherin 17, LI cadherin (liver-intestine)	0.0732396	0.03812	0.0673953	0.0171959	0.0607154	0.0369819	0.0379407	0.0358537	0.0193435	0.0242531	0.0287953	0.0258562	0.0118213	0.0205698	0.0533052	0.0683568	0.0446404	0.0601675	0.0537055	0.0411337	0.0298559	0.0456954	0.0227275	0.0278446	0.0288083	0.00411508	0.0151512	0.0244971	0.00365169
cadherin-related family member 2	0.0436599	0.0181794	0.0313373	0.0248755	0.041604	0.0248383	0.0235221	0.0197584	0.0287818	0.0257763	0.0357044	0.0240451	0.0415303	0.0276308	0.0212638	0.0253203	0.0244851	0.0271288	0.0437008	0.0239078	0.0308496	0.0389534	0.0309988	0.00690513	0.0133952	0.00765368	0.0140899	0	0.00679181
cadherin-related family member 5	0.0258969	0.0202183	0.0221282	0.0032935	0.0183611	0.00354155	0.00968897	0.00915602	0.0133374	0.0199078	0.00735349	0.0198088	0.0090565	0.00787941	0.0197072	0.0252719	0.0206297	0.0188571	0.0231438	0.0147718	0	0	0	0	0	0	0.00435283	0	0.00419641
Cadherins are calcium dependent cell adhesion proteins (By similarity)	0.0101348	0.00791247	0.0108249	0.00515566	0.0114971	0.0110879	0.00758358	0.00716644	0	0.00934913	0.0057556	0.00387609	0.00708855	0.00616724	0.0179957	0.0169546	0.00968817	0.0172194	0.0120765	0.0115619	0	0	0	0	0	0	0.00681394	0.00440683	0.00328454
Catalytic component of the signal peptidase complex (SPC), which catalyzes the cleavage of N-terminal signal sequences of proteins targeted to the endoplasmic reticulum. Signal peptide cleavage occurs during the translocation (cotranslationally or post-translationally) through the translocon pore into the endoplasmic reticulum (By similarity)	0.0130931	0.0136295	0.0111877	0	0	0	0	0	0	0	0	0	0	0	0.0265699	0.0292048	0	0	0	0	0	0	0	0	0	0	0	0	0
Charged multivesicular body protein	0.0209256	0.0108914	0.00894019	0	0	0.0114468	0.0156581	0.0147968	0	0	0	0	0	0	0.0212322	0.0116689	0.0133357	0	0.0249347	0.0095489	0	0	0	0	0	0	0	0	0
charged multivesicular body protein 2a	0.0105571	0	0.00902073	0	0	0	0	0	0	0	0	0	0	0	0.0321352	0.0353221	0.0134558	0.0204993	0.0125797	0	0	0	0	0	0	0	0	0	0
clarin 3	0	0	0	0	0	0	0	0	0	0	0	0	0	0	0.0187984	0.0103314	0.0118071	0	0	0	0	0	0	0	0	0	0	0	0
clathrin heavy chain	0	0	0	0	0	0	0	0	0	0	0	0	0	0	0	0	0	0.00407539	0.0150055	0.0114929	0	0	0	0	0	0	0	0	0
coatomer protein complex, subunit beta 2 (beta prime)	0	0	0	0	0	0	0	0	0	0	0	0	0	0	0	0	0	0.00752622	0	0.00235827	0	0	0	0	0	0	0	0	0
Collagen triple helix repeat	0.000546309	0.00113738	0	0	0	0	0	0	0	0	0	0.00250726	0.000764208	0.00132977	0.000554313	0.00121857	0	0	0	0	0	0	0	0	0.000705954	0.00161345	0	0	0
Competence protein	0	0	0	0	0	0	0	0	0	0	0	0	0	0	0	0	0	0	0	0	0	0	0	0	0	0	0.0188709	0.0244091	0
Component of intercellular desmosome junctions. Involved in the interaction of plaque proteins and intermediate filaments mediating cell-cell adhesion (By similarity)	0.0130115	0.00669508	0.0204464	0.00228181	0.0025442	0.00245367	0.00335637	0	0.0061603	0.00827555	0.0101893	0.00343099	0.00313728	0.00272952	0.0235267	0.0315241	0.0110561	0.01982	0.0242771	0.016104	0.0258876	0.0133423	0.010857	0.00443382	0.0114682	0.00982894	0.00904722	0.0390078	0.00581474
Cytoskeleton-associated protein 4	0	0	0	0	0	0	0	0	0	0	0	0	0	0	0.00402369	0.00884546	0	0.00385013	0.00945072	0.0108576	0	0	0	0	0	0	0	0	0
domain protein	0.0641507	0.0291628	0.0347668	0.0518705	0.0407294	0.0274527	0	0.0425843	0	0	0	0	0.028081	0.00610781	0.0228292	0.0223883	0.0718805	0.0240498	0.0920961	0.0320401	0.0688056	0.112176	0.0576635	0.00992151	0.0256623	0.0513195	0.0152243	0.00872872	0.0276888
Dual oxidase maturation factor	0.0130204	0	0.00556278	0	0	0	0	0	0	0	0	0	0	0	0	0	0	0.00632063	0.00775747	0.0118831	0	0	0	0	0	0	0	0	0
Family with sequence similarity 162, member	0	0	0	0	0	0.0165425	0.0226284	0	0	0	0	0	0	0	0.0767098	0.0674537	0	0	0	0	0	0	0	0	0	0	0	0	0
Family with sequence similarity 3, member B	0	0	0	0	0	0	0	0	0	0	0	0	0	0	0.0404766	0.0222454	0	0	0	0	0	0	0	0	0	0	0	0	0
Family with sequence similarity 3, member D	0.0525486	0.0547013	0.0538817	0.0213856	0.0357672	0.0459925	0.110098	0	0.0144339	0.0258534	0.0596853	0	0	0	0.0959732	0.0586061	0.0669773	0.0612222	0.0626163	0.0575503	0.0618836	0	0.016959	0	0	0	0	0	0
filamentous hemagglutinin	0	0	0	0	0	0	0	0	0	0	0	0.00210657	0.00192624	0	0	0	0	0	0	0	0	0	0	0	0	0	0	0	0
Golgi glycoprotein 1	0.00596859	0.00207103	0.00680001	0	0	0.00435328	0.00297743	0	0	0	0	0	0	0	0.00605604	0.00443775	0.00253581	0.0057948	0.0023707	0.00544725	0	0	0	0	0	0	0	0	0
Golgi membrane protein 1	0.00578683	0.0060239	0	0	0	0	0	0	0	0	0	0	0	0	0	0	0	0	0	0	0	0	0	0	0	0	0	0	0
Golgi ribbon formation	0.0103702	0	0.00886107	0	0	0	0	0	0	0	0	0	0	0	0	0	0	0	0	0	0	0	0	0	0	0	0	0	0
Group-specific component (Vitamin D binding protein)	0.00990979	0.0154736	0.00846766	0	0	0.00542089	0.0148305	0.00700735	0.00680499	0.0060944	0	0.0075801	0.00693119	0	0.02011	0.0110521	0.0063154	0.0192425	0.0059042	0.0045221	0.00583512	0	0.00799545	0	0	0	0	0	0
GTP-binding nuclear protein	0	0	0	0	0	0	0	0	0	0	0	0	0	0	0	0	0	0.0316031	0.0129291	0.0198051	0	0	0	0	0	0	0	0	0
gtp-binding protein	0	0	0	0	0	0	0	0	0	0	0	0	0	0	0	0	0	0.0112645	0.0138252	0.0211778	0	0	0	0	0	0	0	0	0
Hep Hag repeat protein	0	0	0	0	0	0	0	0	0	0	0	0.00415456	0	0.00330515	0	0	0	0	0	0	0	0.0110135	0.00438221	0	0	0	0	0	0
importin	0	0	0	0	0	0	0	0	0	0	0	0	0	0	0	0	0	0.00519504	0.009564	0.00244173	0	0	0	0	0	0	0	0	0
integrin, alpha 2 (CD49B, alpha 2 subunit of VLA-2 receptor)	0	0	0	0	0	0	0	0	0	0	0	0	0	0	0.00201868	0	0.00253581	0.0038632	0	0.00181575	0	0	0	0	0	0	0	0	0
Involved in targeting and insertion of nascent membrane proteins into the cytoplasmic membrane. Acts as a receptor for the complex formed by the signal recognition particle (SRP) and the ribosome-nascent chain (RNC)	0.00730114	0	0.0124773	0	0	0.0477536	0.0213421	0.0103902	0.0105188	0.00942042	0.00869923	0	0	0	0	0.041098	0.0187873	0.007178	0.00880974	0.00674749	0	0	0	0	0.00933355	0.0213318	0.00808064	0	0.00779026
Involved in targeting and insertion of nascent membrane proteins into the cytoplasmic membrane. Binds to the hydrophobic signal sequence of the ribosome-nascent chain (RNC) as it emerges from the ribosomes. The SRP-RNC complex is then targeted to the cytoplasmic membrane where it interacts with the SRP receptor FtsY	0.0201752	0.0263992	0.0394706	0.0157913	0.00586908	0.0343919	0.0546991	0.0295942	0.0215388	0.0321014	0.0473903	0.00796753	0.00736731	0.0254254	0.0159598	0.0409325	0.0334137	0.0203167	0.0249352	0.0239367	0.0184961	0	0.0338044	0	0.00667276	0.00762527	0.0353622	0	0.0545278
Involved in targeting and insertion of nascent membrane proteins into the cytoplasmic membrane. Binds to the hydrophobic signal sequence of the ribosome-nascent chain (RNC) as it emerges from the ribosomes. The SRP-RNC complex is then targeted to the cytoplasmic membrane where it interacts with the SRP receptor FtsY (By similarity)	0.015019	0.00536193	0.00421601	0.0152595	0.0114288	0.00563534	0	0.00728457	0	0	0	0	0	0	0	0	0	0	0	0	0	0	0	0	0	0	0	0	0
Involved in targeting and insertion of nascent membrane proteins into the cytoplasmic membrane. Binds to the hydrophobic signal sequence of the ribosome-nascent chain (RNC) as it emerges from the ribosomes. The SRP-RNC complex is then targeted to the cytoplasmic membrane where it interacts with the SRP receptor FtsY. Interaction with FtsY leads to the transfer of the RNC complex to the Sec transl…	0	0	0	0.00489629	0.00545933	0	0	0	0	0	0	0	0	0	0	0	0	0	0	0	0	0	0	0	0	0	0	0	0
Involved in the presentation of foreign antigens to the immune system (By similarity)	0.22584	0.17443	0.187564	0.0927567	0.125894	0.127615	0.290754	0.109874	0.115029	0.127171	0.117313	0.177881	0.117769	0.102397	0.305431	0.243528	0.197094	0.244887	0.192762	0.118257	0.174396	0.130558	0.0935073	0.125057	0.10628	0.0367985	0.17171	0.187616	0.0493481
lectin mannose-binding	0	0	0	0	0	0	0	0	0	0	0	0	0	0	0.0198719	0.00728087	0	0.0190147	0	0.0178743	0	0	0	0	0	0	0	0	0
Major histocompatibility complex class II	0	0	0	0	0	0	0	0	0	0.0110446	0.0101991	0	0	0	0	0	0	0	0	0	0	0	0	0	0	0	0	0	0
member RAS oncogene family	0.0645046	0.0335736	0.0826762	0.0118631	0.0264547	0.0536418	0	0.0361957	0	0	0	0	0	0	0.153827	0.121122	0.0968415	0.0804315	0.212149	0.21128	0.0138001	0.116618	0.0918695	0.173963	0.0421493	0.113461	0.151742	0.463959	0.0561161
MotA TolQ ExbB proton channel	0.0337218	0.0351033	0.00720361	0.0171546	0.0286909	0.00939224	0	0.0121409	0.0115368	0.0103321	0.00954109	0.0128508	0.0117507	0.0204469	0.00893986	0.00982644	0	0.00818499	0.0306629	0.14791	0.0297843	0.0170947	0.0544151	0.0173534	0.0662255	0.0500329	0.164442	0.19597	0.204362
MotA TolQ ExbB proton channel family protein	0.134918	0.105373	0.137026	0.145846	0.14349	0.203448	0.15149	0.0716219	0.173926	0.186872	0.162921	0.155045	0.165273	0.123197	0.0342779	0.0470114	0.0108231	0.114708	0.24117	0.215354	0.218598	0.239449	0.245115	0.266788	0.204693	0.283085	0.260859	0.249381	0.240632
Mucin 1, cell surface associated	0.00367346	0.00382395	0.00313888	0	0	0	0	0	0	0	0	0	0	0	0	0	0	0	0	0	0	0	0	0	0	0	0	0	0
Nucleobindin	0.0102567	0.0160154	0.0131462	0	0	0	0	0	0	0	0	0	0	0	0.0364246	0.0228782	0	0.0099581	0.0122218	0	0	0	0	0	0	0	0	0	0
Outer membrane protein tolc	0	0	0	0	0	0	0	0	0.0273355	0	0.0169552	0.0354287	0	0.0112741	0	0	0	0	0	0	0	0	0	0	0	0	0	0	0
Part of the Sec protein translocase complex. Interacts with the SecYEG preprotein conducting channel. Has a central role in coupling the hydrolysis of ATP to the transfer of proteins into and across the cell membrane, serving	0.0105305	0.0131539	0.0107973	0.0625408	0.0368095	0.0337007	0.021129	0.0724695	0.0295596	0.0181252	0.0268422	0	0.0183071	0.0184905	0.0254205	0.0209668	0.0319326	0.0306827	0.0250624	0.0153726	0.0504813	0.031563	0.0169894	0.0721633	0.040788	0.0546131	0.0339169	0.0292405	0.0435829
Part of the Sec protein translocase complex. Interacts with the SecYEG preprotein conducting channel. SecDF uses the proton motive force (PMF) to complete protein translocation after the ATP-dependent function of SecA (By similarity)	0.0303635	0.0389273	0.0279341	0.0521986	0.0291323	0.0589313	0.0316314	0.0430536	0.0224261	0.0229672	0.0344792	0.0250163	0.0391921	0.0199129	0.00556006	0.0113549	0.0219653	0.0613567	0.0305951	0.0641684	0.0175134	0.0158548	0.00381235	0.0786581	0.077915	0.0682924	0.0568204	0.0586775	0.0740875
Preprotein translocase SecE subunit	0.0241615	0	0.0206454	0	0	0	0	0	0	0	0	0	0	0	0	0	0	0	0	0	0	0	0	0	0	0	0	0	0
Preprotein translocase SecG subunit	0	0	0	0	0	0	0	0	0	0	0	0	0	0	0	0	0	0	0	0	0	0	0	0	0	0	0.0233441	0.0301949	0.0450104
preprotein translocase, subunit YajC	0.0257546	0.0461722	0.0916942	0	0	0	0	0	0	0	0	0.0393999	0.036027	0	0.0176148	0	0.0221273	0.0250047	0	0.023505	0	0	0	0	0	0	0.0346313	0	0.0667737
Prokaryotic N-terminal methylation motif	0.0304578	0.0162645	0.0393761	0.0158966	0.0354493	0.0341878	0.0233827	0.0220965	0.0214584	0.0192177	0.0354928	0.0239026	0.0218564	0.0190156	0.0158534	0.0174256	0	0.0151695	0.0372358	0	0.0184001	0.0316821	0.0252123	0.0602139	0.0199738	0.0444943	0.0210097	0.0529749	0.0394838
RAB12, member RAS oncogene family	0	0	0	0	0	0.0105085	0	0.0135839	0	0	0	0	0	0	0	0	0	0	0	0	0	0	0	0	0	0	0	0	0
RAB15, member RAS oncogene family	0	0	0	0	0	0.0120947	0	0.0156343	0	0	0	0	0	0	0	0	0	0.0107331	0	0.0100894	0	0	0	0	0	0	0.0148653	0	0.0143311
RAB18, member RAS oncogene family	0	0	0	0	0	0	0	0	0	0	0	0	0	0	0	0	0	0.044183	0.0135567	0	0	0	0	0	0	0	0	0	0
RAB25, member RAS oncogene family	0	0	0	0	0	0	0	0	0	0	0	0	0	0	0.0111643	0.0122715	0	0	0	0	0	0	0	0	0	0	0	0	0
RAB27B, member RAS oncogene family	0.0322523	0	0.0183725	0	0	0.0235237	0.0482671	0	0.014765	0.0132232	0	0.0493402	0.0451163	0.0261683	0.0654496	0.0239801	0	0.0208755	0.0128105	0.0196234	0	0	0	0	0	0	0	0	0
RAB5A, member RAS oncogene family	0	0	0	0	0	0	0	0	0	0	0	0	0	0	0.022121	0.0243147	0.0138939	0	0	0	0	0	0	0	0	0	0	0	0
RAB5C, member RAS oncogene family	0	0	0	0	0	0	0	0	0	0	0	0	0	0	0	0	0	0.0210688	0.0129291	0.0198051	0	0	0	0.0214507	0.0277414	0	0.01459	0.0754873	0.0140658
RAB7A, member RAS oncogene family	0.0113221	0	0.00967441	0	0	0	0	0	0	0	0	0.0346414	0.0316759	0	0.0689276	0.0631361	0	0.0219848	0.0809475	0.092998	0	0	0	0	0	0	0.0152244	0.0984617	0.0293546
ras-related protein	0	0	0	0	0	0	0	0	0	0	0	0.0696192	0.0636593	0.0553854	0	0	0	0	0	0	0	0	0	0	0	0	0	0	0
Required for the insertion and or proper folding and or complex formation of integral membrane proteins into the membrane. Involved in integration of membrane proteins that insert both dependently and independently of the Sec translocase complex, as well as at least some lipoproteins. Aids folding of multispanning membrane proteins (By similarity)	0	0.00378245	0.00310481	0.0147875	0.00824401	0.00397532	0	0.0154162	0	0	0	0	0	0	0	0	0	0.017639	0	0.00331621	0.0128373	0.0147359	0	0.0221691	0.00955684	0	0.0150787	0	0.00484562
scavenger receptor class B, member	0	0	0	0	0	0	0	0	0	0	0	0	0	0	0.0049749	0.0164048	0.0124987	0	0	0	0	0	0	0	0	0	0	0	0
SEC61 beta subunit	0.0339662	0.0176788	0.0290232	0	0	0.0371606	0.076248	0	0	0	0	0	0	0	0.0689276	0.0757633	0	0.0659544	0.0202369	0.0309993	0	0	0	0	0	0	0.0328276	0.0424616	0
Signal peptidase complex subunit	0	0	0	0	0	0	0	0	0	0	0	0	0	0	0.0396334	0.0145213	0	0.0252825	0	0.0237661	0	0	0	0	0	0	0	0	0
Signal peptidase i	0.00486238	0	0.00415478	0.00467547	0.00521313	0	0	0	0.00631129	0.00565225	0.00521954	0	0.00642834	0.00559284	0.00466275	0.00512516	0	0.00972404	0.00596728	0.00457041	0	0	0	0	0	0	0.0123586	0.00799277	0
signal peptide peptidase like	0	0	0	0	0	0	0	0	0	0	0	0	0	0	0	0.00465095	0.00531528	0	0	0	0	0	0	0	0	0	0	0	0
Signal sequence receptor delta	0.067736	0.0423066	0.0694544	0.0413496	0.0461045	0.0444638	0.0810961	0.0383177	0.0372111	0.0333254	0.0461612	0.0621743	0.0379012	0.0329751	0.0962198	0.0906532	0.0518009	0.0920693	0.0322854	0.0989111	0.0638153	0.0549401	0.0437208	0	0	0	0.0364329	0.047125	0.0351237
signal sequence receptor, alpha	0	0	0	0	0	0	0	0	0	0	0	0	0	0	0.0166877	0.0183427	0	0	0	0	0	0	0	0	0	0	0	0	0
signal sequence receptor, gamma (translocon-associated protein gamma)	0.0126685	0	0.0108249	0	0	0	0	0	0	0	0	0	0	0	0	0	0	0	0.0150956	0.0115619	0.0298379	0	0.0204424	0	0	0	0	0	0
Small GTPase component of the coat protein complex II (COPII) which promotes the formation of transport vesicles from the endoplasmic reticulum (ER). The coat has two main functions, the physical deformation of the endoplasmic reticulum membrane into vesicles and the selection of cargo molecules. SAR1 controls the coat assembly in a stepwise manner. Activated SAR1-GTP binds to membranes first and…	0.03643	0.0379225	0.0311285	0	0	0.0132854	0.0363462	0	0	0.029872	0.0275851	0.0371543	0.0339736	0.029558	0.0123213	0.0270863	0	0	0.0434096	0.0221653	0.0143006	0.0246234	0.0195951	0	0	0	0.0163287	0.0422416	0.015742
Sortilin 1	0	0	0	0	0	0	0	0	0	0	0	0	0	0	0.00249006	0.005474	0	0	0	0	0	0	0	0	0	0	0	0	0
Synaptophysin-like 1	0	0	0	0	0	0	0	0	0	0	0	0	0	0	0.0197345	0.0108458	0	0.0188832	0.0115879	0.00887532	0.0114523	0.0197192	0	0	0	0	0	0	0
synaptosomal-associated protein, 23kDa	0.105571	0.0659372	0.0270622	0.010741	0.0718566	0.0346498	0.0789957	0	0.0289978	0.0389547	0.0239817	0.0646016	0.0295356	0.0256968	0.0749821	0.023548	0.0134558	0	0.0503187	0.0481746	0	0	0	0	0	0	0	0	0
syntaxin 3	0.0324383	0.0168836	0.0138588	0	0	0.0177445	0.0364091	0.0114688	0.0222751	0.0199491	0.0184219	0.0124062	0	0.00986971	0.0411419	0.0180888	0	0	0	0	0	0	0	0	0	0	0	0	0
Syntaxin 7	0.0179591	0.00934743	0.00767281	0	0	0	0	0	0	0	0	0	0	0	0.00911112	0.0100147	0	0	0	0	0	0	0	0	0	0	0	0	0
TAP binding protein (tapasin)	0	0	0	0	0	0	0	0	0	0	0	0	0	0	0	0	0	0.00899378	0	0.00422718	0	0	0	0	0	0	0	0	0
The coatomer is a cytosolic protein complex that binds to dilysine motifs and reversibly associates with Golgi non- clathrin-coated vesicles, which further mediate biosynthetic protein transport from the ER, via the Golgi up to the trans Golgi network. Coatomer complex is required for budding from Golgi membranes, and is essential for the retrograde Golgi-to-ER transport of dilysine-tagged protei…	0	0	0	0	0	0	0	0	0	0	0	0	0	0	0	0	0	0.0133587	0.00546514	0	0	0	0	0	0	0	0	0	0
thioredoxin-related transmembrane protein	0	0	0	0	0	0	0	0	0	0	0	0	0	0	0	0	0	0	0	0	0	0	0	0.0166667	0.0107772	0.0123156	0	0	0
translocase of inner mitochondrial membrane 21 homolog (yeast)	0.00964472	0	0.00824116	0	0	0	0	0	0	0	0	0	0	0	0	0	0	0	0	0	0	0	0	0	0	0	0	0	0
transmembrane emp24 domain trafficking protein 2	0.0466401	0.0121377	0.0398528	0.0118631	0.039682	0.0510265	0.0348996	0.0164899	0	0.0143415	0.0132436	0.0178377	0	0.0141908	0.0473234	0.0130041	0.0148616	0.0339616	0.0694698	0.0532078	0.0411942	0.0709301	0.0752607	0	0	0	0.0313577	0.0202802	0.0151154
Transmembrane emp24 protein transport domain containing	0.0724523	0.0419878	0.0789442	0.0202935	0.0339408	0.0446037	0.0759386	0.0576573	0.0285985	0.0122666	0.0236514	0.0305139	0.0139509	0.0121376	0.0743946	0.0454692	0.0807411	0.120029	0.15921	0.0748297	0.0587236	0.0202226	0.016093	0	0.0127492	0.0291383	0.0268208	0.017346	0
transmembrane emp24-like trafficking protein 10 (yeast)	0.0428067	0.0222802	0.0274329	0.0217762	0.0607008	0.0585407	0	0.0151346	0	0	0	0	0	0	0.0977262	0.0358059	0.0136401	0.0415603	0.102016	0.0586015	0.0504111	0.0868003	0.0345374	0	0.0136807	0.0156335	0	0.0186133	0.0138731
type ii secretion system protein e	0	0	0	0	0	0	0	0	0	0	0	0.00777741	0.00711161	0	0.00371563	0.00408411	0	0	0	0	0	0	0	0	0	0	0	0	0
Type IV secretion system protein VirB8	0	0	0	0	0	0	0	0	0	0	0	0	0	0	0	0	0	0	0	0	0	0	0	0	0	0	0.0127075	0	0.0122508
up-regulated during skeletal muscle growth 5 homolog (mouse)	0	0	0	0	0	0	0	0	0	0	0	0	0	0	0.0410001	0.0450661	0	0	0	0	0	0	0	0	0	0	0	0	0
various	0	0	0	0.0107896	0.0120303	0.0252619	0	0.0163275	0.0145645	0.0130437	0	0.0162235	0.0148346	0.0129065	0	0	0	0	0	0	0	0	0	0	0	0	0	0	0
Vesicle-associated membrane protein	0	0	0	0	0	0	0	0	0	0	0	0	0	0	0	0	0	0	0.0129892	0.00994862	0	0	0	0	0	0	0	0	0
Lipid transport and metabolism	1.32467	1.76059	1.7943	2.06392	1.8002	1.88024	1.50269	1.57122	2.05979	1.71459	1.65945	1.40042	2.21676	1.43226	1.25639	1.26205	1.52138	2.02588	1.59017	1.98137	1.24377	1.41415	1.40019	2.65978	3.31249	2.97894	2.5209	2.67688	2.48417
2-hydroxy-3-oxopropionate reductase	0.00786465	0.00818684	0.0134403	0.0160033	0.00892179	0	0	0	0.0218221	0	0.0270708	0	0	0	0	0	0	0.0231399	0	0.0145014	0	0	0	0.0313064	0.0101219	0.0347001	0.0214384	0	0.010334
3-hydroxy-3-methylglutaryl-CoA synthase 2 (mitochondrial)	0	0	0	0	0	0	0	0	0	0	0	0	0	0	0	0	0	0	0	0	0	0	0	0	0	0	0	0.0160485	0.0119614
3-hydroxybutyryl-CoA dehydrogenase	0	0	0	0	0	0	0	0	0	0	0	0	0	0	0	0	0	0	0	0	0	0	0	0.0166667	0	0.0246313	0	0	0
Accessory subunit of the mitochondrial membrane respiratory chain NADH dehydrogenase (Complex I), that is believed not to be involved in catalysis. Complex I functions in the transfer of electrons from NADH to the respiratory chain. The immediate electron acceptor for the enzyme is believed to be ubiquinone	0.0236734	0.0246432	0.0202283	0	0	0.0517996	0.0708567	0	0.0325127	0.0291177	0.053777	0	0	0	0.0480405	0.0264024	0	0.0229841	0	0.0216056	0	0	0	0.0468015	0.0302633	0.0345833	0.0318328	0.0411749	0.0306889
Acetyl-CoA acetyltransferase	0.0587452	0.115444	0.045024	0.216208	0.154167	0.0889741	0	0.149629	0.0871787	0.0211089	0.0386514	0.0625235	0.147188	0.0493978	0.0506668	0.0251757	0.0831562	0.195981	0.0824933	0.0778007	0.0136297	0	0.0093379	0.101555	0.132153	0.176594	0.0527754	0.0786096	0.0676296
Acetyl-CoA carboxylase, biotin carboxyl carrier protein	0.0545039	0.0967183	0.0949149	0.0540009	0.0808208	0.099383	0.212886	0.0470139	0.182638	0.114279	0.0412708	0.136603	0.124745	0.124998	0.17559	0.174596	0.146341	0.146864	0.084613	0.151707	0.239444	0.337541	0.290255	0.0718348	0.200129	0.196699	0.181055	0.170991	0.103893
acid phosphatase 2, lysosomal	0	0	0	0	0	0	0	0	0	0	0	0	0	0	0.0112435	0.00617927	0	0	0	0	0	0	0	0	0	0	0	0	0
acyl-CoA dehydrogenase	0.121801	0.0760937	0.0992304	0.300621	0.268441	0.257828	0.0182677	0.273103	0.407218	0.267297	0.0558611	0.164902	0.263837	0.0936341	0.123872	0.0475833	0.23288	0.265716	0.235915	0.228341	0.0784291	0.0493474	0.146328	0.807064	0.778097	0.651743	0.400871	0.492622	0.576267
acyl-CoA dehydrogenase, C-2 to C-3 short chain	0	0	0	0	0	0	0	0	0	0	0	0	0	0	0.00577185	0.00634425	0	0	0	0	0	0	0	0.011246	0.014544	0.00831006	0.00764915	0.00989397	0.0147486
acyl-CoA thioesterase	0	0	0	0	0	0	0	0	0.010623	0.00951369	0	0.011833	0.01082	0	0	0	0	0	0	0	0	0	0	0	0	0	0	0	0
alpha beta hydrolase fold-3 domain protein	0.00984734	0.0102507	0	0	0	0	0	0	0	0	0	0	0	0	0	0	0	0	0	0	0	0	0	0	0	0	0	0	0
Amp-dependent synthetase and ligase	0	0	0	0	0	0.00457872	0	0.00591871	0	0	0	0	0	0	0.00424643	0.00933512	0.00533426	0.00406326	0.00997388	0.00381956	0	0	0	0	0	0	0	0	0
biotin lipoyl attachment domaiN-containing protein	0	0	0	0	0	0.0169807	0.0232279	0	0	0	0	0	0	0	0	0	0	0	0	0	0	0	0	0	0	0	0	0	0
Carboxyl ester lipase (Bile salt-stimulated lipase)	0.0200313	0.0166816	0.0616185	0.0326084	0.0181791	0.0350644	0	0.0566578	0.0605237	0.0443484	0.0546044	0.0245155	0.0224168	0.024379	0.00812993	0.0446809	0.0714882	0.00777923	0.0763812	0.0511886	0	0.0812362	0.0517176	0	0.0460934	0.0117051	0.00538709	0	0.0311611
carboxyl transferase	0.0413242	0.0526592	0.0510558	0.0890002	0.0627221	0.075573	0.0206725	0.0585426	0.0885698	0.0793212	0.036568	0.0352204	0.135337	0.0448091	0.0279594	0.0409727	0.0703463	0.080381	0.0876911	0.0840058	0.0596372	0.0840485	0.0593392	0.17269	0.117565	0.141086	0.111254	0.111996	0.101381
carboxylase	0	0.0140481	0.0115313	0.0321081	0.0102456	0.0736488	0.0199593	0.0445323	0.0368509	0.0330028	0.0253669	0.0134604	0.0683874	0.0328485	0.00459962	0.00505577	0.0173338	0.0787149	0.0319729	0.0820604	0.0211457	0.0364096	0.01463	0.160284	0.149649	0.11849	0.151195	0.093734	0.145762
Carrier of the growing fatty acid chain in fatty acid biosynthesis (By similarity)	0.414568	0.703406	0.666166	0.358996	0.46845	0.296283	0.45205	0.214718	0.289399	0.258699	0.375848	0.324201	0.294766	0.294486	0.123168	0.302937	0.30791	0.351212	0.214822	0.302725	0.283078	0.182781	0.242426	0.237607	0.499345	0.307259	0.282822	0.365823	0.233708
Catalyzes the 1,3-allylic rearrangement of the homoallylic substrate isopentenyl (IPP) to its highly electrophilic allylic isomer, dimethylallyl diphosphate (DMAPP) (By similarity)	0	0	0	0	0	0	0	0	0	0	0	0	0	0	0	0	0	0.0158566	0	0.0074528	0	0	0	0	0	0	0	0	0
Catalyzes the condensation reaction of fatty acid synthesis by the addition to an acyl acceptor of two carbons from malonyl-ACP (By similarity)	0	0	0	0	0	0	0	0	0	0	0	0	0	0	0	0	0	0	0	0	0	0	0	0	0	0	0.00750345	0	0.0217014
Catalyzes the condensation reaction of fatty acid synthesis by the addition to an acyl acceptor of two carbons from malonyl-ACP. Catalyzes the first condensation reaction which initiates fatty acid synthesis and may therefore play a role in governing the	0	0	0	0	0	0.0152171	0	0.0196705	0	0	0	0	0	0	0	0	0	0.040512	0	0.0126941	0	0	0	0.0274165	0.0176759	0.0709965	0.0564438	0.048528	0.0542003
Catalyzes the NADP-dependent rearrangement and reduction of 1-deoxy-D-xylulose-5-phosphate (DXP) to 2-C-methyl-D-erythritol 4-phosphate (MEP) (By similarity)	0	0	0	0	0	0	0	0	0	0	0	0	0	0	0	0	0	0	0	0	0	0	0	0	0	0	0.00797835	0	0.00769165
Catalyzes the reversible phosphatidyl group transfer from one phosphatidylglycerol molecule to another to form cardiolipin (CL) (diphosphatidylglycerol) and glycerol (By similarity)	0.00347725	0.0036197	0.00297122	0.00649258	0.00723919	0.00380428	0.00520387	0.00491762	0.00477561	0.00427693	0.0039495	0	0	0	0.00352819	0.00387809	0.00443203	0.003376	0.00414345	0.00317352	0.00409497	0.00705092	0.00561105	0.0068744	0.00444521	0.00507974	0.00935148	0.00604794	0.00450772
CoA transferase having broad substrate specificity for short-chain acyl-CoA thioesters with the activity decreasing when the length of the carboxylic acid chain exceeds four carbons (By similarity)	0	0	0	0.00456799	0.00509328	0.00491203	0	0.00634958	0.0124276	0.00556496	0	0	0	0	0.00455556	0	0.00572258	0.00439271	0.00529922	0.016376	0	0	0	0.0444669	0.0287537	0.0197655	0.0121678	0.00786933	0.0175958
coA-substrate-specific enzyme activase	0	0.0184824	0.0303425	0.0270965	0.0201416	0.0291373	0.0132856	0.0251097	0.0243845	0.0218383	0.0100832	0.013581	0.0620919	0.0108043	0.00890638	0.00978964	0.011188	0.0430952	0.0317351	0.0243063	0	0	0	0.0351011	0.0567437	0.0389062	0.0716238	0.138348	0.0800981
cobalamin b12-binding domain protein	0.0908398	0.169633	0.123481	0.0739377	0.12366	0.099383	0.243467	0.0508033	0.248754	0.222779	0.266685	0.165499	0.226419	0.241716	0.0368683	0.101311	0.0926259	0.0705558	0.129892	0.0994862	0.0855817	0.0736793	0.117267	0.107752	0.185803	0.185785	0.122149	0.157997	0.11776
Component of the acetyl coenzyme A carboxylase (ACC) complex. Biotin carboxylase (BC) catalyzes the carboxylation of biotin on its carrier protein (BCCP) and then the CO(2) group is transferred by the transcarboxylase to acetyl-CoA to form malonyl- CoA (By similarity)	0	0	0	0	0	0	0	0	0	0	0	0	0	0	0	0	0	0	0.00976464	0.00747886	0	0.0166165	0.0132233	0	0	0	0	0	0
Component of the acetyl coenzyme A carboxylase (ACC) complex. First, biotin carboxylase catalyzes the carboxylation of biotin on its carrier protein (BCCP) and then the CO(2) group is transferred by the carboxyltransferase to acetyl-CoA to form malonyl-CoA (By similarity)	0	0.00711276	0.00583849	0	0	0	0	0	0	0	0	0	0	0	0	0	0	0	0.00814195	0.00623602	0	0	0	0	0	0	0	0	0
Converts 2C-methyl-D-erythritol 2,4-cyclodiphosphate (ME-2,4cPP) into 1-hydroxy-2-methyl-2-(E)-butenyl 4-diphosphate (By similarity)	0	0	0	0	0	0	0	0	0	0	0	0	0	0	0	0	0	0	0	0	0	0.0402739	0.0213664	0.0261771	0.0169269	0.0290148	0	0	0
Dehydrogenase	0.0367154	0.0127398	0.0261436	0.123531	0.0891444	0.039109	0.00770859	0.0419005	0.0154783	0.0075265	0.040602	0.0546866	0.135604	0.028611	0.00522638	0.00574469	0.00656525	0.0222244	0.0936371	0.0491352	0.0132722	0.0992651	0.0675574	0.0224084	0.0223952	0.00752472	0.0404756	0.0235694	0.0348089
Diacylglycerol kinase	0.00791779	0.00824216	0.00676555	0.00805571	0.00898207	0	0.0118494	0.0111976	0.0108742	0.00973868	0.00899312	0	0	0	0.00803379	0.00883052	0.0100918	0.00768725	0	0.00722619	0	0	0	0	0.0101219	0.0115667	0	0	0
Enoyl- acyl-carrier-protein reductase NADH	0.0704128	0.0732973	0.0890411	0.142233	0.121274	0.187917	0.109414	0.147289	0.110468	0.109048	0.180675	0.100642	0.0805234	0.150124	0.142827	0.129478	0.125776	0.0550144	0.103501	0.0800935	0.223717	0.151818	0.13265	0.14276	0.123851	0.114876	0.195411	0.152638	0.155241
Enoyl-CoA hydratase	0.0853295	0.0782035	0.0890358	0.333709	0.165516	0.0963163	0.0367491	0.0511615	0.0498278	0.0814654	0.0724052	0.0407477	0.173695	0.0323766	0.00947412	0.0104137	0.0119011	0.0994203	0.0851133	0.128836	0.0746511	0.073768	0.0733652	0.107765	0.19261	0.218106	0.192795	0.171816	0.183433
fatty acid binding protein 1, liver	0.0312489	0.032529	0.040052	0	0	0.0170939	0.0467654	0	0.0429168	0.0192177	0.0354928	0.0478052	0.0437127	0	0.0792668	0.0348511	0	0.091017	0	0.0712984	0	0	0	0	0.119843	0.0456499	0.0420193	0.271754	0.060764
Fatty acid binding protein 3, muscle and heart (Mammary-derived growth inhibitor)	0	0	0	0	0	0	0	0	0	0	0	0	0	0	0	0	0	0.0513254	0	0.0321647	0	0	0	0	0	0	0	0	0
fatty acid binding protein 5	0.0100157	0	0.00855813	0	0	0	0	0	0	0	0	0	0	0	0	0	0	0.03371	0.0413731	0.0475323	0	0	0	0	0	0	0	0	0
fatty acid binding protein 6, ileal	0.0163893	0.0170607	0	0.0166748	0.0185923	0.0179306	0	0.0463563	0.0225088	0.0201584	0.0186151	0.0250726	0.0229262	0.0199465	0.0498882	0.0182786	0.0835577	0	0	0	0	0	0	0.064802	0.0419031	0	0	0	0
Hydroxyacyl-CoA dehydrogenase	0.0149278	0	0.0127554	0	0	0	0	0	0	0	0	0	0	0	0.0378663	0.00832431	0	0.0144932	0.0177878	0.0204359	0	0	0	0	0	0	0	0	0
hydroxyacyl-CoA dehydrogenase 3-ketoacyl-CoA thiolase enoyl-CoA hydratase (trifunctional protein), beta subunit	0.0148021	0.0154085	0	0	0	0	0	0	0	0	0	0	0	0	0.0600759	0.027514	0.0314441	0.0287422	0.0117587	0.00900612	0.00581055	0	0.00796179	0	0	0	0.00663463	0	0.00639622
inositoL-3-phosphate synthase	0	0	0	0	0	0.0218685	0	0.00706712	0	0	0	0	0	0	0	0	0	0.010296	0.0126366	0.00967852	0	0	0	0.031448	0.047449	0.0232381	0.0142599	0.00922243	0.0206213
Involved in unsaturated fatty acids biosynthesis. Catalyzes the dehydration of short chain beta-hydroxyacyl-ACPs and long chain saturated and unsaturated beta-hydroxyacyl-ACPs (By similarity)	0.0517997	0.0706319	0.0854109	0.052702	0.0405522	0.0917957	0.086807	0.0732566	0.0594737	0.112496	0.101127	0.0491149	0.0224552	0.0976831	0.0323553	0.053467	0.0201837	0.0311702	0	0.0293007	0.0302454	0.052078	0	0	0.0612857	0.116935	0.0212936	0	0.0205284
Key enzyme for ketone body catabolism. Transfers the CoA moiety from succinate to acetoacetate. Formation of the enzyme-CoA intermediate proceeds via an unstable anhydride species formed between the carboxylate groups of the enzyme and substrate (By similarity)	0	0.00917172	0.0376429	0.00893068	0.00995766	0	0	0	0	0	0	0	0	0	0	0	0	0.00845883	0	0.0079515	0	0	0	0	0	0	0	0	0
Malonyl coA-acyl carrier protein transacylase	0	0	0	0	0	0.0346498	0	0.0223951	0	0.0195104	0.0449961	0	0.0110759	0.0289089	0	0	0	0.0308532	0.00946674	0.0507548	0.000890613	0	0.00122035	0	0.0401159	0.057293	0.10597	0.0684888	0.0714722
maoc domain protein dehydratase	0.0152186	0.0158421	0.0390117	0.0154837	0.0172642	0.0166499	0.0227754	0.0215226	0.020901	0.0187185	0.0172855	0.0433118	0.039604	0.0185217	0	0	0	0	0	0	0	0	0	0	0	0	0	0	0
Methylmalonyl-coA mutase	0.0167405	0.0213804	0.0354304	0.0841682	0.0263657	0.1406	0.0224304	0.138958	0.0979702	0.0954302	0.0692581	0.012805	0.247874	0.0616034	0.0339715	0.0140027	0.0586769	0.119389	0.0977895	0.159074	0.0395366	0.0680761	0.0406677	0.291438	0.306863	0.292896	0.315066	0.160223	0.265436
Niemann-Pick disease type C1	0	0	0	0	0	0	0	0	0	0	0	0	0	0	0.00178529	0	0.00224263	0	0	0	0	0	0	0	0	0	0	0	0
Palmitoyl-protein thioesterase 1	0.0229771	0.0079728	0.0196334	0	0	0	0	0	0.0105188	0.0188408	0.00869923	0	0	0	0.0388563	0.0170839	0.00976205	0.00743603	0.00912643	0.0139801	0	0	0	0	0	0	0	0	0
phosphatidic acid phosphatase type 2C	0	0	0	0	0	0	0	0	0	0	0	0	0	0	0	0	0	0.00792831	0.00973062	0.0074528	0	0	0	0	0	0	0	0	0
Phospholipase B1	0	0	0	0	0	0	0	0	0	0	0	0	0	0	0	0.00188724	0.0107841	0	0	0	0	0	0	0	0	0	0	0	0
phospholipase D family, member	0.00478299	0.00497894	0.00408694	0	0	0	0	0	0	0	0	0.00731712	0.00669072	0	0.0194123	0.0160031	0.0243852	0.0139312	0.0170981	0.0130956	0	0	0	0	0	0	0	0	0
propionyl-CoA carboxylase	0	0	0	0	0	0	0	0	0	0	0	0	0	0	0	0	0	0	0.00543324	0.00416139	0	0	0	0	0	0	0	0	0
reductase	0	0	0	0	0	0	0	0	0.0131916	0	0.0109097	0	0	0	0	0	0	0	0	0	0	0	0	0	0	0	0	0	0
Short-chain dehydrogenase reductase Sdr	0	0	0	0	0	0.0183018	0.0250351	0.0111976	0.0121006	0.0216741	0	0.0121128	0	0.00963631	0.00893986	0.00982644	0.01123	0	0	0	0.010376	0	0.0142175	0.0320647	0	0.0118469	0.0119827	0.0154993	0
sphingomyelin phosphodiesterase, acid-like 3B	0.0593333	0.0494112	0.0456289	0.0362201	0.0403852	0.0454394	0.0532771	0.0419554	0.0651901	0.0510849	0.0606523	0.0544616	0.0331995	0.0361057	0.0602026	0.0727903	0.0605	0.0288029	0.0565608	0.0324904	0.0489116	0.0601559	0.0670201	0.0469199	0.0379249	0.0173354	0.023935	0.0412791	0.023075
sterol carrier protein	0	0	0	0	0	0	0	0	0.00651571	0.00583532	0	0	0	0	0	0	0	0	0	0	0	0	0	0	0	0	0	0	0
Sterol carrier protein 2	0.0086642	0.00450957	0.011105	0	0	0	0	0	0	0	0	0	0	0	0.0131867	0.00966297	0.0055216	0.00420596	0	0.00790741	0.00510168	0	0.00699048	0.00856441	0.011076	0.00632855	0.00582523	0.00753478	0
synthase	0.010715	0.00563436	0.00453077	0	0	0	0	0	0	0	0	0	0	0	0	0	0	0.00514802	0.0063183	0.00483926	0.00621624	0	0.0170354	0	0	0	0	0	0
various	0	0.0165965	0.0136231	0.0305704	0.0340858	0	0	0	0.0141796	0.0126989	0	0	0.0433946	0.0316728	0.0178797	0.0196529	0	0	0	0	0	0	0	0.00676401	0.00874764	0	0.0117306	0.0151733	0.0113091
Nucleotide transport and metabolism	0.724417	0.939285	0.745989	1.91033	1.26344	0.900076	0.4608	0.797688	0.555834	0.716942	0.773243	0.780393	0.927295	0.878606	0.934513	0.672934	0.573906	1.30664	1.20959	1.17	0.946257	0.596146	0.858379	1.42649	1.22457	1.44179	1.27493	0.876717	1.46445
5'-nucleotidase	0	0	0	0	0	0	0	0	0	0	0	0	0	0	0	0	0	0.0108326	0	0.00653278	0	0	0	0	0	0	0.00585771	0	0.00564722
adenosine deaminase	0	0	0	0	0	0	0	0	0	0	0	0	0	0	0	0	0	0.0250736	0.00769335	0.00589243	0	0	0	0	0	0	0	0	0
adenylate kinase	0	0.0107003	0.00878334	0	0	0	0	0	0	0	0	0	0	0	0.104298	0.0229284	0	0.0997994	0.0367459	0.0656696	0	0	0	0	0	0	0	0	0
Adenylate kinase 2	0	0	0	0	0	0	0	0	0	0	0	0	0	0	0.0711368	0.0223405	0	0	0	0	0	0	0	0	0	0	0	0	0
Adenylate kinase 3	0	0	0	0	0	0	0	0	0	0	0	0	0	0	0.0523789	0.0115147	0	0	0	0	0	0	0	0	0	0	0	0	0
adenylosuccinate lyase	0.0156942	0.03812	0.0178804	0.0319352	0.00593459	0.040051	0	0.0295771	0.0359076	0.0575559	0.0473648	0.0157796	0.00712707	0.0375084	0.00530804	0.0116689	0.0133357	0.0101582	0.0374021	0.04297	0.0123215	0.0106079	0.0168833	0.0103423	0.00668765	0.00764229	0.0281379	0	0.0203451
Also displays a weak uracil phosphoribosyltransferase activity which is not physiologically significant (By similarity)	0.0133163	0.0277236	0.0113784	0.0270965	0.0151062	0	0	0	0	0	0	0	0	0	0	0	0	0	0	0	0.0462572	0	0.0211277	0	0	0	0	0	0
aspartate transcarbamylase	0.0223206	0.023235	0.0317873	0.0600604	0.0330239	0.0647656	0	0.0313377	0.0499665	0.0359334	0.0331825	0.0227644	0.0200517	0.0530012	0.0073851	0.016235	0	0.0256963	0.065861	0.063526	0.0260953	0	0.0354956	0.014709	0.0278868	0.0427365	0.0361216	0.0242012	0.0348236
bifunctional purine biosynthesis protein PURH	0.0535659	0.123905	0.0813758	0.127092	0.101219	0.110716	0.062337	0.134641	0.024571	0.036638	0.0743706	0.0637696	0.114133	0.113778	0.0965994	0.106179	0.0530911	0.0982959	0.155991	0.114088	0.161171	0.108648	0.172873	0.175839	0.113664	0.216064	0.167489	0.155269	0.153779
Carbamoylphosphate synthase large subunit	0	0	0	0	0	0	0	0	0	0	0	0	0	0	0	0	0	0	0	0	0	0	0	0.00432215	0.00279484	0	0.00293978	0.00380253	0
carbamoyl-phosphate synthetase ammonia chain	0	0	0	0	0	0.0143378	0	0.00308898	0	0	0	0	0	0	0	0	0	0.00636186	0	0.0119606	0	0	0	0.0302269	0.0307146	0.00638163	0.0205593	0.011397	0.016989
Carbamoyl-phosphate synthetase glutamine chain	0	0	0	0	0	0	0	0	0	0	0	0	0	0	0	0	0	0	0	0	0	0	0	0	0	0	0.00870566	0	0.00839282
Catalyzes a reversible aldol reaction between acetaldehyde and D-glyceraldehyde 3-phosphate to generate 2-deoxy- D-ribose 5-phosphate (By similarity)	0	0	0	0.0191525	0.0106775	0	0	0	0	0	0	0	0	0	0	0	0	0	0	0	0	0	0	0.0148505	0.0191442	0.021912	0.0203321	0	0.0196015
Catalyzes a salvage reaction resulting in the formation of AMP, that is energically less costly than de novo synthesis (By similarity)	0	0.0425525	0.0349291	0.0823049	0.0921248	0	0	0	0	0	0	0	0	0	0	0	0	0	0	0	0	0	0	0	0	0	0	0	0
Catalyzes the ATP-dependent amination of UTP to CTP with either L-glutamine or ammonia as the source of nitrogen (By similarity)	0	0	0	0	0	0	0	0	0	0	0	0	0	0	0	0	0	0.0042611	0	0.00400553	0	0	0	0.0516576	0	0.0127635	0.0353544	0	0.028405
Catalyzes the conversion of inosine 5'-phosphate (IMP) to xanthosine 5'-phosphate (XMP), the first committed and rate- limiting step in the de novo synthesis of guanine nucleotides, and therefore plays an important role in the regulation of cell growth (By similarity)	0.0145269	0.0251012	0.0206043	0.0957722	0.0248683	0.0624055	0.00708567	0.060429	0.0253375	0.0226917	0.0317099	0	0.020307	0.0294542	0.00481377	0.00529116	0.0181408	0.0595437	0.0223127	0.0429829	0.0334839	0.0381488	0.00765557	0.155471	0.0918863	0.13471	0.0448553	0	0.111178
Catalyzes the conversion of N5-carboxyaminoimidazole ribonucleotide (N5-CAIR) to 4-carboxy-5-aminoimidazole ribonucleotide (CAIR) (By similarity)	0	0	0	0.0429222	0.0318418	0.0156346	0.0213866	0	0	0.0171586	0.015845	0	0	0	0	0	0	0	0	0	0	0	0	0	0.035562	0.0406383	0	0	0
Catalyzes the conversion of uracil and 5-phospho-alpha- D-ribose 1-diphosphate (PRPP) to UMP and diphosphate (By similarity)	0.0448548	0.0466924	0	0.0684543	0.0763261	0	0	0	0.0321651	0.0150138	0.0266011	0.0514649	0.0156864	0.0136476	0	0.0122715	0.0140243	0	0	0	0	0	0	0	0	0	0	0.0195039	0.0145369
Catalyzes the decarboxylation of orotidine 5'- monophosphate (OMP) to uridine 5'-monophosphate (UMP) (By similarity)	0.00763409	0.00794683	0.00652313	0.0077168	0.0172084	0.00840683	0.0114997	0.0108671	0.0104846	0.00938974	0.00867089	0.0113822	0.0104078	0.00905507	0.00754922	0.0165958	0.00948313	0.00738775	0.0209509	0.0160466	0.00901964	0.0310609	0	0.0149946	0.0224452	0.0256492	0.0103326	0.013365	0.00996132
Catalyzes the hydrolytic deamination of adenine to hypoxanthine. Plays an important role in the purine salvage pathway and in nitrogen catabolism (By similarity)	0	0	0	0	0	0	0	0	0	0	0	0	0	0	0	0	0	0	0	0	0	0	0	0	0	0	0	0.0109874	0.00818922
Catalyzes the reversible phosphorylation of S-methyl-5'- thioadenosine (MTA) to adenine and 5-methylthioribose-1-phosphate. Involved in the breakdown of MTA, a major by-product of polyamine biosynthesis. Responsible for the first step in the methionine salvage pathway after MTA has been generated from S- adenosylmethionine. Has broad substrate specificity with 6- aminopurine nucleosides as prefer…	0	0	0	0	0	0	0	0	0	0	0	0	0	0	0	0	0	0.00804037	0.00986815	0	0	0	0	0	0	0	0	0	0
Catalyzes the reversible phosphorylation of UMP to UDP (By similarity)	0	0	0	0	0	0	0	0	0	0	0	0	0.0277835	0.0120862	0	0	0	0	0.0118334	0.0181267	0	0	0	0.0588985	0.0253904	0.072537	0.0534144	0.0690901	0.0901162
Catalyzes the reversible transfer of the terminal phosphate group between ATP and AMP. Plays an important role in cellular energy homeostasis and in adenine nucleotide metabolism (By similarity)	0.0541557	0.0447647	0.0369167	0.125837	0.0647689	0.0536995	0.0551878	0.0348892	0.0150409	0.0150138	0.0263035	0.0517639	0.0303586	0.0283411	0.104128	0.115705	0.0892905	0.102515	0.224355	0.130496	0.119543	0.0468118	0.0398089	0.0950135	0.0755711	0.122398	0.112256	0.0618726	0.138846
Catalyzes the synthesis of GMP from XMP (By similarity)	0	0.00445197	0.00365438	0	0	0.0233949	0	0.0120966	0.0117473	0.00526031	0.0097152	0	0	0	0	0	0	0.0211471	0.00519087	0.0119272	0.00534886	0.00920992	0	0.0507301	0.0218691	0.0187431	0.0462699	0	0.0612397
Catalyzes the transfer of a ribosyl phosphate group from 5-phosphoribose 1-diphosphate to orotate, leading to the formation of orotidine monophosphate (OMP) (By similarity)	0.0329737	0.0343245	0.0286086	0.0546971	0.035666	0.0481518	0.0164667	0.0311219	0.0308015	0.0413777	0.03821	0.0169122	0.0309288	0.0403634	0.0226476	0.0248936	0.0284494	0	0.0524448	0.0401681	0.0493016	0.0424449	0.0497612	0.0221691	0.0430058	0.0163816	0.0295911	0.0191376	0.0427916
Catalyzes two reactions the first one is the production of beta-formyl glycinamide ribonucleotide (GAR) from formate, ATP and beta GAR	0	0	0	0	0	0	0	0	0	0	0	0	0	0	0	0	0	0.011729	0	0.00551277	0	0	0	0	0	0	0	0	0
Converts the preformed base xanthine, a product of nucleic acid breakdown, to xanthosine 5'-monophosphate (XMP), so it can be reused for RNA or DNA synthesis (By similarity)	0	0	0	0.0124842	0.0139199	0	0	0	0	0	0	0	0	0	0	0	0	0	0	0	0	0	0	0	0	0	0	0	0
Cytidine monophosphate kinase	0.0205136	0.021354	0.00878334	0.0104126	0.01161	0.0110046	0	0.0142252	0	0	0	0	0	0	0	0	0	0.00989316	0.0121421	0.0092998	0	0	0	0	0	0	0	0.0180368	0.0134434
cytosine deaminase	0.0109774	0.00571353	0.00937987	0.00558429	0.00622645	0.00600488	0.0164281	0.00776225	0.00753808	0.00675093	0.0124682	0.00839669	0.0153557	0.0133599	0.00556909	0.00612139	0.0139915	0.0106577	0.0130805	0.0100185	0.00646372	0.0111295	0.0177136	0.0108509	0.00701655	0.00801814	0.00738044	0.0095464	0.00711523
deoxyguanosinetriphosphate triphosphohydrolase-like protein	0	0	0	0	0	0	0	0	0	0	0	0	0	0	0	0	0	0	0	0	0	0	0	0.00943655	0.00610197	0	0	0	0
deoxynucleoside kinase	0	0.0119592	0.00981668	0	0	0	0	0	0	0	0	0	0	0	0	0	0	0	0	0	0	0	0	0	0	0	0	0	0
DNA RNA NON-specific endonuclease	0	0.00802526	0.00658751	0	0	0	0	0	0	0	0	0.011794	0	0.00938272	0	0	0	0	0.00918647	0.00703603	0	0	0	0	0	0	0	0	0
Ectonucleoside triphosphate diphosphohydrolase	0.014204	0.00985729	0.00809132	0.00481715	0.0214844	0.0155399	0.0141713	0.0200877	0.0130051	0.0116471	0.0053777	0.0289728	0.0132463	0.00576232	0.0240202	0.0264024	0.0241389	0.0137905	0.0225672	0.00864224	0.0111516	0.00960064	0	0	0	0	0	0	0
Essential for recycling GMP and indirectly, cGMP (By similarity)	0.020649	0.0107475	0.0176441	0	0	0.00716224	0	0.00925832	0	0	0	0	0	0	0	0	0	0	0	0	0	0	0	0	0	0	0	0	0
formyltetrahydrofolate synthetase	0.0353481	0.0267564	0.0373307	0.0802489	0.0486125	0.0800171	0.0385562	0.0982889	0.0905027	0.0862462	0.0150873	0.244362	0.299306	0.178857	0.0312327	0.0147975	0.0730754	0.13508	0.107776	0.118183	0.0245905	0.0424169	0.0472135	0.310329	0.290869	0.209115	0.288178	0.167263	0.250121
histidine triad	0.0200313	0.020852	0.0171163	0.020556	0.0229198	0	0	0	0	0.024638	0.0227518	0	0	0	0	0	0	0	0	0	0.0235898	0	0.0323235	0.0396012	0.0256074	0.0292628	0	0	0
histidine triad (HIT) protein	0.0161632	0.0168254	0	0.0373646	0.0416614	0	0	0	0	0	0	0	0	0	0	0	0	0	0	0	0	0	0	0	0	0	0	0	0
Hypoxanthine phosphoribosyltransferase	0.0525195	0.0683771	0.0448766	0.119968	0.0891201	0.0143245	0.0195945	0.0185166	0.0179819	0.0322084	0.0297426	0.0200301	0.0366308	0.0318698	0	0	0	0.0254238	0.0312032	0.0119495	0.0926876	0.0265493	0.0635016	0.0258846	0	0.0191271	0.0176059	0	0.0169732
In eubacteria ppGpp (guanosine 3'-diphosphate 5-' diphosphate) is a mediator of the stringent response that coordinates a variety of cellular activities in response to changes in nutritional abundance (By similarity)	0	0	0	0	0	0	0	0	0	0	0	0	0	0	0	0	0	0	0	0	0.00392605	0	0.00537959	0	0	0	0	0	0
inosine-uridine preferring nucleoside hydrolase	0	0	0	0.023687	0.00880362	0	0	0	0	0	0	0	0	0	0	0	0	0	0	0	0	0	0	0	0	0	0	0	0
Involved in allosteric regulation of aspartate carbamoyltransferase (By similarity)	0	0.0158421	0.0130039	0.0619348	0.0172642	0	0	0	0	0.0187185	0.0172855	0.0232817	0.0212887	0.0370435	0	0	0	0.0147755	0	0.0138893	0	0	0	0	0	0	0	0	0
Major role in the synthesis of nucleoside triphosphates other than ATP. The ATP gamma phosphate is transferred to the NDP beta phosphate via a ping-pong mechanism, using a phosphorylated active-site intermediate (By similarity)	0.01749	0.0182066	0.0448344	0	0	0	0	0	0	0	0	0.0252492	0.0230877	0	0	0	0	0	0	0	0	0	0	0	0	0	0	0	0
NME NM23 nucleoside diphosphate kinase 3	0.0138678	0	0.0118497	0.0141094	0.0157319	0	0	0	0	0	0	0	0	0	0.014071	0.0154665	0	0.0134641	0	0.0126565	0	0	0	0	0	0	0	0	0
Nucleophosmin (Nucleolar phosphoprotein B23, numatrin)	0.0370833	0.030882	0.0443614	0.0377293	0.0336544	0.0324567	0.0443976	0.0314666	0.0407438	0.0456115	0.0336957	0.0453846	0.0622491	0.0361057	0.0526773	0.0248149	0.0378125	0.0360036	0.0353505	0.0270754	0.0174684	0.015039	0.0239358	0.0146625	0.0379249	0.0108346	0.0199459	0.0386992	0.0192291
nucleoside diphosphate kinase	0.0157293	0.0163737	0	0	0	0	0	0	0	0.0193466	0.0178655	0.024063	0	0.0382865	0.150794	0.0625713	0	0.104789	0.0367459	0.0844324	0	0	0	0	0	0	0	0	0
nucleoside hydrolase	0.00732396	0.00762399	0.00625813	0.0521607	0.00830842	0	0	0	0	0	0	0	0	0	0	0	0	0	0	0	0	0	0	0	0	0	0	0	0
permease	0	0	0	0	0	0	0	0	0	0	0	0	0	0	0	0.00588701	0.0067279	0	0	0	0	0	0	0	0	0	0	0	0
Phosphoribosyl pyrophosphate synthase	0.00732396	0.0151539	0.0186971	0.086895	0.0719533	0	0	0	0	0.00850339	0.0078524	0.0212783	0.029185	0	0.0214523	0	0.0269478	0	0	0	0.066834	0.0287695	0.0345669	0.0709506	0.0540559	0.0621798	0	0	0
Phosphoribosylaminoimidazole carboxylase ATPase subunit	0	0	0	0.00616148	0.00687001	0	0	0	0	0	0	0	0	0	0	0	0	0	0	0	0	0	0	0	0	0	0	0	0
Phosphoribosylformylglycinamidine cyclo-ligase	0	0	0	0	0	0	0	0	0	0	0	0	0	0	0	0	0	0.0297831	0.0073107	0.00559935	0	0	0	0	0	0	0	0	0
phosphoribosylformylglycinamidine synthase	0.0285813	0.0297522	0	0.0712552	0.0366704	0.0205079	0.00561635	0.0105875	0.00510104	0.00228419	0.00421864	0	0	0	0.00188431	0	0.00473405	0.0257274	0.00601447	0.0236077	0.00289613	0.00498669	0.00396836	0.0335069	0.045815	0.0247662	0.0305029	0.0262787	0.0220444
Phosphoribosylglycinamide synthetase	0	0	0	0	0	0	0	0	0	0	0	0	0	0	0	0	0	0	0	0	0	0	0	0.0106269	0.020793	0.0239644	0.0298715	0.019319	0.0503967
Phosphorylation of dTMP to form dTDP in both de novo and salvage pathways of dTTP synthesis (By similarity)	0.0111074	0	0.00949101	0.0113009	0.0126004	0.012152	0.0166228	0	0	0	0	0.0169924	0	0.0135182	0.0112702	0.0123878	0.0141573	0.010784	0.0132355	0.0101372	0.0130806	0.0225228	0.0179235	0.021959	0.0141994	0.0162263	0.0149358	0.019319	0.0143991
Plays an important role in the de novo pathway of purine nucleotide biosynthesis (By similarity)	0.0165825	0.0230158	0.0283387	0.0731094	0.025082	0.0362699	0.0330693	0.0547202	0.0303657	0.0543896	0.0502257	0.0084561	0.0309288	0.0538179	0.022434	0.0185233	0.0423049	0.0966237	0.0592632	0.0605722	0.0455662	0	0.0267584	0.065618	0.0778621	0.0808635	0.0670701	0.0385014	0.114819
Probably involved in ribonucleotide reductase function (By similarity)	0	0	0	0.0153838	0.0171529	0	0	0	0	0	0	0	0	0	0	0	0	0	0	0	0	0	0	0	0	0	0	0	0
Provides the precursors necessary for DNA synthesis. Catalyzes the biosynthesis of deoxyribonucleotides from the corresponding ribonucleotides (By similarity)	0.00630018	0.00655827	0.00538334	0.0140678	0.00784276	0	0	0	0	0	0	0	0	0	0	0	0	0	0	0	0	0	0	0	0	0	0	0	0
Provides the sole de novo source of dTMP for DNA biosynthesis (By similarity)	0	0	0	0	0	0	0	0	0	0	0	0	0	0	0	0	0	0	0	0	0.00873421	0	0.0239358	0	0	0	0	0	0
Purine nucleoside phosphorylase DeoD-type	0	0.0103376	0.0169712	0.0606227	0.0225313	0	0	0	0	0	0	0	0	0	0.0201526	0	0.0253151	0	0	0	0	0	0	0	0	0	0	0	0
Ribose-phosphate pyrophosphokinase	0.0224874	0.0312281	0.0448893	0.137177	0.0424987	0.0984615	0.0112417	0.0424257	0.0412004	0.0368982	0.0766244	0.0229101	0.0314567	0.0273682	0.0152436	0.00837767	0	0.0727445	0.0537055	0.0752372	0.0263695	0.0151348	0.0602205	0.0297009	0.0384111	0.0877884	0.0707056	0.0391953	0.0779026
SAICAR synthetase	0.0620761	0.0812478	0.0449535	0.0782731	0.0704469	0.091536	0.0679725	0.117658	0.0407438	0.0770195	0.132126	0.0453846	0.0632184	0.0640282	0.0351795	0.0578032	0.0628254	0.0894012	0.0948964	0.0473819	0.0824054	0.0451169	0.0889786	0.0476851	0.0569476	0.0785748	0.100946	0.104731	0.107801
The enzymes which catalyze the reversible phosphorolysis of pyrimidine nucleosides are involved in the degradation of these compounds and in their utilization as carbon and energy sources, or in the rescue of pyrimidine bases for nucleotide synthesis (By similarity)	0	0	0	0	0	0	0	0	0	0	0	0	0	0	0	0	0	0	0.0123844	0.00474269	0	0	0	0	0	0	0	0	0
The purine nucleoside phosphorylases catalyze the phosphorolytic breakdown of the N-glycosidic bond in the beta- (deoxy)ribonucleoside molecules, with the formation of the corresponding free purine bases and pentose-1-phosphate (By similarity)	0.017425	0.00906944	0.0148892	0.0265928	0.0395345	0.0190638	0	0.024643	0.0150409	0.0269406	0.0124391	0	0.0245591	0.0319706	0.0395017	0.0260515	0	0.0849537	0.0185561	0.0522791	0	0	0	0	0.0199074	0.0113746	0	0	0
UMP kinase activity	0.00972475	0.0101231	0	0.089336	0.0442656	0	0	0	0	0	0	0	0	0	0	0	0	0	0	0	0.0229046	0.0197192	0	0.0192255	0.0124318	0.0284128	0	0	0
various	0.00186598	0.00388484	0	0.0160572	0.0179037	0.0140114	0.0191662	0	0.0175888	0.00970589	0.0235091	0	0	0	0	0.0140529	0.0160601	0.0419048	0.015928	0	0.0350469	0.0426788	0.0480223	0.0172243	0	0.0127277	0.00556793	0.00720197	0.00536785
Xanthine dehydrogenase	0	0	0	0	0	0	0	0	0	0	0	0	0	0	0	0	0	0	0.00959686	0.00735036	0	0	0	0	0	0	0	0	0
xanthosine 5'-triphosphate (XTP) to their respective monophosphate derivatives. The enzyme does not distinguish between the deoxy- and ribose forms. Probably excludes non-canonical purines from RNA and DNA precursor pools, thus preventing their incorporation into RNA and DNA and avoiding chromosomal lesions (By similarity)	0	0	0	0	0	0	0	0	0	0	0	0	0	0	0.012785	0.0140529	0	0	0	0	0	0.0255501	0.0203325	0	0	0	0	0	0
Posttranslational modification, protein turnover, chaperones	8.19233	9.00519	8.97021	7.14233	7.78096	8.51389	7.87602	8.11377	8.22385	8.21419	8.93192	7.00927	5.49369	7.75378	7.55153	8.64004	6.52063	8.07326	9.80657	8.46465	6.91557	5.72619	6.89314	5.27752	6.49237	5.71782	5.58545	6.85769	5.71079
(serine) protease	0.0228997	0.0189059	0.0202419	0.035244	0.0330558	0.00691127	0.00945393	0.0178678	0.0173518	0.0155399	0.0143502	0	0.0088368	0.0153765	0.0111643	0.00613576	0.00701217	0	0	0	0.0195284	0	0.00891946	0	0	0	0	0	0
2'-5'-oligoadenylate	0	0	0	0	0	0	0	0	0	0	0	0	0	0	0.00681376	0.00748949	0	0	0	0	0	0	0	0	0	0	0	0	0
Aaa atpase	0	0	0	0	0	0	0	0	0	0	0	0	0	0	0	0	0	0	0	0	0	0	0	0.00699901	0.00452578	0	0	0	0
Acts as a chaperone (By similarity)	0.389545	0.568285	0.508999	0.59704	0.546791	0.5956	0.240821	0.569186	0.870257	0.61704	0.796898	0.479059	0.294921	0.582471	0.265693	0.497596	0.362245	0.455364	0.582867	0.36708	0.325794	0.280994	0.283213	0.427269	0.456132	0.348306	0.459517	0.174113	0.410827
Acts as a processive, ATP-dependent zinc metallopeptidase for both cytoplasmic and membrane proteins. Plays a role in the quality control of integral membrane proteins (By similarity)	0.0132439	0.0171469	0.00846383	0.0135868	0.0189366	0	0	0	0.0237804	0.0215178	0.00767137	0.00510739	0.00934032	0	0.0064532	0.00709317	0.00405317	0	0	0	0.0112348	0.00644819	0	0	0	0	0	0	0
ADAM metallopeptidase domain	0.00313324	0.0032616	0.00267728	0	0	0	0	0	0	0	0	0	0	0	0.0063583	0.00698886	0	0.00304201	0	0.00285956	0	0	0	0	0	0	0	0	0
Adenylation and deadenylation of glutamate--ammonia ligase (By similarity)	0.0396392	0.0360916	0.0402103	0.0201648	0.0337255	0.0208674	0.0321126	0.033718	0.0224484	0.0255856	0.0500677	0.0106077	0.00646638	0.0168778	0.00938068	0.010311	0.00883783	0	0	0	0.0145878	0.0150708	0	0	0	0	0	0	0
AhpC TSA family	0.0144671	0.0301195	0.0247235	0.0293479	0.0327227	0	0.0215178	0.0203342	0.0170305	0.0353699	0.0467466	0.022132	0.0201132	0.0351061	0.0319467	0.0351149	0.0183263	0	0	0	0	0	0	0	0.0183808	0.0210046	0	0	0
alkyl hydroperoxide reductase	0.0369026	0.0764081	0.0615295	0.089259	0.0426528	0	0	0	0.0325127	0.0436765	0.0403328	0.0886851	0.0325503	0.0571313	0.0480405	0.0528047	0.075434	0.0973444	0	0.0343148	0.158254	0.0720048	0.117972	0	0	0	0	0.0205874	0.0306889
alkyl hydroperoxide reductase Thiol specific antioxidant Mal allergen	0.045462	0.0473244	0.0128372	0.0308701	0.03442	0.0164364	0.0224834	0.0212467	0.0206331	0.0184785	0.0170639	0.0229832	0.0210157	0.0182843	0.0152436	0.0113153	0.0320802	0.0145861	0.0155149	0.0255943	0.0169326	0.0291553	0.0232015	0	0.0192056	0.0219471	0.0202016	0.0261302	0.0194757
Alpha-2-HS-glycoprotein	0.012842	0.0133681	0.0109732	0	0	0.0140498	0.0192187	0.00908076	0.017637	0.0157953	0.0145861	0.019646	0.0179641	0.0156293	0.0130302	0.0143224	0.00818407	0.0124681	0.0153024	0.0117203	0	0	0	0	0.0164168	0.00938013	0	0	0
anterior gradient 2 homolog (Xenopus laevis)	0.147316	0.125469	0.137321	0.081754	0.136733	0.0879114	0.200423	0.0568196	0.0183929	0.0823614	0.0760561	0.143415	0.0749361	0.146692	0.203829	0.0896171	0.0341393	0.156029	0.0638329	0.146671	0.0286011	0.0246234	0.0391902	0.0264763	0.0513612	0.0195643	0.0180083	0.186346	0.0173612
antigen p97 (melanoma associated) identified by monoclonal antibodies 133.2 and 96.5	0.160369	0.170683	0.148573	0.0473146	0.127938	0.080295	0.0849823	0.170032	0.0683002	0.0895788	0.134785	0.0909666	0.00931379	0.0724307	0.25823	0.269202	0.187967	0.221309	0.175637	0.207861	0.133656	0.121508	0.113243	0.0329829	0.0982742	0.0535519	0.0446271	0.0798159	0.0388407
Antioxidant, AhpC TSA family	0.0124663	0.012977	0.0106521	0.0126835	0.00707099	0	0.0230751	0.0218058	0.00856053	0	0.0283188	0.0095356	0	0.0227581	0	0	0	0.00605167	0.03769	0.0465934	0.00734045	0	0.0100581	0	0	0	0.00870566	0.0112605	0
ATP binding to DnaK triggers the release of the substrate protein, thus completing the reaction cycle. Several rounds of ATP-dependent interactions between DnaJ, DnaK and GrpE are required for fully efficient folding. Also involved, together with DnaK and GrpE, in the DNA replication of plasmids through activation of initiation proteins (By similarity)	0.00633423	0.0256994	0.0156828	0.0061298	0.00683469	0.0401534	0.0461707	0.0348393	0.0169021	0.0376863	0.0411145	0.0179719	0	0.00714874	0.0187856	0.0475887	0.031153	0.0242727	0.02176	0.0285979	0.00736003	0.0253457	0.0100849	0	0	0	0	0	0
ATPase histidine kinase DNA gyrase B HSP90 domain protein	0.0102642	0.0178079	0.00877052	0.0452531	0.0155252	0.0524538	0.0051203	0.0580851	0.0282004	0.0126247	0.0272082	0.0104683	0.00957212	0.0291481	0.00695323	0	0.0218362	0.0166089	0.0285384	0.0124902	0.0279432	0.0136954	0.021869	0.0541616	0.0437575	0.0350165	0.0322517	0.0416819	0.0488406
ATP-dependent CLP protease ATP-binding subunit	0.0962377	0.137096	0.0982166	0.123089	0.0945506	0.10894	0.0452625	0.114404	0.15932	0.150996	0.112651	0.12096	0.0811338	0.159538	0.0519008	0.165671	0.0886889	0.1702	0.291279	0.222161	0.0662397	0.0237262	0.0419999	0.0381102	0.0559056	0.0885012	0.137879	0.103673	0.122938
ATP-dependent clp protease, ATP-binding subunit	0.175162	0.20729	0.187783	0.213256	0.182643	0.0582205	0.040624	0.0915521	0.28552	0.263324	0.238227	0.156001	0.0629086	0.133206	0.0565663	0.0648773	0.0890584	0.0423095	0.16194	0.0795233	0.265129	0.154793	0.0449927	0.00536267	0.0449558	0.0428471	0.0193008	0	0.0186072
ATP-dependent Clp protease, proteolytic subunit	0	0	0	0	0	0	0	0	0	0	0	0	0	0	0.00594501	0	0.00746797	0	0	0	0	0	0	0	0	0	0	0	0
ATP-dependent protease	0	0	0	0	0	0.00314998	0	0.00407184	0	0	0	0	0	0	0	0	0	0.00279536	0.00343082	0.00262771	0	0	0	0	0	0	0	0	0
ATP-dependent serine protease that mediates the selective degradation of mutant and abnormal proteins as well as certain short-lived regulatory proteins. Required for cellular homeostasis and for survival from DNA damage and developmental changes induced by stress. Degrades polypeptides processively to yield small peptide fragments that are 5 to 10 amino acids long. Binds to DNA in a double-stran…	0	0	0	0	0	0.0031773	0.00434623	0	0	0	0	0	0	0	0	0	0	0	0.00346058	0.0026505	0.00342009	0.00588887	0	0.00574144	0.0037126	0	0	0	0
ATP-dependent specificity component of the Clp protease. It directs the protease to specific substrates. Can perform chaperone functions in the absence of ClpP (By similarity)	0.0276926	0.0346497	0.00928985	0.0569334	0.0320163	0.0310887	0.00839093	0.0240582	0.0258952	0.016245	0.0278301	0.0253375	0.0153252	0.0136151	0.0341271	0.0373194	0.028642	0.0327698	0.0199823	0.0153541	0.0393999	0	0.017946	0.0666568	0.0442963	0.0755311	0.0375125	0.0579356	0.0510486
Band 7 protein	0.505978	0.451781	0.340339	0.266257	0.457868	0.69223	0.625763	0.0927801	0.642402	0.489826	0.598152	0.479121	0.401068	0.352096	0.258367	0.319028	0.150842	0.123122	0.452174	0.413061	0.403136	0.276607	0.413876	0.433363	0.44728	0.429369	0.465983	0.515853	0.411591
Basic membrane protein	0	0	0	0	0	0	0	0	0	0.00802966	0.0222448	0	0.0182644	0.031781	0	0	0	0	0	0	0	0	0	0	0	0	0	0	0
Binds specifically to the SsrA RNA (tmRNA) and is required for stable association of SsrA with ribosomes (By similarity)	0	0	0	0	0	0	0	0	0	0	0	0	0	0	0	0	0	0	0	0	0	0	0	0.0291405	0	0.021533	0	0	0
Binds to Cpn60 in the presence of Mg-ATP and suppresses the ATPase activity of the latter (By similarity)	0.328615	0.368031	0.383577	0.489068	0.573592	0.420784	0.415513	0.290747	0.31731	0.285187	0.643759	0.189106	0.388013	0.402317	0.0725798	0.268376	0.0967481	0.0851621	0.0620597	0.151353	0.0906954	0.0528035	0.164506	0.0492909	0.199738	0.150548	0.208606	0.136386	0.269005
C8 domain	0	0	0	0	0	0.0026626	0.00728434	0	0.00334243	0.00299341	0.00276424	0.00372314	0.00340442	0.00296194	0.00246937	0.00271426	0.00620392	0.00236285	0.00289999	0.00222114	0	0	0	0	0	0	0	0	0
Calnexin	0.00790444	0.00411413	0.00675414	0	0	0	0	0	0	0	0	0	0	0	0.00802025	0.00881562	0	0.0230229	0.0141283	0.014428	0	0	0	0	0	0	0	0	0
calpain 2, (m II) large subunit	0	0	0	0	0	0	0	0	0	0	0	0	0	0	0	0	0	0.00956061	0.011734	0.00599147	0	0	0	0	0	0	0	0	0
Calreticulin	0.0224812	0.0117011	0.0288144	0.0114364	0.0127515	0.0307444	0.00841105	0.00794839	0	0	0	0.00853663	0	0.0067913	0.0171079	0.0250727	0.0286541	0.0654799	0.0267884	0.0410351	0.0132375	0.0227929	0.00906918	0	0	0	0.00755743	0.029326	0
Cathelicidin antimicrobial peptide	0.0982375	0.116871	0.107925	0.0623396	0.0868854	0.0767689	0.147017	0.0992359	0.0374274	0.0335192	0.0515884	0.0416905	0.0254144	0.0331668	0.128156	0.0939102	0.0715494	0.109002	0.0668907	0.102465	0.0802329	0.138149	0.08795	0.121133	0.117493	0.0895097	0.0488597	0.0631987	0.0353279
cathepsin	0.0571626	0.0431863	0.0598713	0.0407108	0.0648462	0.043777	0.0171093	0.0485046	0.0373189	0.0250665	0.0308633	0.0437242	0.0399811	0.0278278	0.0754001	0.0765024	0.0728582	0.0443986	0.0681143	0.0573866	0.0740491	0.0811371	0.0553441	0	0.014615	0.0334024	0.0307458	0.0397689	0.0222307
cathepsin G	0.0183817	0.00956737	0.0157067	0	0	0.0301657	0	0.0259959	0.0126226	0	0.0104391	0	0	0	0.055953	0.0512516	0.0351434	0.00892324	0.0219034	0.0335522	0.0108236	0.0559096	0	0	0	0	0	0	0
cathepsin S	0.0212417	0.0221119	0.0181505	0.0144078	0.0240969	0.0232394	0	0.0200271	0.00972435	0.0261267	0.0160844	0.010832	0.00990469	0.00861736	0.0574744	0.0315871	0.0180495	0.0274976	0.0253114	0.0193863	0	0	0	0	0	0	0.019042	0	0.0183577
Cathepsin Z	0.00770943	0	0.013175	0	0	0	0	0	0	0	0	0	0	0	0.0156448	0.00859813	0.00982627	0.00748495	0.00918647	0.00703603	0	0	0	0	0	0	0	0	0
CD109 molecule	0	0	0	0	0	0	0	0	0	0	0	0	0	0	0.00345005	0	0.00433386	0.00338857	0	0.00159267	0	0	0	0	0	0	0	0	0
chaperonin containing Tcp1, subunit	0	0	0	0	0	0	0	0	0	0	0	0	0	0	0	0	0	0.00857034	0.0052593	0.00805632	0	0	0	0	0	0	0	0	0
chaperonin containing Tcp1, subunit 2 (beta)	0	0	0	0	0	0	0	0	0	0	0	0	0	0	0	0	0	0.00425313	0.00521998	0	0	0	0	0	0	0	0	0	0
Chaperonin containing Tcp1, subunit 3 (Gamma)	0	0	0	0	0	0	0	0	0	0	0	0	0	0	0	0	0	0.00417509	0.0051242	0.00392468	0	0	0	0	0	0	0	0	0
chaperonin containing TCP1, subunit 4 (delta)	0	0	0	0	0	0	0	0	0	0	0	0	0	0	0	0	0	0.00422157	0.0103625	0.00396837	0	0	0	0	0	0	0	0	0
chaperonin containing TCP1, subunit 5 (epsilon)	0	0	0	0	0	0	0	0	0	0	0	0	0	0	0	0	0	0.00420596	0.00516208	0	0	0	0	0	0	0	0	0	0
Chlorophyll A-B binding protein	0	0	0	0.00899808	0.0100328	0	0	0	0	0	0	0.0135298	0.0123715	0	0	0	0	0	0	0	0	0	0	0	0	0	0	0	0
Cleaves peptides in various proteins in a process that requires ATP hydrolysis. Has a chymotrypsin-like activity. Plays a major role in the degradation of misfolded proteins (By similarity)	0.083283	0.0497945	0.0609961	0.119255	0.159547	0.0115499	0.0157991	0	0.0144989	0.0259698	0.0239817	0.0185771	0.0169868	0	0.0550509	0.0620873	0.114878	0.0217223	0.101467	0.0777152	0.0140817	0.0242465	0	0.0657608	0.06976	0.0485931	0.165338	0.113441	0.114103
Complement component	0.0425914	0.0259751	0.0403352	0.0382988	0.049032	0.0836975	0.016893	0.0594057	0.0285334	0.0205069	0.0160263	0.0233475	0.0292439	0.0171725	0.0880127	0.0502757	0.0534036	0.0405309	0.0514259	0.0458265	0.0409306	0.0651484	0.0404602	0.0187574	0.065745	0.0406568	0.0239677	0.0311143	0.014465
Complement component 9	0.0122705	0.0127732	0.00698989	0	0	0.00894967	0.0244845	0.00578443	0	0	0	0	0	0	0.0332007	0.00912333	0.00521324	0.00794215	0.0146214	0.00746581	0.00481677	0.0165875	0.00660009	0	0	0	0	0	0
complement factor D (adipsin)	0.0180978	0.0188392	0.0154641	0.00920653	0.0102652	0.0296998	0.0270842	0.0127972	0	0.0111299	0.0205557	0.0276864	0.0126581	0.0110129	0.100996	0.0302761	0.0115335	0.0263563	0.0107826	0.016517	0	0	0	0	0	0	0	0	0
cop9 signalosome complex subunit	0	0	0	0	0	0	0	0	0	0	0	0	0	0	0	0	0	0	0.00664926	0.00509275	0	0	0	0	0	0	0	0	0
C-reactive protein, pentraxin-related	0	0	0	0.010741	0.0119761	0	0	0	0	0	0	0	0	0	0	0	0	0	0	0	0	0	0	0	0	0	0	0	0
cysteine protease	0	0	0	0	0	0	0	0	0	0	0	0	0	0	0	0	0	0.0014266	0.0017509	0	0	0	0	0	0	0	0	0	0
cytochrome C oxidase	0.018168	0.0378245	0.0620962	0	0	0.0397532	0.0271892	0	0	0	0	0	0	0	0	0	0	0.0529169	0	0.0497431	0	0	0	0	0	0	0	0	0
Cytochrome c oxidase subunit	0.0462566	0.0481515	0.039525	0.0470623	0.0524742	0.0337379	0.0692252	0.0218058	0.0423521	0.0379296	0.0350258	0.0471761	0.0431375	0.0375309	0.062579	0.0687851	0.0393051	0.0449097	0.0183729	0.0562882	0.0363159	0.125061	0.0248806	0.0914476	0.0591329	0.0450493	0.0621996	0.0804536	0.0599645
cytochrome c-type biogenesis protein	0	0.00689175	0.00565707	0	0	0.00724317	0.00990793	0.00936293	0.00909254	0	0.00751967	0.0101282	0	0.00805748	0.00671752	0.00738371	0.00843838	0.00642776	0	0.00604224	0.00779664	0.0134246	0.0106832	0	0	0	0	0	0
Dipeptidase	0.0286512	0.0238599	0.0244817	0.00583005	0.0260019	0.0188074	0.060029	0.0243116	0.047219	0.0563843	0.0130169	0.0613636	0.0320631	0.0209219	0.0523277	0.0702987	0.0511254	0.0278169	0.0409685	0.0261486	0.0269928	0.0348581	0.0369863	0	0.0219761	0.0251131	0.0231158	0.0298996	0.0222851
DnaJ (Hsp40) homolog, subfamily B, member 11	0.0130931	0.00681474	0.00559386	0	0	0	0	0	0	0	0	0	0	0	0.00664247	0.00730121	0	0.00635594	0.0078008	0.00597473	0	0	0	0	0	0	0	0	0
Dolichyl-diphosphooligosaccharide--protein glycosyltransferase	0.0214033	0.0167101	0.00457215	0.0108881	0.0242803	0.0409785	0	0.0302692	0	0	0	0	0.0149701	0.00651221	0.0380046	0.017903	0.0272802	0.0259752	0.025504	0.0244173	0.0251482	0.0216506	0.0172294	0.0211568	0.041042	0	0.0287803	0.0465333	0.0138731
endoplasmic reticulum metallopeptidase 1	0.007031	0	0.0020026	0.00238449	0.00531739	0	0	0	0.00321876	0.00288265	0	0.00358539	0.00327845	0	0.00713401	0.0078415	0.00896156	0	0	0	0	0	0	0.00463334	0.00599214	0	0	0	0
endoplasmic reticulum protein 29	0.0359183	0.0280423	0.0306912	0.018272	0.0509328	0.0294722	0.040315	0	0	0	0	0.0137371	0	0.0109285	0.072889	0.0300441	0	0.0435905	0.0320999	0.0245857	0	0	0	0	0	0	0	0	0
endoplasmic reticulum protein 44	0	0	0	0	0	0	0	0	0	0	0	0	0	0	0	0	0	0.011209	0	0.0105367	0	0	0	0	0	0	0	0	0
Endoplasmin homolog	0	0	0	0	0	0.00313841	0.00429303	0.00405689	0	0	0	0	0	0	0	0	0	0	0	0	0	0	0	0	0	0	0	0	0
endothelin-converting enzyme	0.0760482	0.0539752	0.085657	0.0495403	0.0589896	0.0983276	0.0413853	0.0586633	0.0807063	0.0680334	0.0667512	0.100475	0.0580257	0.067312	0.0771623	0.104091	0.136582	0.0637656	0.135933	0.088339	0.10177	0.0841118	0.0557795	0.0820061	0.0707037	0.0504977	0.0650741	0.0781594	0.071698
ER lipid raft associated 2	0.0127373	0.0132591	0.00544185	0.0064796	0.0361236	0	0	0	0	0	0	0	0	0	0.0323098	0.0142056	0.00811735	0.0432826	0.0151776	0.0232495	0.00750003	0	0.0205535	0.0377718	0.0244245	0.0186073	0.0171274	0.0221539	0.016512
family with sequence similarity 213, member A	0	0	0	0	0	0.0111969	0.0306324	0.0144737	0	0	0	0	0	0	0	0	0	0.0198727	0.0121951	0.0186808	0	0	0	0	0	0	0	0	0
feS assembly ATPase SufC	0.0275725	0.0382695	0.0157067	0.0374038	0.0208525	0.0203499	0.0417549	0.0526108	0.0252452	0.022609	0.0313172	0.0281207	0.0257134	0.0559284	0	0.0209107	0.0119487	0.0178465	0.0219034	0	0.0541178	0.0372731	0	0	0	0	0.0376667	0.0162403	0.0121044
Fibroblast activation protein, alpha	0	0	0	0.0122125	0.00680844	0.0131323	0	0.00424389	0	0	0	0.00459076	0.0125933	0	0.00304482	0.0133871	0.0535475	0	0	0	0	0	0	0.0181463	0.00391132	0	0.00403514	0.0156581	0.0116704
FK506 binding protein 11, 19 kDa	0.020204	0	0.0172638	0	0	0	0	0	0	0	0	0	0	0	0.03075	0.022533	0.0128758	0.0196157	0.0240749	0.0184393	0	0	0	0	0	0	0	0	0
GDP dissociation inhibitor	0	0	0	0	0	0	0	0	0	0	0	0	0	0	0.0106877	0.00587378	0	0.0357932	0.0376542	0.00961327	0	0	0	0	0	0	0	0	0
Glutaredoxin	0	0.0524662	0.0430667	0	0	0	0	0	0	0	0	0	0	0	0	0	0	0	0	0	0	0	0	0	0	0	0	0	0
Glutathione peroxidase	0	0.0132591	0.0108837	0.0129592	0.0144494	0	0	0	0	0	0	0	0	0	0	0.0232341	0.0132764	0.0606607	0.0455329	0.0337729	0	0	0	0	0	0	0	0	0
Glutathione reductase	0.00527853	0.00549477	0.00451037	0.0214819	0.00598805	0	0	0	0	0	0	0	0	0	0	0	0	0	0	0	0	0	0	0	0	0	0	0	0
Glutathione S-transferase omega	0	0	0	0	0	0	0	0	0	0	0	0	0	0	0	0	0	0.0094416	0	0.00887532	0	0	0	0	0	0	0	0	0
Glutathione S-transferase, pi 1	0.0542515	0.0451792	0.0463565	0.0441572	0.0369263	0.0356122	0.032476	0	0.0149017	0.0266912	0.0123239	0.016599	0.030356	0	0.0660556	0.0363032	0.0138296	0.084275	0.0646455	0.0594154	0	0	0	0	0.0554827	0.047552	0.01459	0.150975	0.0281315
granzyme A (granzyme 1, cytotoxic T-lymphocyte-associated serine esterase 3)	0	0	0	0	0	0	0	0	0	0	0	0	0	0	0.018363	0	0.0461342	0	0	0	0	0	0	0	0	0	0	0	0
granzyme B (granzyme 2, cytotoxic T-lymphocyte-associated serine esterase 1)	0	0	0	0	0	0.010339	0.0141428	0	0	0	0	0	0	0	0.00958872	0.0105396	0.0240902	0.0183502	0.0225217	0.0172496	0	0	0	0	0	0	0	0	0
Has an important function as a repair enzyme for proteins that have been inactivated by oxidation. Catalyzes the reversible oxidation-reduction of methionine sulfoxide in proteins to methionine (By similarity)	0	0	0	0	0	0	0	0	0	0	0	0	0	0	0	0	0	0	0.012694	0.00972252	0	0	0	0	0	0	0	0	0
Has antioxidant activity. Could remove peroxides or H(2)O(2) (By similarity)	0.0141185	0.0293937	0.0241277	0.0287288	0.0160162	0	0	0	0	0	0	0	0	0	0	0	0	0	0	0	0	0	0	0	0	0	0	0	0
heat shock	0.0251735	0.0224858	0.0184292	0.0183479	0.0286384	0.0235068	0.0215104	0.0305255	0.0346037	0.0576063	0.024516	0.0605336	0.045264	0.0481506	0.0221787	0.0406638	0.0232647	0.0246984	0.0562196	0.0323887	0.016993	0.0219482	0.0174661	0.0431472	0.0371765	0.0266157	0.0292111	0.0752089	0.051404
Heat shock 10kDa protein 1 (Chaperonin 10)	0.0229771	0.0239184	0.0392667	0.0233774	0.0260656	0.0502761	0.0343864	0.0324949	0.0631129	0.0282613	0.0521954	0.0351508	0.0321417	0.0559284	0.0699413	0.102503	0	0.0446162	0.0547586	0.0419403	0.0541178	0.0465913	0.0741539	0.0908499	0.0587464	0.0671323	0	0	0
Heat shock 27kDa protein 1	0.0457301	0.0119009	0.0293064	0	0	0.0750463	0.0171093	0.0161682	0.013934	0	0.0115237	0	0	0	0.0232	0.191256	0.0582866	0.0110996	0.204343	0.135641	0.0358443	0.0205728	0.0163716	0.0200578	0.01297	0	0.0153729	0.298267	0
Heat shock 70kDa protein	0.0465155	0.0260729	0.0336315	0.0218427	0.052768	0.0862928	0.0374837	0.0405927	0.034399	0.0440099	0.0284485	0.0164216	0.0150158	0.00870946	0.0974606	0.114983	0.0409036	0.150138	0.176299	0.134745	0.0379238	0.0362772	0.0173214	0.0355235	0.0549897	0.0418167	0.0618005	0.228332	0.0643623
Heat shock 70kDa protein 5 (Glucose-regulated protein, 78kDa)	0.0860061	0.0634167	0.0796142	0.0437521	0.0935015	0.105857	0.0589931	0.0658841	0.0590598	0.0617081	0.0488434	0.0712692	0.0451163	0.056698	0.127263	0.115904	0.0867837	0.111336	0.128105	0.101388	0.0801838	0.0726654	0.0404785	0.0779309	0.0870417	0.062821	0.0433686	0.105959	0.0464557
heat shock 70kDa protein 9 (mortalin)	0.00345164	0	0.0147467	0	0	0.00755252	0	0.00488141	0	0	0	0	0	0	0.0315199	0.0192477	0.0131982	0.0368626	0.0246777	0.0283514	0	0	0	0.0272951	0.00882494	0	0.0278478	0.0360204	0.00447452
Heat shock protein	0.217927	0.344477	0.296472	0.227626	0.196238	0.238262	0.354782	0.448479	0.266212	0.4378	0.416183	0.412055	0.431699	0.673199	0.119292	0.117871	0.0850946	0.315587	0.157469	0.241925	0.288876	0.199109	0.356519	0.310619	0.300417	0.228048	0.202891	0.28661	0.161064
heat shock protein 90kDa beta (Grp94), member 1	0.0378951	0.0303443	0.0323804	0.00889736	0.0363752	0.041459	0.0348996	0.0206124	0.0120103	0.00717077	0.0198654	0.0133783	0.012233	0.0212862	0.0473234	0.0520166	0.0334387	0.0452821	0.0382084	0.0292643	0.0308956	0.0236434	0.0141114	0.0288143	0.0260852	0.0127752	0.0117591	0.0507004	0.0151154
Hemolysin-type calcium-binding	0.00354564	0	0.00302966	0	0	0	0	0	0	0	0	0	0	0	0	0	0	0	0	0	0	0	0	0	0	0	0	0	0
Hsp20/alpha crystallin family	0.196904	0.222151	0.365499	0.317767	0.223371	0.465818	0.316249	0.465207	0.358866	0.302948	0.37072	0.326656	0.296266	0.496705	0.116406	0.310735	0.167115	0.238907	0.0585878	0.254493	0.210258	0.166165	0.420334	0.32401	0.314273	0.263365	0.308689	0.285057	0.361484
Hsp90 protein	0.00575839	0	0.0024602	0	0	0	0	0	0	0	0	0	0	0	0.00876414	0.0160555	0	0	0.00686164	0.0105108	0	0	0	0	0	0	0	0	0
hypoxia up-regulated 1	0	0	0	0	0	0	0	0	0	0	0	0	0	0	0.00951201	0.00261383	0	0	0	0	0	0	0	0	0	0	0	0	0
immunoglobulin J polypeptide, linker protein for immunoglobulin alpha and mu polypeptides	0.013626	0.0141842	0.011643	0.0138633	0.0154575	0.0149075	0.0203919	0.0192702	0.0187137	0.0167596	0.0154765	0.0208453	0.0190608	0.0165834	0.0138256	0.0151967	0.0173674	0.0132292	0.0324731	0.0124358	0.0160466	0.0276298	0.0219875	0	0.017419	0.0199055	0.0183224	0.0236995	0.017664
insulin-degrading enzyme	0	0	0	0	0	0	0	0	0	0	0	0	0	0	0	0	0	0.002233	0	0.0104954	0	0	0	0	0	0	0	0	0
Involved in protein export. Acts as a chaperone by maintaining the newly synthesized protein in an open conformation	0.204887	0.318645	0.262805	0.189872	0.182333	0.0413573	0.131573	0.167643	0.148062	0.0672278	0.159644	0.19487	0.0370029	0.152665	0.0917267	0.107437	0.0954988	0.0576027	0.0195903	0.0196234	0.231679	0.214605	0.222837	0.104614	0.0541204	0.0386427	0	0	0
Involved in protein export. Acts as a chaperone by maintaining the newly synthesized protein in an open conformation. Functions as a peptidyl-prolyl cis-trans isomerase (By similarity)	0	0	0	0	0	0	0	0	0	0.0126432	0.0350258	0.00786269	0.00718959	0.0625515	0.00527273	0.00579564	0	0	0	0	0	0	0	0	0	0	0	0	0
Lipocalin 2	0.0804021	0.0714363	0.0586382	0.0119824	0.0267205	0	0	0	0	0	0	0	0	0	0.0477991	0.0131348	0	0.0780611	0.0958063	0.116373	0	0	0	0	0	0	0	0	0
luminal-binding protein	0.0106216	0.0147199	0.012138	0	0	0.00384997	0.00526638	0.00497669	0.0195092	0.017472	0.0121375	0.00538346	0.0049226	0.0042828	0.0108428	0.0277608	0.0273231	0.00347924	0.0170807	0.00981171	0.0168048	0.0145331	0.0172437	0.0212539	0.0137434	0.0104702	0.0144562	0.0249316	0.0232278
matrix metallopeptidase	0	0.0106304	0.00872594	0	0	0.00558623	0.00764141	0.0216633	0	0.0125606	0.011599	0	0.0071426	0.0124285	0.0207233	0.0284731	0.0260321	0.0148721	0.0121686	0.00932006	0	0	0	0	0	0	0	0	0
meprin A, alpha (PABA peptide hydrolase)	0.00303977	0.0031643	0	0.00927818	0.00344837	0	0	0	0	0	0	0	0	0	0.00308431	0	0.0154977	0	0	0	0	0	0	0	0	0	0	0	0
meprin A, beta	0.00668664	0.00696057	0.00285678	0.00680311	0.00379272	0	0	0	0	0	0	0	0	0	0.0135692	0.00745744	0.0298293	0	0	0	0	0	0	0	0	0	0	0	0
microsomal glutathione S-transferase	0	0	0	0	0	0	0	0	0	0	0	0	0	0	0	0	0	0.015069	0.0369892	0.0283305	0	0	0	0	0	0	0	0	0
Modifies, by uridylylation or deuridylylation the PII (GlnB) regulatory protein (By similarity)	0	0	0	0	0	0	0	0	0	0	0	0	0	0	0.00265996	0	0.00334137	0	0	0	0	0	0	0	0	0	0	0	0
Molecular chaperone. Has ATPase activity (By similarity)	0.00942641	0.00375913	0.0143342	0.00743845	0.00829383	0.0267039	0.0159823	0.0257095	0.0506474	0.0178325	0.0211325	0.0430057	0.037548	0.0471	0.0036641	0	0.00460275	0.0602184	0.0382707	0.0397139	0.00440896	0.00759156	0	0.00740151	0.0222032	0.0204886	0.0357676	0.0130026	0.0393202
MreB/Mbl protein	0	0	0	0	0	0	0	0	0	0	0	0	0	0	0	0	0	0	0	0	0	0	0	0.00721705	0.00466677	0.00533294	0.0049088	0	0.00946481
N-acetylated alpha-linked acidic dipeptidase 2	0.00316712	0.00329686	0.00270622	0.00644457	0.00359283	0.00346498	0.00473974	0	0.00434967	0.00389547	0.00359725	0.00484512	0.00443034	0.00385452	0	0.00353221	0.00403674	0.0061498	0.0075478	0.00289048	0.00372974	0.00642205	0	0	0	0	0	0	0
N-acetylated alpha-linked acidic dipeptidase-like 1	0.0347444	0.0197279	0.0242903	0.0289224	0.0358315	0.0345564	0.0189079	0.0268017	0.0347036	0.0466197	0.0215253	0.0483206	0.0618576	0.0269089	0.0256388	0.0246588	0.0241551	0.0214663	0.0263461	0.0201788	0.0223181	0.0128095	0.0203873	0.031222	0.0282648	0.0184569	0.0297306	0.0274684	0.0327569
nicastrin	0.00991678	0.00344101	0.0141227	0	0	0.00361648	0.00989396	0.00467486	0.00453986	0.0040658	0.00375453	0.0101139	0.00462405	0.00402306	0.0201241	0.0184332	0.016853	0.0160467	0.00787782	0.00905058	0.00389282	0.00670285	0.00533406	0	0	0	0	0	0
outer membrane autotransporter barrel	0	0	0	0	0	0	0	0	0	0	0	0.00349453	0.00319537	0	0.00233138	0	0.00292861	0	0	0	0.00270589	0	0.0037077	0	0	0	0	0	0
Participates actively in the response to hyperosmotic and heat shock by preventing the aggregation of stress-denatured proteins, in association with DnaK and GrpE. It is the nucleotide exchange factor for DnaK and may function as a thermosensor. Unfolded proteins bind initially to DnaJ	0.0120188	0.0125112	0.0102698	0	0	0	0.0179867	0.0169973	0	0	0	0	0.0149701	0.0651221	0	0	0	0.0104377	0.0128105	0	0.0280204	0.0241234	0	0	0	0	0	0	0
pdz dhr glgf domain-containing protein	0	0	0	0.00738233	0.00823125	0	0	0	0	0	0	0	0	0	0	0	0	0	0	0	0	0	0	0	0	0	0	0	0
peptidase'	0.0206946	0.0349118	0.0198157	0.0157913	0.0352145	0.0454338	0.034216	0.0323339	0.0247441	0.0157968	0.0145875	0.0196397	0.0251956	0.00932776	0.0367462	0.0403904	0.0197827	0.0612977	0.0814504	0.0583423	0.0121855	0.0104908	0.0166969	0.0204563	0.039683	0.0151159	0.0208705	0.0602595	0.0392238
peptidase (S8 and S53, subtilisin, kexin, sedolisin	0.00120311	0.0012524	0	0.00182092	0.00101516	0	0	0	0	0	0	0	0	0	0	0	0	0	0	0	0.0171429	0.00714634	0.0115594	0.00176913	0	0.00261454	0	0	0
peptidase family M13	0.00698559	0.0109077	0.00596901	0.0142146	0.00792457	0.00379864	0	0.00982068	0	0.0085921	0.00793432	0	0	0	0	0	0	0	0	0	0	0	0	0.00686421	0.00443862	0	0	0	0
Peptidase s1 and s6 chymotrypsin hap	0	0	0	0	0	0	0	0	0	0	0	0.0132792	0.0121424	0	0	0	0	0	0	0	0	0	0	0	0	0	0	0	0
Peptidase S16, lon domain protein	0.00615135	0.00320168	0.00262809	0	0	0	0	0	0	0	0	0	0	0	0	0	0	0.00597225	0.00366494	0	0	0	0	0	0	0	0	0	0
Peptidase U32	0.00253369	0.00263749	0	0.00257783	0.00287426	0	0	0	0.00347974	0.00311638	0.0028778	0.00387609	0.00354427	0.00308362	0.00257081	0.00282577	0.00322939	0.00245992	0.00301912	0	0	0	0	0.00500902	0.00323899	0	0	0.00440683	0.00328454
Peptidase U32 family	0	0	0	0	0	0.008298	0.0113508	0	0.0104167	0	0.00861477	0	0	0	0.0076958	0.00845901	0.00966727	0.00736384	0.00903782	0.00692218	0.00893207	0.0153797	0.012239	0	0.00969601	0.0110801	0	0	0
peptidylprolyl cis-trans isomerase	0.0715063	0.0814322	0.0552652	0.0814084	0.0751921	0.0309495	0.10947	0.00686227	0.029422	0.057653	0.083083	0.00740782	0.0163923	0.0747268	0.0170344	0.0513608	0.0242258	0.0274556	0.0534303	0.0320843	0.0552002	0.0237616	0.0378185	0	0	0	0.0156788	0	0.0151154
Peptidyl-prolyl cis-trans isomerase	0.318643	0.261443	0.263018	0.195555	0.219074	0.166169	0.439185	0.295889	0.170809	0.169342	0.288966	0.150205	0.0587639	0.212742	0.146219	0.154549	0.141705	0.38246	0.410321	0.307246	0.278098	0.0216525	0.278455	0.16845	0.18837	0.162667	0.160239	0.169759	0.263677
peptidyl-prolyl cis-trans isomerase activity	0.0412293	0.0148761	0.0237202	0.0217189	0.034937	0.012569	0.0171932	0.0162474	0	0	0	0.0434592	0.0397388	0	0.217237	0.143249	0.0181042	0.258001	0.146572	0.177315	0	0	0	0.0565042	0.0548061	0	0.0190997	0	0.0184133
Peroxiredoxin	0.0592364	0.0459738	0.0620233	0.0304261	0.0441115	0.0975251	0.0438956	0.0266843	0.0377473	0.0338057	0.0414167	0.0426024	0.0389554	0	0.130242	0.101072	0.140289	0.135665	0.315554	0.176019	0.105372	0.0382601	0.0458629	0	0.0597208	0.055128	0.0374463	0.228418	0.103174
Peroxiredoxin 5	0	0	0	0	0	0	0	0	0	0	0	0	0	0	0	0	0	0.0280917	0.0344776	0	0	0	0	0	0	0	0	0	0
Peroxiredoxin 6	0.052314	0.0217828	0.0625813	0.0106451	0.0237383	0.0343404	0.0469742	0	0.0143695	0.0514759	0.0118838	0.0160062	0.0146359	0.0254674	0.169857	0.0700134	0.0666783	0.0914234	0.0997388	0.0477445	0	0	0	0	0	0	0.014069	0.127385	0
Plays a major role in protein secretion by helping the post-translocational extracellular folding of several secreted proteins (By similarity)	0.121561	0.103082	0.0653588	0.0854651	0.0949817	0.0416917	0.0457884	0.0322582	0.0199825	0.0086566	0.0506536	0.0821212	0.0530287	0.0366602	0.155221	0.111665	0.0687697	0.0141261	0.0262883	0.00642328	0.128373	0.0631537	0	0.0769659	0.0597223	0.0454983	0.00946381	0.0122412	0
PPIases accelerate the folding of proteins (By similarity)	0.0545086	0.0338844	0.0651189	0.0110393	0.0615438	0.047483	0.048714	0.0306896	0.0149017	0	0.0123239	0	0.015178	0.0132053	0.187158	0.121011	0.0691478	0.147981	0.116668	0.0495128	0.0766669	0.0880059	0.0525257	0.064352	0.0554827	0.0317014	0.0291801	0.113231	0
Prenylcysteine oxidase 1	0	0	0	0.00936932	0.00522337	0	0	0	0	0	0	0	0	0	0.0233596	0.0102705	0.0117375	0	0.0164598	0.00840453	0	0	0	0	0	0	0	0	0
Prevents misfolding and promotes the refolding and proper assembly of unfolded polypeptides generated under stress conditions (By similarity)	1.2199	1.63981	1.57894	1.23128	1.15269	1.59288	0.937849	1.70051	2.21824	2.41816	1.71255	1.18359	1.11742	1.50476	0.557549	1.25742	1.37282	0.511945	1.44114	0.958163	1.04902	1.0341	1.36071	1.14413	1.28574	1.17898	1.32251	0.300338	1.16486
Procollagen-lysine 2-oxoglutarate 5-dioxygenase	0.00616754	0	0.00790501	0	0	0	0	0	0	0	0	0	0	0	0.00938685	0.0103178	0	0.00598796	0.00734918	0	0	0	0	0	0	0	0	0	0
prohibitin	0.0258493	0.0358776	0.02945	0.017533	0.0684223	0.0754142	0.103159	0	0.035501	0.0317939	0.0489332	0	0	0	0.026228	0.028829	0	0.0167311	0.0616034	0.0629104	0.0304413	0	0.0278077	0.0340687	0.0550748	0.0503492	0.057931	0.0599458	0.0446794
Prolylcarboxypeptidase (Angiotensinase C)	0.00940402	0.00978927	0.00397342	0.00473113	0.0105504	0.00508746	0	0.00657635	0.00638643	0.00571954	0	0.00711386	0.00650487	0	0.0142601	0.0156742	0.0118539	0.00451473	0.0110821	0.00848791	0.00547621	0.0094292	0.00750367	0.00919314	0.00594458	0.00679315	0.00625287	0.00808792	0.00602818
protease	0.415437	0.435681	0.390834	0.345004	0.37747	0.648643	0.646033	0.787682	0.528119	0.538605	0.542386	0.55913	0.459781	0.466065	0.525985	0.622482	0.642935	0.42234	0.650762	0.49357	0.648635	0.877549	0.819284	0.386783	0.475451	0.583529	0.450351	0.629449	0.481377
protease DO	0	0	0	0	0	0	0	0	0	0	0	0	0.0198694	0.0115246	0	0	0	0	0	0	0	0	0	0	0	0	0	0	0
Protease subunit of a proteasome-like degradation complex believed to be a general protein degrading machinery (By similarity)	0.0134693	0.0280423	0	0.0548159	0.0152799	0	0	0	0	0	0	0	0	0	0	0	0	0	0	0	0.0634485	0	0.0217348	0	0	0	0	0	0
proteasome (prosome, macropain) activator subunit 1 (PA28 alpha)	0.00941231	0.0097979	0.00804258	0	0	0	0	0	0	0	0	0	0	0	0.0477511	0.031492	0.0119967	0.0822443	0.0112156	0.0171803	0.0110844	0	0.0151882	0	0	0	0	0	0
proteasome (prosome, macropain) activator subunit 2 (PA28 beta)	0.0196123	0.0102079	0.00837909	0	0	0	0	0	0	0	0	0	0	0	0.0099498	0.0109365	0	0.0190412	0.0116849	0.0089496	0.0230963	0	0.0158236	0	0	0	0	0	0
Protein disulfide isomerase family A, member	0.185544	0.133946	0.151477	0.0447252	0.160135	0.168505	0.134949	0.0786389	0.069618	0.0464469	0.0986676	0.121296	0.011528	0.0576447	0.252897	0.177006	0.125181	0.190708	0.191532	0.148546	0.139409	0.118564	0.104159	0.0142345	0.0322158	0.0157776	0.0235624	0.0995039	0.0153502
protein disulfide isomerase family A, member 2	0.0184541	0.0192101	0.0275949	0.0187755	0.0209346	0.0555215	0.0138087	0.0195737	0.0126723	0.00567451	0.0209603	0.0211735	0	0.0168446	0.0795788	0.0617441	0.0235212	0.0895837	0.0604716	0.054737	0.0271655	0.0280649	0.0372229	0.00912076	0.0353866	0.020219	0.0186109	0.0641939	0.00598071
Protein disulfide isomerase family A, member 6	0.0426121	0.0499025	0.036411	0.0162579	0.0362549	0.0407922	0.0478283	0	0	0.00655148	0.0302496	0.0244458	0	0.0129652	0.0702592	0.0594053	0.0475234	0.0672285	0.0507761	0.0388901	0.025091	0.0108007	0.0257853	0	0.0204277	0.00778124	0.00716238	0.0741148	0
Proteinase inhibitor I4 serpin	0.00794463	0.0082701	0.00678848	0.00808302	0.00901252	0.0086918	0.0118895	0.0112355	0.010911	0.00977169	0.00902361	0.0121539	0.0111134	0.00966897	0.00806103	0.00886045	0.0101261	0.00771331	0.00946674	0.00725069	0.00935597	0.0161096	0.0128198	0.0157063	0.0101562	0.0116059	0.0106829	0	0.010299
pyridine nucleotide-disulfide oxidoreductase	0.0069752	0.00726095	0.00596013	0.0070967	0.00791278	0.0076312	0.0104387	0	0	0.00857931	0.00792251	0.0106708	0.0097573	0.00848913	0.00707739	0.00777926	0.00889044	0.0067721	0	0.00636593	0.00821432	0.0141438	0.0112555	0.0137897	0.00891687	0.0101897	0.00937931	0.0121319	0.00904227
Quiescin Q6 sulfhydryl oxidase	0	0	0	0	0	0	0	0	0	0	0	0	0	0	0.00320918	0.00352744	0	0.00921225	0.00376881	0.00865973	0	0	0	0	0	0	0	0	0
Redox regulated molecular chaperone. Protects both thermally unfolding and oxidatively damaged proteins from irreversible aggregation. Plays an important role in the bacterial defense system toward oxidative stress (By similarity)	0.00725593	0.00755318	0	0.00738233	0.00823125	0	0	0	0	0	0	0	0	0	0	0	0	0	0	0	0	0	0	0	0	0	0	0	0
reductase	0.00816608	0	0.00697771	0	0	0	0	0	0	0	0	0	0	0	0	0	0	0	0	0	0	0	0	0	0	0	0	0	0
response to heat	0.257659	0.636585	0.631792	0.378355	0.292738	0.423472	0.967209	0.846572	0.220923	0.336489	0.497773	0.370471	0.156901	0.471624	0.0984001	0.144211	0.0206013	0.172197	0	0.073361	0.0946618	0.0983238	0.234035	0.0958623	0.0612914	0.258937	0	0.0281125	0.104766
reversibly glycosylated polypeptide	0.00538774	0.00560846	0.00460368	0.00548159	0.00611194	0.00589444	0.00806301	0	0.00739945	0.00662678	0.00611946	0.00824227	0.00753667	0.00655712	0	0	0	0	0.00641997	0.00983427	0	0	0	0	0	0	0.00724471	0	0.00698437
ribophorin I	0.0103855	0	0.00887416	0.00352214	0.0117815	0.0189371	0	0.00489583	0	0	0	0	0	0	0.0351256	0.0154436	0.0264743	0.0134442	0.0206255	0.00947838	0.0163073	0.021059	0.00558619	0.00684394	0.00885101	0.00505723	0.0139651	0.0120423	0.00897549
S. cerevisiae	0	0	0	0	0	0	0	0	0	0	0	0	0	0	0.0101624	0.00558511	0	0.00972404	0.0238691	0.00457041	0	0	0	0	0	0	0	0	0
Serine protease	0.00691347	0	0.00590738	0	0	0	0	0	0	0	0	0	0	0	0	0	0	0.00671217	0.00823802	0.0063096	0	0	0	0	0	0	0.00929631	0.0120245	0
serine-type endopeptidase inhibitor activity	0.00311658	0.00162213	0.0106521	0.00158543	0.00530325	0.00340968	0.00233205	0.00440755	0	0.00191666	0.00530977	0.0023839	0	0.00379301	0.0273519	0.00176849	0.0282954	0.0138558	0.00377901	0.0144719	0	0	0	0	0	0	0	0	0
Serum albumin, the main protein of plasma, has a good binding capacity for water, Ca(2 ), Na( ), K( ), fatty acids, hormones, bilirubin and drugs. Its main function is the regulation of the colloidal osmotic pressure of blood. Major zinc transporter in plasma, typically binds about 80 of all plasma zinc	0.0434012	0.060239	0.0618087	0.0294382	0.0246175	0.047483	0.0920153	0.0664942	0.0645739	0.0845221	0.0903753	0.0719291	0.0455341	0.0616248	0.113762	0.141179	0.101417	0.0772521	0.0991232	0.0792205	0.0809262	0.0733382	0.12256	0.064352	0.0878477	0.0528356	0.0389068	0.138393	0.0328201
SH3 domain binding glutamic acid-rich protein	0.0252007	0.0262331	0.0215334	0	0	0	0	0	0	0	0	0	0	0	0.0672893	0.0791398	0	0.0244669	0.114584	0.0877612	0	0	0	0	0	0	0	0	0
Signal peptide peptidase, SppA	0	0	0	0	0	0.00431664	0	0.00557993	0	0.00485294	0.00448142	0	0.00551928	0.00480193	0	0	0	0.00383068	0.00470149	0.00360093	0	0	0	0	0	0	0	0	0
SMT3 suppressor of mif two 3 homolog	0	0	0	0	0	0	0	0	0	0	0	0	0	0	0	0	0	0.0218791	0.0268528	0.0205669	0	0	0	0	0	0	0	0	0
SPFH Band 7 PHB domain protein	0	0	0	0	0	0	0	0	0	0	0	0	0	0	0	0	0	0	0	0	0	0	0	0.0154961	0.0300609	0.0229013	0	0.0136332	0.0406448
stomatin (Epb7.2)-like 2	0.0526666	0.00685303	0	0	0	0	0	0	0	0	0	0	0	0	0.0333989	0.0367111	0	0	0.0313785	0.0360498	0	0	0	0	0	0	0	0	0
stratifin	0	0	0	0	0	0.0827123	0.0141428	0.0267297	0	0	0	0	0	0	0.0671211	0.189714	0.0120451	0.0917511	0.247738	0.120747	0	0	0	0	0	0	0.0127075	0.361608	0.0245016
Stringent starvation protein a	0	0	0	0	0	0	0	0	0	0	0	0	0	0	0	0	0	0	0	0	0	0	0	0.0221691	0.0143353	0	0	0	0
Sulphatase-modifying factor protein	0.00486238	0.00506157	0.0166191	0.0101684	0.00566886	0	0	0	0	0.00606874	0.0112083	0	0.00673194	0.00585698	0	0.010891	0.0124466	0	0.0115879	0.00887532	0	0	0	0	0	0	0.013131	0	0.0253184
T-complex protein 1 subunit	0	0	0	0	0	0	0	0	0	0	0	0	0	0	0.00444487	0.00488567	0	0.0165046	0.0150786	0.0116186	0	0	0	0	0	0	0	0	0
The proteasome is a multicatalytic proteinase complex which is characterized by its ability to cleave peptides with Arg, Phe, Tyr, Leu, and Glu adjacent to the leaving group at neutral or slightly basic pH. The proteasome has an ATP-dependent proteolytic activity	0.0532651	0.0369648	0.0530993	0.0361287	0.0503541	0.0582746	0.0398569	0	0.0121923	0.0436765	0.0201664	0.013581	0.0372551	0.0108043	0.0643713	0.0410524	0.0242861	0.0271184	0.107332	0.0827995	0.0425833	0	0.0726741	0	0.0924507	0.0537728	0.0375588	0.0628921	0.0468754
The proteasome is a multicatalytic proteinase complex which is characterized by its ability to cleave peptides with Arg, Phe, Tyr, Leu, and Glu adjacent to the leaving group at neutral or slightly basic pH. The proteasome has an ATP-dependent proteolytic activity (By similarity)	0.152447	0.0521077	0.214297	0.105165	0.152777	0.158461	0.107627	0.0827352	0.0146975	0.0131628	0.0121551	0.0174897	0.0904089	0.0230028	0.440401	0.200663	0.125193	0.301208	0.296854	0.387972	0.153825	0.0423446	0.082677	0	0.217925	0.162768	0.0946794	0.224835	0.126975
Thermosome	0.0131175	0	0.0149448	0	0	0	0	0	0	0	0	0	0	0	0	0	0	0	0	0	0	0	0	0	0	0	0	0	0
Thioredoxin	0.428642	0.399285	0.365713	0.275138	0.38347	0.0488397	0.0334039	0.0631329	0.206582	0.137797	0.145011	0.196288	0.156717	0.101565	0.136321	0.15008	0.0856217	0.233759	0.134826	0.220562	0.132703	0.136659	0.0723816	0.0882542	0.229644	0.131055	0.121844	0.235247	0.116297
thioredoxin reductase	0.0074639	0.00774501	0.0127352	0.0231006	0.0171806	0.00816587	0	0.0105557	0.0103831	0	0.00858698	0	0	0	0	0	0	0.0238001	0.00900867	0.00857296	0	0	0	0	0.00954162	0.0109036	0	0.0129819	0.0096758
Thioredoxin-like protein	0	0	0	0	0	0	0	0	0	0	0	0	0	0	0	0	0	0.0314938	0.0193266	0	0	0	0	0	0	0	0	0	0
this subunit has chaperone activity. The binding of ATP and its subsequent hydrolysis by HslU are essential for unfolding of protein substrates subsequently hydrolyzed by HslV. HslU recognizes the N-terminal part of its protein substrates and unfolds these before they are guided to HslV for hydrolysis (By similarity)	0.0201606	0.0157399	0.01292	0.0205118	0.0114352	0	0	0	0	0	0	0	0	0	0	0.0165668	0.0126044	0	0	0	0.0296775	0	0.00813301	0	0	0	0.00692626	0.00895893	0
transglutaminase	0.0243991	0.022445	0.0305462	0.0190505	0.0283216	0.0204853	0.00467032	0.0176537	0	0.0115152	0.00708912	0	0	0	0.0506632	0.0268957	0.0108493	0.0754714	0.0571345	0.0577421	0.00334142	0	0.00457851	0	0.0359049	0.0136767	0	0	0
Transmembrane protease, serine 2	0.0284081	0.0197146	0.0161826	0	0	0.0103599	0.00708567	0.00669592	0.0130051	0.0174706	0.0161331	0.0136586	0.018734	0.00543304	0.0181181	0.00995746	0.0113798	0.0137905	0.028209	0.00864224	0	0	0	0.00882542	0.0114136	0	0.00600276	0	0.0115741
Trigger factor	0.215223	0.228235	0.306512	0.196812	0.12444	0.214635	0.205348	0.226619	0.230338	0.263599	0.361832	0.187744	0.0323727	0.240193	0.111492	0.183879	0.244763	0.243267	0.271582	0.259853	0.298311	0.125371	0.291766	0.0811616	0.102308	0.14159	0.0813854	0.047141	0.158162
tyrosine 3-monooxygenase tryptophan 5-monooxygenase activation protein, epsilon polypeptide	0.0551451	0.0382695	0.0314134	0	0	0.0100552	0.0137545	0	0	0	0	0	0	0	0.0652785	0.0205006	0	0.0981556	0.0547586	0.0503283	0	0	0	0	0.0117493	0.0134265	0.0123586	0.0319711	0
ubiquitin	0.0183272	0.0126408	0.00528391	0.00629153	0.00701502	0.0200508	0.00925437	0.0259188	0.033355	0.052414	0.0484013	0.0282811	0.02586	0.0224989	0.00627441	0.00689666	0	0.0120075	0.029207	0.02237	0.0381205	0.0390884	0.0211277	0.0122252	0.00790519	0.0180673	0.040148	0.0725178	0.0693942
Ubiquitin exists either covalently attached to another protein, or free (unanchored). When covalently bound, it is conjugated to target proteins via an isopeptide bond either as a monomer (monoubiquitin), a polymer linked via different Lys residues of the ubiquitin (polyubiquitin chains) or a linear polymer linked via the initiator Met of the ubiquitin (linear polyubiquitin chains). Polyubiquitin…	0	0	0	0	0	0	0	0	0	0	0	0	0	0	0	0	0	0.0729303	0.0895092	0.0822674	0	0	0	0	0	0	0	0	0
ubiquitin-conjugating enzyme	0	0	0	0	0	0	0	0	0	0	0	0	0	0	0	0	0	0.0153745	0	0.0144524	0	0	0	0	0	0	0.0214384	0.02773	0
Ubiquitin-conjugating enzyme E2L 6	0	0	0	0	0	0	0	0	0	0	0	0	0	0	0	0	0	0.0148721	0	0.0139801	0	0	0	0	0	0	0	0	0
Ubiquitin-like modifier activating enzyme	0	0	0	0	0	0	0	0	0	0	0	0	0	0	0	0	0	0.0215069	0.00527918	0.00808678	0	0	0	0	0	0	0	0	0
valosin containing protein	0.00266932	0.00277868	0.00228087	0	0	0.00584073	0.00798954	0	0	0	0	0	0	0	0	0.0238162	0.00680453	0.0233244	0.0445303	0.0194893	0	0	0	0	0	0	0	0	0
various	0.111617	0.0921618	0.0842122	0.0822223	0.080691	0.117355	0.0720101	0.128075	0.121695	0.0870487	0.171732	0.1383	0.0750436	0.150302	0.0452931	0.0624346	0.054234	0.0597846	0.0876809	0.0532012	0.100941	0.088991	0.138313	0.0886053	0.0715109	0.091853	0.050545	0.0781771	0.0405812
Replication, recombination and repair	1.52379	1.48178	1.36067	1.27417	1.4635	0.659231	0.989033	0.642511	0.52162	0.604742	0.823763	0.9499	1.27484	1.18271	0.577641	0.838225	0.245757	0.309602	0.35067	0.374095	0.848555	0.702827	0.976405	0.688271	0.563975	0.318955	0.480768	0.189729	0.354167
atp-dependent dna helicase	0	0	0	0	0	0	0	0	0.00442745	0.00793026	0	0	0	0	0	0	0	0.0035721	0	0.00335785	0	0	0	0.00637324	0.00412114	0.00470942	0.00437094	0.00565369	0.0168555
Can catalyze the hydrolysis of ATP in the presence of single-stranded DNA, the ATP-dependent uptake of single-stranded DNA by duplex DNA, and the ATP-dependent hybridization of homologous single-stranded DNAs. It interacts with LexA causing its activation and leading to its autocatalytic cleavage (By similarity)	0.0265931	0.0133731	0.0286305	0.074068	0.0600398	0.0666729	0.0399034	0.0666382	0.046216	0.0250446	0.0382213	0.040576	0.0371024	0.0572278	0.0409014	0.0302441	0.0435747	0.032489	0.0559247	0.0367046	0.0321867	0	0.0441032	0.125226	0.0740126	0.049082	0.0918569	0.0599458	0.061722
CRISPR-associated helicase, Cas3	0.00265421	0.00276294	0	0	0	0	0	0	0.00364525	0.00326461	0	0.00406046	0.00371286	0.00323029	0	0	0	0	0	0	0	0	0	0	0	0	0	0	0
Crispr-associated protein, Csn1 family	0	0	0	0	0	0	0	0	0	0	0	0	0	0	0	0	0	0	0	0	0.00224209	0.00386053	0.00307218	0	0	0	0	0	0
DNA- binding protein	0	0	0	0	0	0	0	0	0.0240206	0	0.0198654	0	0	0	0	0	0	0.0169808	0	0.0159623	0	0	0	0	0	0	0	0	0
DNA gyrase negatively supercoils closed circular double- stranded DNA in an ATP-dependent manner and also catalyzes the interconversion of other topological isomers of double-stranded DNA rings, including catenanes and knotted rings (By similarity)	0.00356722	0	0.0030481	0.00730319	0.00814301	0.0117081	0	0.00504487	0.00988866	0.00442803	0.00408904	0.00556737	0.0101815	0.00442911	0.00363609	0.00399669	0.00456756	0.00349528	0.00428984	0.00328564	0.0344699	0.0260595	0.00580929	0.0142793	0.0137016	0.0157626	0.0132691	0.00619501	0.0163499
DNA ligase	0	0	0	0	0	0.00299542	0	0.00387205	0	0	0	0	0	0	0	0	0	0	0	0	0	0	0	0	0	0	0	0	0
DNA ligase that catalyzes the formation of phosphodiester linkages between 5'-phosphoryl and 3'-hydroxyl groups in double-stranded DNA using NAD as a coenzyme and as the energy source for the reaction. It is essential for DNA replication and repair of damaged DNA (By similarity)	0.0034928	0.00363588	0	0	0	0.00324979	0.00444538	0	0	0	0	0.00534335	0.00488592	0.00425089	0	0	0	0	0	0	0	0	0	0	0	0	0	0	0
DNA methylase	0.00897956	0.00934743	0.0038364	0.00456799	0.0101866	0	0	0	0	0	0	0	0	0	0.00244148	0.00268361	0	0	0.00286724	0.00219605	0	0	0	0	0	0	0.00816437	0.0105604	0
dna polymerase I	0	0	0	0	0	0	0	0	0	0	0	0.00419834	0.00383894	0	0.00248226	0	0.00311815	0	0	0	0.00288101	0.00496067	0.00394765	0	0	0	0	0	0
DNA polymerase III alpha subunit	0	0	0	0	0	0	0	0	0.00314332	0.00281509	0	0	0	0	0	0	0	0	0	0	0	0	0	0	0	0	0	0	0
DNA polymerase III is a complex, multichain enzyme responsible for most of the replicative synthesis in bacteria. This DNA polymerase also exhibits 3' to 5' exonuclease activity. The beta chain is required for initiation of replication once it is clamped onto DNA, it slides freely (bidirectional and ATP- independent) along duplex DNA (By similarity)	0	0	0	0.0126835	0.014142	0.00685583	0	0.00886224	0	0	0	0	0	0	0	0	0	0	0.0149342	0.0285956	0	0	0	0	0.0240326	0.0091544	0	0	0
dna polymerase iii subunits gamma and tau	0.00308783	0.00321433	0	0	0	0.00337824	0	0.0043669	0.00424079	0.00379796	0.0035072	0.00472383	0.00431944	0	0	0.00344378	0.00393569	0	0	0	0.00367023	0.00631957	0.00502906	0	0	0	0	0	0
DNA primase is the polymerase that synthesizes small RNA primers for the Okazaki fragments on both template strands at replication forks during chromosomal DNA synthesis (By similarity)	0	0	0	0	0	0	0	0	0	0	0	0	0	0	0	0	0	0.00381783	0.00468572	0	0	0	0	0	0	0	0	0	0
DNA repair exonuclease	0	0	0	0	0	0	0	0	0	0	0	0	0	0	0	0	0	0	0	0	0	0	0	0	0	0	0.00763062	0.00987001	0
DNA-binding protein	0.964072	1.00554	0.869067	0.940982	1.13652	0.361577	0.642511	0.34763	0.246845	0.377256	0.551254	0.584133	0.893281	0.838165	0.234407	0.375	0.0643075	0.0489396	0.0920666	0.116264	0.692243	0.518945	0.781845	0.152748	0.261676	0.148535	0.168745	0.0443078	0.0962708
Endonuclease IV plays a role in DNA repair. It cleaves phosphodiester bonds at apurinic or apyrimidinic sites (AP sites) to produce new 5'-ends that are base-free deoxyribose 5-phosphate residues. It preferentially attacks modified AP sites created by bleomycin and neocarzinostatin (By similarity)	0.00831087	0.00865134	0	0	0	0	0	0	0.011414	0.0102222	0	0	0	0	0	0.00926891	0.0105929	0.00806889	0.00990315	0	0	0	0	0	0	0	0	0	0
helicase	0.00268769	0.00715036	0.00816591	0.00620961	0.00692368	0	0	0	0	0.00439428	0.00405787	0.00546553	0.00499764	0.00434809	0.00635207	0.0039845	0.00797931	0	0	0	0.00737248	0.0126943	0.00576501	0	0.00344772	0.00393987	0.00880334	0.00517299	0.00463141
HELICc	0	0	0	0	0	0	0	0	0	0	0	0	0	0	0	0	0	0	0	0	0.00320931	0.00552595	0.0043975	0	0	0	0	0	0
ImpB MucB SamB family protein	0	0	0	0	0	0	0	0	0	0	0	0	0	0	0	0	0	0	0.00492537	0.0037724	0	0	0	0	0	0	0	0	0
Inherit from COG: Involved in DNA double-strand break repair (DSBR). The Rad50 Mre11 complex possesses single-strand endonuclease activity and ATP-dependent double-strand-specific 3'-5' exonuclease activity. Rad50 provides an ATP-dependent control of Mre11 by unwinding and or repositioning DNA ends into the Mre11 active site (By similarity)	0	0	0	0	0	0	0	0	0	0	0	0.00410697	0.00375539	0	0	0	0	0	0	0	0	0	0	0	0	0	0	0	0
[truncated: 417 more rows]

## Sheet: d00_control
level	#pg	members_count	min_seqlen	max_seqlen	min_rel_pairw_ident	max_rel_pairw_ident	members_identifier	task_0::tax_from_trembl_20180808_qcover90::superkingdom	task_0::tax_from_trembl_20180808_qcover90::phylum	task_0::tax_from_trembl_20180808_qcover90::class	task_0::tax_from_trembl_20180808_qcover90::order	task_0::tax_from_trembl_20180808_qcover90::family	task_0::tax_from_trembl_20180808_qcover90::genus	task_0::tax_from_trembl_20180808_qcover90::species	task_1::tax_from_nr_20180808_qcover90_diamond::superkingdom	task_1::tax_from_nr_20180808_qcover90_diamond::phylum	task_1::tax_from_nr_20180808_qcover90_diamond::class	task_1::tax_from_nr_20180808_qcover90_diamond::order	task_1::tax_from_nr_20180808_qcover90_diamond::family	task_1::tax_from_nr_20180808_qcover90_diamond::genus	task_1::tax_from_nr_20180808_qcover90_diamond::species	task_2::fun_from_TIGRFAMs_15_cut_tc::mainrole	task_2::fun_from_TIGRFAMs_15_cut_tc::subrole	task_2::fun_from_TIGRFAMs_15_cut_tc::descr	task_2::fun_from_TIGRFAMs_15_cut_tc::tigrfam	task_3::fun_from_eggNog_4.5.1::main role	task_3::fun_from_eggNog_4.5.1::sub role	task_3::fun_from_eggNog_4.5.1::og	task_3::fun_from_eggNog_4.5.1::descr	task_3::fun_from_eggNog_4.5.1::prot	raw_quant::control (mean)	raw_quant_sd::control (mean)	quant::control (mean)	quant_sd::control (mean)	raw_quant::7460::Basisproteom_d0_7460	raw_quant_sd::7460::Basisproteom_d0_7460	quant::7460::Basisproteom_d0_7460	quant_sd::7460::Basisproteom_d0_7460	raw_quant::7936::Basisproteom_d0_7936	raw_quant_sd::7936::Basisproteom_d0_7936	quant::7936::Basisproteom_d0_7936	quant_sd::7936::Basisproteom_d0_7936	raw_quant::7444::Basisproteom_d0_7444	raw_quant_sd::7444::Basisproteom_d0_7444	quant::7444::Basisproteom_d0_7444	quant_sd::7444::Basisproteom_d0_7444
[truncated: 9,185 more rows]

[truncated: 4 more sheets: d04_control, d07_control, d21_control, d25_control]
