# Supplementary material for: Influenza A H1N1 Induced Disturbance of the Respiratory and Fecal Microbiome of German Landrace Pigs – a Multi-Omics Characterization
Source: Microbiol Spectr. 2021 Oct 6;9(2):e00182-21. doi: 10.1128/Spectrum.00182-21 (PMC8510242; doi:10.1128/Spectrum.00182-21)
Supplement: SUPPLEMENTAL FILE 6 — Supplemental material. Download SPECTRUM00182-21_Supp_6_seq15.xlsx, XLSX file, 0.01 MB [file spectrum00182-21_supp_6_seq15.xlsx]

## Sheet: SCFAs
Table S4: identified SCFAs from 100 mg feces (fresh matter) of healthy and influenza A infected pigs over a time period of 25 days. All SCFAs were measured in mmol.
	control
day	0	0	0	2	2	4	4	4	7	7	7	7	7	14	14	21	21	21	21	21	21	25	25	25	25	25	25
Isobutyrat	0.240469	0.33871	0.361851	0.164661	0.184615	0.463134	0.0791789	0.414421	0	0	0.220005	0.304891	0.320938	0.253102	0.32211	0.219165	0.349058	0.197445	0.5585	0.287587	0.205141	0.130412	0.420105	0.254032	0.404031	0.310776	0.283811
Acetat	8.93939	19.3355	16.398	10.6081	11.7058	16.8029	7.44273	17.7995	12.0873	14.2539	12.5531	22.8011	19.5789	12.6542	15.3273	11.9462	18.0176	15.3769	27.7295	26.5306	17.8659	11.9307	16.1082	13.8804	22.9136	23.2918	20.4155
Butyrat	2.96	6.16214	8.38402	2.49448	3.98954	5.10429	1.62409	6.72353	3.45091	5.17455	3.8659	7.05326	4.55835	4.00673	6.78131	3.65868	8.19295	5.8643	10.0965	7.9458	4.11139	4.24781	5.1707	4.50969	5.26727	5.85776	5.25461
Valerat	1.29318	1.68929	2.02418	1.34888	1.56808	1.88304	1.00227	2.16706	3.18182	2.31477	2.03741	1.08152	0.80778	2.20096	2.42901	1.50662	2.18714	2.07987	1.534	1.28497	0.784274	1.32393	2.23198	2.02305	1.12476	1.26379	0.867828
Propionat	3.27764	5.93436	5.71974	3.36305	4.05156	4.67085	1.78378	5.27122	3.27764	4.26044	4.36555	6.63913	6.38215	4.5	6.49596	3.89428	6.34495	4.55469	9.042	7.15385	5.10685	3.71412	4.84852	3.82855	6.1382	6.26897	6.01639
Isovalerat	0.315152	0.378095	0.466087	0.193134	0.310154	0.272857	0.0972727	0.233412	0.957576	0.329091	0.372374	0.4625	0.640732	0.409231	0.469197	0.259118	0.512601	0.341477	0.7365	0.61014	0.342742	0.232941	0.486202	0.336667	0.596449	0.506897	0.378074
	infected
day	0	0	0	0	2	2	2	2	4	4	4	4	7	7	7	7	7	7	7	14	14	14	14	21	21	21	25	25	25
Isobutyrat	0.184946	0.272953	0.0952854	0.00375822	0.3382	0.245776	0.342857	0.267151	0.159081	0.250975	0.188317	0.216774	0.254378	0.0630158	0.119945	0.00967742	0.298978	0.754024	0.321716	0.176399	0.261174	0.171216	0.253763	0.638559	0.613036	0.505423	0.52665	0.468694	0.450172
Acetat	19.056	24.2277	13.6597	26.5895	19.1928	16.8622	17.9463	23.227	16.4384	19.1459	29.1632	21.1616	27.8004	17.2614	15.5504	29.516	18.6009	45.8873	24.7433	18.4992	13.9699	10.2723	17.9924	30.8533	29.2735	24.0938	22.6434	20.6275	19.6705
Butyrat	4.50667	3.43923	2.412	4.00136	4.70905	3.62571	4.78457	5.49507	3.90082	7.85341	5.8427	7.0404	6.25029	2.53395	4.33352	2.607	4.19591	8.27264	3.26139	5.40608	4.13133	2.85346	4.42867	6.5104	6.39975	5.11985	5.83915	3.93381	4.69459
Valerat	1.57083	1.28654	1.40769	1.37913	2.12132	2.12857	2.16857	1.91673	1.45993	3.29835	1.54257	1.8195	2.23571	1.8314	2.0007	1.73063	0.583475	1.40644	0.461126	1.64335	0.97997	2.18221	1.64	1.24294	1.32921	1.30477	0.93401	0.800537	0.749141
Propionat	6.03604	6.34927	3.95177	5.89609	5.43329	4.75161	5.31892	7.22078	4.58941	6.53638	8.46092	6.48162	8.05097	4.15588	4.75752	6.13784	5.30494	12.1368	6.21984	6.2648	4.84826	3.39917	5.83423	9.59287	9.93564	7.97397	6.86421	6.68694	7.0189
Isovalerat	0.295111	0.259487	0.193846	0.127379	0.236632	0.274921	0.327429	0.354085	0.160548	0.551209	0.151892	0.3536	0.48381	0.135814	0.250141	0.31	0.241056	0.649396	0.242627	0.286076	0.244578	0.241538	0.249333	0.747771	0.725248	0.516269	0.556155	0.576476	0.434708
