# Supplementary material for: Influenza A H1N1 Induced Disturbance of the Respiratory and Fecal Microbiome of German Landrace Pigs – a Multi-Omics Characterization
Source: Microbiol Spectr. 2021 Oct 6;9(2):e00182-21. doi: 10.1128/Spectrum.00182-21 (PMC8510242; doi:10.1128/Spectrum.00182-21)
Supplement: SUPPLEMENTAL FILE 7 — Supplemental material. Download SPECTRUM00182-21_Supp_7_seq16.xlsx, XLSX file, 0.1 MB [file spectrum00182-21_supp_7_seq16.xlsx]

## Sheet: Table_S5
Table S1: Phyla of the gastrointestinal tract microbiota, identified by 16S rRNA gene sequencing of 100 mg feces from healthy and IAV H1N1 infected pigs over 30 days.
	control																												infected
	Swine 1										Swine 2								Swine 3										Swine 4									Swine 5									Swine 6
	d00	d02	d04	d07	d14	d21	d22	d23	d25	d30	d00	d04	d07	d21	d22	d23	d25	d30	d00	d02	d04	d07	d14	d21	d22	d23	d25	d30	d00	d02	d04	d07	d14	d21	d22	d23	d25	d00	d02	d04	d07	d14	d21	d22	d23	d25	d00	d02	d04
Acidaminococcaceae	0.0440846	0.025201	0.0212912	0.0426	0.0457682	0.0324103	0.0302258	0.0232539	0.0236911	0.033009	0.0298285	0.0228144	0.021132	0.0200944	0.0167423	0.0143582	0.0123171	0.0136345	0.0252732	0.0219288	0.018507	0.0213355	0.0140901	0.0199192	0.0171565	0.0137322	0.0113289	0.014171	0.0250441	0.0289054	0.0295933	0.025221	0.0240321	0.0233247	0.023765	0.0243772	0.0242967	0.0265115	0.0250977	0.0245845	0.0234779	0.0220119	0.0164763	0.0164722	0.0177896	0.0186811	0.0239618	0.0265426	0.0260226
Actinomycetaceae	0	0	1.93998e-05	0	0	0	0	0	0	0	0	0	0	0	0	0	0	0	0	0	0	0	0	0	0	0	0	0	0	0	0	0	0	0	0	0	0	0	0	0	2.83892e-05	0	0	0	0	0	0	0	0
Aerococcaceae	0	0	0	0	0	0	0	0	0	0	0	0	0	0	0	0	0	0	0	0	0	0	0	0	0	0	0	0	0	0	0.000107972	0	0	0	0	0	0	0	2.59363e-05	6.34322e-05	0	0	0	0	0	0	0	0	0
Anaeroplasmataceae	4.47332e-05	0.000551445	0.000242497	0	0	0	0	0	0	0	0.000123802	0.000152775	0.000882901	0.000124423	0.000150662	0.00060621	0.00115821	0.000246499	0.000573533	0.000213756	1.58044e-05	0.000311467	0.00155711	0.000352464	0.000827418	0.000746561	0.00205668	0.000569213	0.0010262	0.000226836	0.000377902	0.00298274	0.00358089	0.00158288	0.00118912	0.00123669	0.00107494	0.00390637	0.00211813	0.00120521	0.000823287	0.00141054	0.00164763	0.00172917	0.0017762	0.00174357	0.0030486	0.00260569	0.000456538
Aphagea_fa	0	0	0	0	0	0	0	0	0	0	0	0	0	0	0	0	0	0	0	0	0	0	0	0	0	0	2.57085e-05	0	4.70017e-05	0	3.59906e-05	2.40544e-05	2.56388e-05	1.522e-05	0	0	0	6.28792e-05	8.64543e-05	1.81235e-05	2.83892e-05	7.4239e-05	2.42299e-05	0	8.29354e-05	0	0	0	5.07264e-05
Atopobiaceae	0.0019459	0.00173705	0.00224067	0.00226667	0.00356235	0.00256743	0.00206146	0.0030215	0.00104656	0.00279861	0.00134634	0.00119674	0.00156427	0.0023285	0.00249534	0.00193089	0.00122503	0.00206443	0.00171305	0.00193638	0.0021415	0.00200621	0.00310575	0.00181267	0.00154518	0.00219444	0.00219379	0.00249031	0.00175473	0.00106937	0.00266331	0.000841903	0.00108538	0.0019786	0.00124158	0.00129239	0.00151756	0.000746691	0.000933707	0.00102398	0.000757045	0.000890869	0.00152648	0.00131941	0.00149975	0.00140001	0.0017977	0.00249006	0.00210007
Bacillaceae	0	0	0	0	0	0	0	0	0	0	0	0	0	0	0	0	0	0	0	0	0	0	0	0	0	0	5.1417e-05	0	0	0	0	0	0	0	0	0	0	0	0	0	0	0	0	0	0	0	0	0	0
Bacteroidaceae	0.000995314	0.000431965	0.000387995	0.00012	0	4.60113e-05	5.42491e-05	5.81058e-05	1.85231e-05	6.47076e-05	0.00153978	0.000509249	0.00165064	0.00223962	0.000508484	0.000280653	0.000245005	0.000631654	0.000324499	0.000251477	0.000189653	0	3.38501e-05	0.00275929	0.000578196	0.000248854	0.000471322	0.000604789	0.00148055	0.000918145	0.000791794	0.00134704	0.00255534	0.00311249	0.00267553	0.00510272	0.00503482	0.00281385	0.00079538	0.000770248	0.000634025	0.000937268	0.00370717	0.00277814	0.000912289	0.00114234	0.00319841	0.00526535	0.00324649
Bacteroidales_RF16_group	0.000246033	0.00385093	0.000300696	0.000146667	0	0.000138034	0.000144664	5.81058e-05	0.00070388	0.00010515	0.000673171	0.000560174	0.00431854	0.00755428	0.0134748	0.0137295	0.015814	0.0054692	0.00367514	0.00203697	0.00046623	0.000595451	0.00139632	0.00714998	0.017934	0.0183247	0.017516	0.00452998	0.00612589	0.00976474	0.00579449	0.00691563	0.0159217	0.0235758	0.0212206	0.0295579	0.0305093	0.0134719	0.00427949	0.00260978	0.00557375	0.00856533	0.0198927	0.0186603	0.0187987	0.0211375	0.00876378	0.0168676	0.00303344
Bifidobacteriaceae	0	0.000376821	0	4e-05	0	7.36181e-05	7.23321e-05	0	0	0.00262066	6.19008e-05	6.36562e-05	0.000287902	2.66622e-05	0.000150662	4.49045e-05	0	0.000254202	0.000286766	0.000201182	0.00117743	3.66431e-05	0	0	8.97201e-05	6.03282e-05	0	0.000154162	1.56672e-05	0	3.59906e-05	9.62175e-05	0.000145287	0	0	0	0	0.000385135	0.00154753	0.00623448	0.00831803	0.00134558	0.00418369	0.0033436	4.8379e-05	3.4356e-05	0.00112356	3.85457e-05	0.00191746
Burkholderiaceae	0.000525615	0.000698497	0.00109609	0.00110667	0.00156318	0.00077299	0.00160035	0.00155723	0.0029637	0.000711784	0.00106779	0.00218977	0.00341644	0.000239959	0.00184561	0.00324435	0.00348576	3.08124e-05	0.000867846	0.00038979	0.000592665	0.00442466	0.0033427	0.000433027	0.00162493	0.00212657	0.00521025	0.000367617	0.0009322	0.000723714	0.00111571	0.00253774	0.0038971	0.00384305	0.00299904	0.00181603	0.00150965	0.00438583	0.00242072	0.00199358	0.00288624	0.00309948	0.00313373	0.00325346	0.00121639	0.00119387	0.0034381	0.00242838	0.00191746
Campylobacteraceae	0.00995314	0.00140619	0.00422915	0.00132	0.00493412	0.00638637	0.00498187	0.00478791	0.0195882	0.00579942	0.00899109	0.00406126	0.00328209	0.00951839	0.0185408	0.00795932	0.0045326	0.000978293	0.00157722	0.000905319	0.00060847	0.00480941	0.00721007	0.00908349	0.0125608	0.00551249	0.00671848	0.00294093	0.0149857	0.00531444	0.000359906	0.0013711	0.0016067	0.00084471	0.000751945	0.00016712	0.000252926	0.0017056	0.000743507	0.0010421	0.00816663	0.00130846	0.00701859	0.00658067	0.00164488	0.00219019	0.000704099	0.0173687	0.00566107
Carnobacteriaceae	0	0	0	0	0	0	0	0	0	0	0	0	0	4.44369e-05	0	0	0	0	0	0	1.58044e-05	0	0	0	0	3.01641e-05	1.7139e-05	0	0	0	0	0	0	0	0	0	0	3.14396e-05	0	0	0	0	0	0	0	0	0	0	0
Chlamydiaceae	0.000380232	0.00190249	0.00120279	0.00024	0	5.52135e-05	0	0	0	0	8.51136e-05	0.000763874	0.00035508	0.000159973	0.00020716	0.000101035	0.000100229	0.000231093	0.00171305	0.00173519	0.000110631	0.000128251	0	0	0	0	0	0	0.00115937	0	0.000521864	3.60815e-05	0.000162379	3.044e-05	1.74871e-05	0	0	9.43189e-05	0.000181554	0.00072494	0.000425838	0.000918708	0.000145379	0.000237658	6.22015e-05	2.5767e-05	0.000209732	8.48006e-05	0.0005377
Christensenellaceae	0.00587124	0.00866688	0.00429705	0.00189333	0.0044875	0.00433426	0.00279383	0.00296339	0.00370463	0.00519279	0.00312599	0.00469782	0.0111802	0.0109581	0.00820166	0.00745414	0.0137314	0.0132955	0.0106858	0.00958129	0.00324781	0.0094356	0.0105358	0.0141892	0.00534333	0.00841578	0.0126314	0.0089651	0.0113509	0.00712912	0.011508	0.0037164	0.00797368	0.0117803	0.0116464	0.0105954	0.00965863	0.0143522	0.0100114	0.0164199	0.00595227	0.00835189	0.0109519	0.0117846	0.0136498	0.0132528	0.0104491	0.0184094	0.0249168
Clostridiaceae_1	0.0717521	0.0836634	0.0716337	0.0453333	0.0266592	0.0551399	0.0341769	0.0254852	0.0241079	0.0260367	0.0389898	0.0584618	0.0534251	0.057608	0.0230513	0.0213072	0.0536896	0.0993391	0.0766949	0.112172	0.0350305	0.0245326	0.023255	0.046495	0.0290195	0.0345907	0.0391455	0.0564114	0.0529866	0.0485861	0.0440795	0.0266162	0.0359884	0.0440315	0.0566407	0.0669482	0.0620144	0.039331	0.0516824	0.101229	0.0371993	0.0455828	0.0534431	0.0538992	0.0647932	0.054772	0.081256	0.0242221	0.0451668
Clostridiaceae_2	0	0	0	0	0	0	0	0	0	0	0	0	0	0	0	0	0	0	0	0	2.37066e-05	0	0	0	0	0	0	7.11516e-05	0	0	0	0	0	0	0	0	0	0	0	0	0	0	0	2.45853e-05	0	0	0	0	0
Clostridiales_vadinBB60_group	0.000794015	0.000624971	0.00102819	0.0002	0.00259467	0.000745383	0.00101265	0.000871586	0.00239875	0.00111621	0.00263078	0.00104396	0.0017754	0.000737653	0.00409612	0.00684793	0.00551262	0.000192577	0.000694277	0.000301773	0.000489937	0.00496514	0.00427358	0.00102718	0.0016349	0.00177214	0.00511599	0.000687799	0.000728526	0.00037806	0.000323916	0.00143123	0.0024015	0.0012937	0.000848125	0.00163777	0.00173887	0.00583205	0.00400284	0.00159487	0.00308496	0.0019395	0.0028349	0.00230283	0.00299258	0.00286014	0.00290628	0.00191187	0.00340881
Coriobacteriaceae	0.00384706	0.00587289	0.00659592	0.00728	0.00930465	0.0124599	0.0136888	0.00948286	0.0035194	0.0106282	0.00414735	0.00404853	0.00404023	0.00675441	0.00666679	0.00444554	0.00337439	0.00662466	0.00513916	0.00738086	0.00796542	0.00580794	0.00591531	0.00556893	0.00627044	0.00844595	0.00497031	0.00562098	0.00169206	0.00170667	0.00745006	0.00430573	0.00235023	0.00356148	0.00352365	0.00233968	0.0029956	0.00083315	0.00275789	0.00330754	0.00144785	0.00252413	0.00559711	0.00412214	0.00296494	0.0022675	0.00357293	0.00233587	0.00218124
Corynebacteriaceae	0	0	0	0	0	0	0	0	0	3.23538e-05	0	0	0	3.55496e-05	0	0	0	3.08124e-05	0	0	3.16088e-05	0	0	0	0	4.52461e-05	5.99865e-05	0	2.35008e-05	0	0.000107972	2.40544e-05	0	2.283e-05	0	0	2.37119e-05	0	0	0	0	0	0	0	0	5.1534e-05	0	0	0
Deferribacteraceae	0.000223666	5.51445e-05	0.000504394	0.000493333	0.00109529	0.000138034	6.32906e-05	0.000174317	0.000842803	4.85307e-05	0.000619008	0.00182057	0	0.000266622	0.000725061	0.00245852	0.000824109	0	0	0	3.16088e-05	0.00138328	0.00178559	0.000422956	0.000219316	0.00139509	0.00480749	0.000118586	0.000242842	0	0	3.60815e-05	0	0	0	0	0	1.57198e-05	0	2.71852e-05	0.000738119	0.000185598	8.88429e-05	4.09755e-05	4.8379e-05	4.2945e-05	0.000516838	0.000616732	0.00100438
Defluviitaleaceae	0	0	0	0	2.12678e-05	0	0	0	0	0	0	0	0	0	0	0	0	0	0	0	0	0	0	0	0	0	0	2.37172e-05	3.91681e-05	0	7.19813e-05	0	6.83702e-05	0	0	5.57066e-05	0	6.28792e-05	0	0	0	0	2.42299e-05	9.01462e-05	0	0	0	0	0
Dermabacteraceae	0	0	0	0	0	0	0	0	0	0	0	0	0	0	0	0	0	0	0	0	0	0	0	0	0	0	0	0	0	0	0	0	0	0	0	0	0	0	0	0	0	0	0	0	0	1.7178e-05	0	0	0
Desulfovibrionaceae	0.0112169	0.00623133	0.00594603	0.00485333	0.00863472	0.00620232	0.00348098	0.00440442	0.00403805	0.00579942	0.00874349	0.00437954	0.00486555	0.00433705	0.00543325	0.00364849	0.00434327	0.00421359	0.00670883	0.0044763	0.00332683	0.00480025	0.00418049	0.00857997	0.00472526	0.0047056	0.00666707	0.00463671	0.00430065	0.00231156	0.00419291	0.00259787	0.00247842	0.00385827	0.00296406	0.00264049	0.00268734	0.00590279	0.00344953	0.00608949	0.00464637	0.00618968	0.00490252	0.00512194	0.00471349	0.00508469	0.00408227	0.00380832	0.00655385
Dietziaceae	0	0	0	0	0	0	0	0	0	0	0	0	0	0	0	0	0	0	0	0	0	0	0	0	0	0	0	0	0	0	0	0	0	0	0	0	0	0	0	0	0	0	0	0	0	0	0	0	0
Dysgonomonadaceae	0	0	0	0	0	0	0	0	0	0	0	0	0	0	0	0	0	0	0	0	0	0	0	0	0	0	0	0	0	0	0	0	0	0	0	0	0	0	0	0	0	0	0	0	0	0	0	0	0
Eggerthellaceae	0.00414901	0.00615781	0.00557743	0.00352	0.00355172	0.00360728	0.00315549	0.00305636	0.0017597	0.00283096	0.00235997	0.00393395	0.0026391	0.00304837	0.00211868	0.00261569	0.00206027	0.00371289	0.00605983	0.00836162	0.00438572	0.00529493	0.00502674	0.00382675	0.00219316	0.00309936	0.00290506	0.00403192	0.00337629	0.00275443	0.0061724	0.00254976	0.00307666	0.00251891	0.00295532	0.00182718	0.00222101	0.00244443	0.00235156	0.00351596	0.00200617	0.00271901	0.0028672	0.00244214	0.00323448	0.00307486	0.00258419	0.00316075	0.00302329
Elusimicrobiaceae	0.00320961	2.75723e-05	0.000640192	0.000346667	0.00133987	0.000230056	0.000162747	0.000162696	0.00105582	0.00118091	0.00128444	0.000674755	0.000374273	0.000622117	0.00128063	0.00178495	0.00343007	0.000146359	3.77324e-05	0	0.000268675	0.000485521	0.000414664	0.000181267	0.000319005	0.000497708	0.00153394	4.74344e-05	0.000188007	0.000183629	0.000233939	0.000481087	0.000239296	0.00037289	0.000236076	0.00145951	0.00181	0.00551765	7.78089e-05	8.15557e-05	0.000842213	0.000658872	9.69196e-05	9.01462e-05	0.00216323	0.00233621	0.00277145	0.015665	0.00422044
Enterobacteriaceae	0.00454042	0.000110289	0.00191088	0.000746667	0.000350918	0.00904582	0.00323686	0.000592679	0.00628861	0.000355892	0.00285518	0.00500337	0.000201532	0.0138821	0.00259892	0.00158288	0.00969998	0.00157143	0.000113197	7.54432e-05	0.000829731	0.000760345	2.53876e-05	0.00283985	0.00332961	0.00291838	0.00296505	0.00101984	0.00169206	0.0300287	0.0288285	0.00206868	0.00029912	0.00041094	0.000262307	0.0225055	0.0222654	0.0315418	0.000363108	0.00116897	0.000690804	0.000102079	0.00076728	0.000614633	0.00064966	0.000747243	0.00180519	0.0109855	0.0108047
Enterococcaceae	3.35499e-05	0.000303295	0.000116399	6.66667e-05	0	5.52135e-05	0	0	0	0	0	0.000216431	0	0	0	0	3.34098e-05	0	0.000256581	0.000188608	0.00104309	0.000183216	0	0	0	0	0	0	0	0	0	0	0	0	0	0	0	0.0052347	0	0	0	0	0	0	0	0	0	0	6.08717e-05
Erysipelotrichaceae	0.0258558	0.0225357	0.0281976	0.0388133	0.0327843	0.0283429	0.0256056	0.0218361	0.0198661	0.0184093	0.0157615	0.0263664	0.020038	0.0266088	0.0155653	0.0191069	0.0311825	0.0270147	0.021432	0.0291588	0.0315061	0.0364599	0.030025	0.0375223	0.0213733	0.0210998	0.0284336	0.0303699	0.0186048	0.0129728	0.0206406	0.0161525	0.0198445	0.0216505	0.0216315	0.0207786	0.0217438	0.0136527	0.017386	0.0169183	0.0154721	0.0182628	0.0211042	0.0195945	0.0249221	0.0256553	0.0242015	0.0144161	0.0143048
Eubacteriaceae	3.35499e-05	6.43353e-05	0.000126099	0	2.12678e-05	3.6809e-05	1.8083e-05	0	3.70463e-05	0	4.64256e-05	0	6.71772e-05	3.55496e-05	7.5331e-05	0	6.68196e-05	2.31093e-05	6.79184e-05	5.02955e-05	5.53154e-05	4.58039e-05	1.69251e-05	4.02816e-05	1.99378e-05	0	1.7139e-05	0	0	0	3.59906e-05	6.01359e-05	4.27314e-05	0	1.74871e-05	0	3.16158e-05	0	1.72909e-05	0	2.83892e-05	0	6.4613e-05	5.73658e-05	6.91128e-05	0	0	0	9.13075e-05
F082	0.000402599	0.000229769	0	0.0002	0	0	0	0	0	0	0.00519193	6.36562e-05	0.000489434	4.44369e-05	0.000348406	0.000864411	0.00213823	0	0.000203755	0.00016346	0	9.16078e-05	0.000262338	0.000312182	0	7.54102e-05	0.00149109	0.000142303	0.000289844	0	0	0	0	0.00023591	7.8692e-05	0.00025625	0.000482141	0	0	0	0	0	0	0	3.45564e-05	1.7178e-05	0.00137824	0.00277529	0.00437262
Family_XI	0	0	0	0	0	0	0	0	0	0	0	0	0	0	0	0	0	0	1.5093e-05	0	0	0	0	0	0	0	0	0	1.56672e-05	0	0.000170956	0	0	0	0	0	0	0	0	0	0	0	0	0	0	0	0	0	0
Family_XIII	0.00646395	0.00737098	0.00542224	0.00633333	0.00940036	0.00756425	0.00622056	0.00762347	0.00523279	0.00633326	0.00682457	0.00686213	0.00633385	0.00775869	0.00922805	0.00929522	0.0085195	0.00749511	0.0079389	0.0103734	0.00452006	0.00863862	0.0102397	0.00866054	0.00687854	0.0110928	0.0119287	0.0086212	0.00760644	0.00603815	0.0124528	0.0050875	0.00581147	0.0108443	0.0125645	0.00764294	0.00777749	0.0104065	0.00638033	0.0124418	0.00732441	0.00576281	0.00795548	0.00872779	0.0116386	0.0105816	0.00850162	0.0086805	0.00732489
Fusobacteriaceae	0	0	0	0	0	0	0	0	0	0	0	0	0	0	0	0	0	0	0	0	0	0	0	0	0	0	0	0	0	0	0	0	0	0	0	0	0	0	0	0	0	0	0	0	0	0	0	0	0
Helicobacteraceae	0	0.000183815	2.90997e-05	0	0	0	0	0	0	0	6.96384e-05	0	0	0	6.59146e-05	8.98089e-05	0	0	0.000166023	0.000150886	2.37066e-05	3.66431e-05	0	0	0	0	1.7139e-05	0	0.000728526	0.000140422	0	0.00315112	0.000119648	0	0	0	0	0.00350552	0.000311236	4.53087e-05	0.00146678	0.00167966	2.42299e-05	0	0	6.0123e-05	0.000704099	0.000986771	0.000324649
Hypotrichomonadea_fa	0	1.83815e-05	0	0	0	0	0	0	0	0	0	0	0	0	4.70819e-05	0	3.34098e-05	0	0	0	0	0	0	5.0352e-05	8.97201e-05	9.80333e-05	0.000257085	0	0	0	1.79953e-05	0	0	0	0	0	4.74237e-05	7.07391e-05	0	0	0	4.63994e-05	0	0	0	6.0123e-05	0	0	0
Incertae_Sedis_fa	0	0	0	0	0	0	0	0	1.85231e-05	0	0	0	0	0	0	0	0	0	0	0	0	0	0	0	0	0	0	0	0	0	0	0	0	0	0	0	0	0	0	0	0	0	0	0	0	2.5767e-05	0	0	0
Lachnospiraceae	0.124068	0.108717	0.128038	0.12324	0.0945778	0.0977004	0.108968	0.110598	0.110917	0.129812	0.105672	0.115854	0.139873	0.134386	0.0788527	0.0707245	0.0689022	0.0980912	0.118201	0.105243	0.142105	0.116837	0.0913191	0.153281	0.100796	0.0936067	0.0849065	0.085038	0.133759	0.121368	0.146212	0.117073	0.143176	0.102994	0.136496	0.0969629	0.0938199	0.113293	0.129924	0.101048	0.12284	0.109401	0.0933335	0.0999476	0.0988175	0.0855035	0.139434	0.107689	0.107652
Lactobacillaceae	0.0724902	0.0813933	0.0775312	0.0524667	0.0622295	0.0494253	0.0626667	0.112551	0.0392876	0.118383	0.105317	0.0818618	0.0659584	0.0731965	0.104409	0.10218	0.0627882	0.116355	0.0703106	0.0905822	0.15256	0.0421946	0.0584845	0.0108055	0.0819543	0.0811263	0.0613404	0.121574	0.10566	0.163873	0.0425139	0.169607	0.0980429	0.11988	0.0908368	0.0720398	0.0774429	0.0494074	0.0783103	0.0516791	0.147321	0.0641611	0.123096	0.151405	0.0609575	0.0629316	0.0849937	0.104282	0.0284879
Marinifilaceae	0	0	0	4e-05	0	0	0	0	0	0	0	0	0	0	0	0	0	0	0	0	0	0	0	2.01408e-05	0	0	0	0	0	0	0	0	0	0	0	0	0	0	0	0	0	0	0	0	0	0	0	1.54183e-05	0
Methanobacteriaceae	0.0584999	0.072754	0.0583642	0.0569467	0.0487883	0.0654188	0.043553	0.0372225	0.0368981	0.0616664	0.0518342	0.058029	0.062398	0.0644602	0.0465734	0.0429399	0.0604161	0.0934	0.0660318	0.0971583	0.0477688	0.0428358	0.0502505	0.0623559	0.0466345	0.0648679	0.0576727	0.0952483	0.0459206	0.0398475	0.0204337	0.040267	0.0385095	0.0631021	0.0474425	0.0516066	0.0674839	0.0201921	0.0204983	0.0534099	0.0196169	0.0488029	0.0627877	0.0511211	0.0525879	0.0620641	0.0400812	0.0627216	0.0367564
Methanomethylophilaceae	0.000156566	0.000597399	0.000232797	0.000306667	0.00112719	6.44158e-05	0.000144664	0.000127833	0.000602002	3.23538e-05	0.000982676	0.000916649	0.00151629	0.000524356	0.00279666	0.00323312	0.00373076	6.93278e-05	0.000226395	0.000352068	3.9511e-05	0.00312383	0.0024626	0.000473308	0.000937076	0.00162886	0.00429332	0.000237172	0.00139438	0.000313249	0	0.000685549	0.00043586	0.00140785	0.000716971	0.000768751	0.00135158	0.00432295	0.00185877	0.000706816	0.00354865	0.00148478	0.00175263	0.00124566	0.000732596	0.000953379	0.00271902	0.00397021	0.00245516
Methanoregulaceae	0	0	0	0	0	0	0	0	0	0	0	0	0	0	0	0	0	0	0	0	0	0	0	0	0	0	0	0	0	0	0	0	0	0	0	0	0	0	0	0	0	0	0	0	0	0	0	0	0
Microbacteriaceae	0	0	0	4e-05	0	0	0	0	0	0	0	0	0	7.99865e-05	0	0	0	0	0	0	0.000229164	1.83216e-05	0	0	0	0	0	0	0	0	0	0	0	0	0	0	0	0	0	0	0	0	0	3.27804e-05	0	0	0	0	0
Micrococcaceae	7.82831e-05	0	0	0	0	0.000248461	0	5.81058e-05	6.4831e-05	3.23538e-05	0	0	0	0	0	0	0	0	0	0	0	0	0	7.04927e-05	4.98445e-05	0	6.8556e-05	0	1.56672e-05	0	0	0	4.27314e-05	0	0	6.68479e-05	3.95198e-05	2.35797e-05	0	0	0	1.85598e-05	0	0	0	0	0.000209732	0	3.04358e-05
Moraxellaceae	0	0	0	0	0	0	0	0	0	0	0	0	0	0	0	0	0	0	0	0	0	0	0	0	0	0	0	0	0	0	0	0	1.70926e-05	0	1.74871e-05	0	0	0	0	0	0	0	0	0	0	0	0	0	0
Muribaculaceae	0.0308771	0.0477	0.0473063	0.0209467	0.0438222	0.0249105	0.0175134	0.0292969	0.0331287	0.0482395	0.0421312	0.036806	0.0313046	0.0349274	0.0368463	0.0383372	0.0292447	0.0320063	0.0465467	0.0398466	0.0349751	0.0370004	0.0454184	0.0366159	0.0307939	0.0295985	0.0283479	0.0365008	0.0311229	0.0353756	0.0322296	0.0279271	0.032869	0.0510783	0.053187	0.0235973	0.0242572	0.033436	0.0468237	0.036546	0.0328179	0.0317836	0.0340834	0.0324854	0.0261523	0.0280946	0.0157224	0.0310447	0.0466074
Neisseriaceae	0	0.000128671	0	0	0	0	0	0	0	0	0	2.54625e-05	0	0	0	0	0	0	0	0	0	0	0	0	0	0	0	0	0	0	0	2.40544e-05	0	0	0	0	0	0	0	0	0	0	0	0	0	0	0	0	0
Nitrosomonadaceae	0	0	0	0	0	0	0	0	0	0	0	0	0	0	1.88327e-05	0	0	0	0	0	0	0	0	2.01408e-05	0	0	0	0	0	0	0	0	0	0	0	0	0	0	0	0	0	0	0	0	0	0	0	0	4.05811e-05
Nocardiaceae	0	0	0	0	0	0	0	0	0	0	0	0	0	2.66622e-05	0	0	0	0	0	0	0	0	0	0	0	0	0	0	0	0	0	0	0	0	0	0	0	0	0	0	0	0	0	0	0	0	0	0	0
Not_assigned	0.0259676	0.0396305	0.0384115	0.0213067	0.0406108	0.0203738	0.0241318	0.0300755	0.0435479	0.0224616	0.065847	0.0396196	0.029462	0.0322612	0.0684664	0.082613	0.0632002	0.022208	0.0395134	0.0278008	0.0147297	0.0523447	0.0495396	0.0325475	0.0515392	0.0500121	0.0713667	0.025745	0.0446203	0.0387781	0.0280187	0.0567442	0.0425861	0.0450664	0.035971	0.0506707	0.0540393	0.0690886	0.0381609	0.0375791	0.0367924	0.0582591	0.040157	0.0347309	0.0501413	0.0506837	0.0590394	0.048691	0.0583455
Oligosphaeraceae	0	0	0	0	0	1.84045e-05	0	0	0	0	1.54752e-05	0	0	1.77748e-05	0	0	0	0	0	0	0	0.000100769	6.77002e-05	0	0	0	0	0	0	0	0	0	0	0	0	0	2.37119e-05	0	0	0	0	0	0	0	0	0	0	0	0
p.2534.18B5_gut_group	0.000123016	0.000477919	0.00201758	2.66667e-05	0.000935782	0.000340483	0	5.81058e-05	0.000305632	0.000347804	0.000526157	0.000432862	0.000614192	0.00120868	0.000451986	0.002234	0.0013698	0.000169468	0.000445243	0.00038979	0.000284479	0.00245509	0.0116106	0.000906335	0.000309036	0.0005882	0.00173104	0.000628506	0.000227175	0.000108017	0	0	0	0.00014459	0	0.00225055	0.00177049	0.000369416	0.000510081	0.00534643	0.000690804	0.00078879	0.00125188	0.001344	0.000684217	0.000790188	0.000239693	0.000740078	0.00105511
Paludibacteraceae	0.000782831	0.00116723	0.00170718	0	0.000669935	0.0012055	0.000415909	0.000453225	0.000916896	0.000226477	0.00279327	0.00178237	0.000124758	2.66622e-05	0.000178911	0.000336783	0.000456601	2.31093e-05	0.000867846	0.000490381	0.000260773	0.00749352	0.00842022	0.00145014	0.000667916	0.0010482	0.00383913	0.000260889	0.000791195	0.000183629	3.59906e-05	0	0	0	0	0	0	0.000911749	0.000613826	0.0010421	0.000406912	0.000129918	0.00163956	0.00160624	0.00183149	0.00203559	0.000659156	0.00173456	0.00312475
Pasteurellaceae	0	0	0	0	0	0	0	0	0	0	0	0	1.91935e-05	0	0	0	0	0	3.01859e-05	0	0	0	1.69251e-05	0	0	0	2.57085e-05	0	0	2.16034e-05	0.000107972	0	0	0	0	0	0	0	0	0	0	0	0	0	0	0	0.000127337	0	0.000162324
Peptococcaceae	0.00261689	0.00225173	0.00247347	0.00238667	0.00258403	0.00431586	0.00225134	0.00388146	0.00225982	0.00457807	0.0027778	0.0019988	0.00291741	0.00439037	0.00406787	0.00260446	0.00219391	0.00357423	0.002679	0.00223815	0.00258402	0.00264747	0.00214102	0.00308154	0.00226294	0.00293346	0.00239946	0.00219384	0.00156672	0.00200912	0.00353608	0.00238138	0.00260661	0.00308966	0.00368104	0.00285218	0.00278219	0.00272739	0.00382128	0.00812839	0.00431516	0.00326652	0.00457137	0.00489248	0.00409148	0.0035902	0.00358042	0.00145703	0.00225225
Peptostreptococcaceae	0.0112504	0.0156243	0.0148214	0.0241467	0.0129202	0.0206131	0.0148552	0.0147937	0.0179582	0.015182	0.012504	0.0242657	0.0276386	0.0285107	0.0141716	0.0157951	0.0371406	0.0407108	0.0151986	0.0212247	0.0164761	0.0187063	0.0256668	0.0170895	0.0158505	0.0169221	0.0148766	0.0305596	0.018926	0.0141178	0.0160698	0.0127608	0.0331852	0.0239487	0.0311008	0.0423036	0.0378994	0.0132597	0.0242159	0.0351868	0.0151693	0.0422699	0.0318865	0.0318544	0.0511988	0.0478321	0.0205013	0.022133	0.0152382
Pirellulaceae	0	0.00233445	0.000999088	0.000266667	0.00202044	0.00160119	0.000895109	0.00122022	0.00130588	0.000606634	6.19008e-05	0.00152775	0.00141072	0.0027462	0.00417145	0.0063203	0.00608058	0.00207983	0.0018338	0.00209984	9.48264e-05	0.00163062	0.00231873	0.00166161	0.0024025	0.00263936	0.0048589	0.000924971	0	0	0	0	0	0.00021308	4.37178e-05	0.00259593	0.00316158	0	0	0.000271852	0.00113557	0.000705271	0.00236645	0.00177014	0.00233601	0.00306627	0.000456915	0.000686114	0.000689879
Porphyromonadaceae	0	0	0	0	0	0	0	0	0	0	0	0	0	0	0	0	0	0	0	3.77216e-05	0	0	0	0	0	0	0	0	0	0	0	0	0	0	0	0	0	0	0	0	0	0	0	0	0	0	0	0	0
Prevotellaceae	0.226697	0.196636	0.208063	0.243213	0.21573	0.176812	0.238027	0.235619	0.234105	0.18216	0.211995	0.222478	0.235447	0.157813	0.186077	0.171894	0.164387	0.124205	0.208162	0.167585	0.214695	0.203278	0.170816	0.156887	0.186807	0.1434	0.138509	0.158206	0.201128	0.204163	0.246752	0.23465	0.236117	0.19735	0.194929	0.214203	0.205139	0.228755	0.274882	0.194655	0.232091	0.25567	0.183663	0.184398	0.202583	0.203826	0.218855	0.203853	0.262398
Propionibacteriaceae	0	0	0	0	0	0	0	0	0	0	0	0	0	0	0	0	0	0	0	0	0	0	0	0	0	0	0	0	0	0	0	0	0	0	0	0	0	0	0	0	0	0	0	0	0	0	0	0	0
Puniceicoccaceae	0	0	6.78992e-05	0	0	0	0	0.000116212	0.000111139	0	0	0.000114581	2.87902e-05	0	2.82491e-05	7.85828e-05	4.45464e-05	0	3.77324e-05	0	0	0.000302306	0.000313114	0	3.98756e-05	5.27872e-05	0.000111403	3.55758e-05	2.35008e-05	0	0	4.81087e-05	0	1.522e-05	0	0	4.74237e-05	0	0	0	0	0	0	4.91707e-05	2.76451e-05	6.0123e-05	5.24329e-05	1.54183e-05	9.13075e-05
Rhizobiaceae	0	0	0	0	0	0	0	0	0	0	0	0	0	0	0	0	0	0	0	0	0	0	0	0	0	0	0	0	0	0	0	0	0	0	0	0	0	0	0	0	0	0	0	0	0	1.7178e-05	0	0	0
Rhodobacteraceae	0	0	0	0	4.25355e-05	1.84045e-05	0	3.48635e-05	0	0	0	0	0	7.10991e-05	0	0	0	4.62186e-05	0	0	0	0	0	0	1.99378e-05	0	0	0	0	0	0	0	0	0	0	0	0	0	0	0	0	0	0	1.63902e-05	3.45564e-05	0	0	0	0
Rhodocyclaceae	0.000648632	0.000551445	0.000678992	0.00056	0.000223312	0	9.94566e-05	0.000116212	0	8.08846e-05	0.000100589	0.000662024	0.000451047	0.000488806	0.000386071	0.000561306	0.000434327	0.000292717	0.000694277	0.000691563	0.00014224	0.000732862	0.000744702	0.000725068	0.000438631	0.000889841	0.000711268	0.000249031	0.000305511	0.000248439	0.000278927	0	0	0	0	0	0	0	0	8.15557e-05	5.67784e-05	8.35189e-05	0.000185763	0.000196683	0	5.1534e-05	0.000134827	0.000339203	0.000476828
Rikenellaceae	0.0217068	0.0443086	0.0390129	0.02188	0.019258	0.0245884	0.0180288	0.0184893	0.0186899	0.0224212	0.0284589	0.0288108	0.0264582	0.0365894	0.0520443	0.0599924	0.0513509	0.0351415	0.0462071	0.0320131	0.0227109	0.0341056	0.0453084	0.0527386	0.0437635	0.0452537	0.0580926	0.037236	0.0420038	0.0349219	0.0375112	0.0343857	0.0318605	0.0432553	0.0421439	0.0388386	0.0385871	0.0479061	0.0393021	0.0337731	0.0349566	0.0340386	0.0401732	0.0376811	0.0426564	0.0477119	0.0260367	0.0369654	0.0455117
Ruminococcaceae	0.15764	0.148247	0.142821	0.153427	0.125756	0.132448	0.131219	0.141185	0.149815	0.131551	0.153305	0.162578	0.156005	0.126947	0.133336	0.150789	0.143896	0.118366	0.150839	0.153577	0.131192	0.193815	0.17949	0.136967	0.113237	0.138038	0.153437	0.13788	0.160009	0.136879	0.208314	0.147165	0.152141	0.140663	0.151613	0.144949	0.132043	0.142272	0.148338	0.183219	0.132975	0.140748	0.137044	0.136055	0.152801	0.15035	0.141861	0.129791	0.166119
Saccharimonadaceae	0	0.000101098	8.7299e-05	0	0	0	0	0	0	0	0	0	3.8387e-05	0.000195523	0.000263658	0.000179618	0.000122503	0.000708684	0.000188662	0.000188608	3.16088e-05	0	4.23126e-05	0.000161126	0.000199378	0.000361969	0.000471322	0.000569213	0	0	0	0	0	0.00031962	0.000139897	0.000479077	0.000766683	0.000141478	0.00039769	0	2.83892e-05	0.000194878	6.4613e-05	0.000213073	0.000387032	0.000661353	0	4.62549e-05	3.04358e-05
Sphingomonadaceae	0	0	0	0	0	0	0	0	0	0	0	0	0	0	0	0	0	0	0	0	0	0	0	0	0	0	0	0	0	0	0	0	0	0	0	0	0	0	0	0	0	0	0	0	1.38226e-05	0	0	0	0
Spirochaetaceae	0.0129167	0.0228482	0.0253264	0.00830667	0.026606	0.021156	0.0142856	0.0143986	0.046845	0.0215315	0.0158389	0.0374553	0.0374273	0.0181925	0.0259044	0.0335661	0.0503486	0.0134881	0.0218773	0.0146989	0.0163022	0.0423228	0.0542956	0.0314901	0.0464152	0.0422599	0.0720694	0.0254011	0.0274725	0.0132537	0.00990642	0.0155752	0.0207504	0.0261784	0.0168576	0.0277196	0.0305567	0.0453752	0.0278902	0.0153778	0.0299033	0.040386	0.0489202	0.0433767	0.0405208	0.0446628	0.0159621	0.0260415	0.022137
Staphylococcaceae	0	0	0	0	0	0	0	0	0	0	0	0	0	0	0	0	0	0	8.30113e-05	0	0	0	0	0	0	0	0	0	0	0	0	0	0	0	0	0	0	0	0	0	0	0	0	0	0	0	0	0	0
Streptococcaceae	0.0001342	0	0.000155198	0.0132533	0.0552537	0.104059	0.106193	0.0489483	0.0324989	0.0347804	0.000263078	0.0024062	0.00121879	0.0786445	0.0557543	0.0428389	0.0445687	0.0622179	4.52789e-05	0	0.0132046	0.0197048	0.0337909	0.0928591	0.110276	0.111773	0.0427189	0.0631115	0	0.000118819	0.000512867	0.00443803	5.98239e-05	0.00291463	0.00386465	0.00453452	0.00837028	3.92995e-05	5.18726e-05	0.00782935	0.00245093	0.000185598	0.00986157	0.00979316	0.02119	0.0219535	6.74137e-05	0	0.00055799
Succinivibrionaceae	0.00504367	0.000137861	0.00106699	0.0250533	0.0158445	0.00876055	0.0123688	0.0120976	0.0455484	0.00774065	0.00410867	0.00180783	0.00104605	0.00781201	0.00249534	0.00200947	0.00272847	0.00267297	0.000181116	8.80171e-05	0.000173848	0.00398494	0.00213256	0.00152063	0.0040075	0.00148558	0.00125972	0.000177879	0.000203674	0.000226836	0.00157459	0.00122677	0.00112811	0.00084471	0.00106671	0.00201658	0.00176258	0.0018628	0.000337172	0.000371532	0.000378523	0.00144766	0.000823816	0.00040156	0.000981402	0.000721476	0.00090634	0.000462549	0.000720315
Synergistaceae	8.94664e-05	0	1.93998e-05	0.00012	0.000265847	3.6809e-05	0.000108498	5.81058e-05	0.000231539	2.42654e-05	0.000255341	0.000178237	0.000431854	5.33243e-05	0.000395488	0.00040414	0.000311825	0	2.26395e-05	3.77216e-05	0	0.000265663	0.000330039	0.000151056	7.97512e-05	0.000203608	0.000317071	4.74344e-05	0.000321178	8.64136e-05	0.000161958	0.000324734	0.000102555	0.00033484	0.000157384	0.000189402	0.000221311	0.000188638	0.000146972	7.2494e-05	0.000141946	0.000306236	0.000234222	0.000131122	0.000262629	0.000266259	0.000299616	0.000485676	0.00073046
Syntrophomonadaceae	0	0	0	0	2.12678e-05	0	0	0	0	0	0	5.09249e-05	3.8387e-05	0	0	0	0	3.08124e-05	0	0	0	0	0	6.04224e-05	1.99378e-05	0	0	0	0	0	0	3.60815e-05	0	0	0	0	7.90395e-05	0	0	0	0	4.63994e-05	2.42299e-05	0	2.76451e-05	0	0	1.54183e-05	0
Tannerellaceae	0.00753755	0.00486191	0.00309426	0.00333333	0.00278608	0.00640477	0.00275766	0.0034631	0.0052791	0.00597737	0.0102059	0.00328466	0.004117	0.00665665	0.00657263	0.00779092	0.00547921	0.00309664	0.00486748	0.00238904	0.00169107	0.0039941	0.00588146	0.00646519	0.00382806	0.00397412	0.00605863	0.00276305	0.00787278	0.00455832	0.00438186	0.00464249	0.00740962	0.00443663	0.00354114	0.00521414	0.00669465	0.00938473	0.00348411	0.00433151	0.00476939	0.00605976	0.00461176	0.00457287	0.00394634	0.00431168	0.0050036	0.0106386	0.00731475
Trichomonadea_fa	0	3.6763e-05	0	0	2.12678e-05	0	0	0	0	0	0.000123802	3.81937e-05	9.59674e-05	4.44369e-05	0.00010358	0.000157166	4.45464e-05	0	0	0	0	0.000137412	0	0	9.9689e-05	0.000128197	5.1417e-05	0	0	0	2.6993e-05	0.000108245	0	3.044e-05	0	0.000133696	8.69435e-05	5.50193e-05	0	0	0	0.000454714	2.42299e-05	2.45853e-05	3.45564e-05	3.4356e-05	0.000119847	0	0
vadinBE97	0	0	0	5.33333e-05	0.000276481	0	0	5.81058e-05	0	2.42654e-05	0.000108326	0.00030555	0.000153548	2.66622e-05	0.000225993	0.000370462	0.000501147	4.62186e-05	1.5093e-05	0	0	0.00094356	0.000998578	5.0352e-05	0.000229285	0.000248854	0.00164534	8.30102e-05	0.000148839	0	0	0	0	5.327e-05	5.24613e-05	0.000122554	0.000150175	0	0	0	0	0	2.42299e-05	2.45853e-05	0.000103669	0.000163191	0.000299616	0.000231274	0.000659443
Veillonellaceae	0.044107	0.031221	0.0446389	0.07076	0.0715554	0.0690997	0.0687607	0.0756886	0.0588017	0.0690673	0.0484064	0.0268247	0.0314869	0.0146375	0.0417899	0.0382586	0.0227409	0.0437767	0.0326763	0.0292343	0.0711435	0.0322093	0.0312775	0.0283179	0.0226095	0.0256169	0.0199755	0.0287334	0.0200697	0.030396	0.0237358	0.0202778	0.0251773	0.0137893	0.0189123	0.0136481	0.0117295	0.0241535	0.0234118	0.0262338	0.0455552	0.0247402	0.00894083	0.00732643	0.009192	0.00919023	0.031662	0.0242838	0.0176528
Victivallaceae	0	0	0	0	0	0	0	0	0	0	0	0	0	0	0	3.36783e-05	0	0	0	0	0	0.000247341	0.000169251	0	0	0.000113115	0.000222807	0	0	0	0	0	0	0	0	0	0	0	0	0	0	0	0	0	0	0	0	0	0
Weeksellaceae	0	0	0	0	0	0	0	0	0	0	0	0	0	0	0	0	0	0	0	0	0	0	0	0	0	0	0	0	0	0	0	0	0	0	0	0	0	0	0	0	0	0	0	0	0	0	0	0	0
Xanthomonadaceae	0	0	0	0	0	0	0	0	0	0	0	0	0	0	0	0	0	0	0	0	0	0	0	0	0	0	0	0	0	0	0	0	3.41851e-05	0	0	0	0	0	0	0	1.89261e-05	0	0	0	0	0	0	0	0
[truncated: 5 more columns]
