# Supplementary material for: Influenza A H1N1 Induced Disturbance of the Respiratory and Fecal Microbiome of German Landrace Pigs – a Multi-Omics Characterization
Source: Microbiol Spectr. 2021 Oct 6;9(2):e00182-21. doi: 10.1128/Spectrum.00182-21 (PMC8510242; doi:10.1128/Spectrum.00182-21)
Supplement: SUPPLEMENTAL FILE 8 — Supplemental material. Download SPECTRUM00182-21_Supp_8_seq17.xlsx, XLSX file, 0.9 MB [file spectrum00182-21_supp_8_seq17.xlsx]

## Sheet: Taxonomy
Table S6: significant changes in relative abundance of structure and function of the gastrointestnal microbiota due to influenza A infection.
2 way ANOVA, p = 0.05 (Time and Condition)
Microbial composition (on family level) of the microbiome during IAV-infection
	Adj. p-values (Time)	Adj. p-values (Condition)	Orig. p-values (Time)	Orig. p-values (Condition)	F-ratio (Time)	F-ratio (Condition)	df (Time)	df (Condition)
Streptococcaceae	1.06814e-07	5.91932e-08	8.34484e-10	9.24894e-10	49.709	123.693	4	1
Erysipelotrichaceae	1.18492e-05	1.37607e-05	1.85144e-07	4.30021e-07	25.8665	56.2707	4	1
Helicobacteraceae	8.84885e-06	2.98218e-05	2.07395e-07	1.16492e-06	25.4966	48.8921	4	1
Clostridiaceae	0.000189396	0.000333418	5.91861e-06	3.64676e-05	16.3393	28.6402	4	1
Moraxellaceae	0.000817364	0.0809012	3.19283e-05	0.0233855	12.8132	6.0778	4	1
Blastocystidae	0.00127249	1.41177e-08	5.96482e-05	1.10295e-10	11.6549	159.238	4	1
Flavobacteriaceae	0.00125097	0.0535674	6.84126e-05	0.0129733	11.4107	7.51551	4	1
Prevotellaceae	0.00118669	0.00418335	7.4168e-05	0.000686332	11.2685	16.3878	4	1
Tannerellaceae	0.00111913	1.54139e-07	7.86889e-05	3.61264e-09	11.165	104.765	4	1
unclassified	0.00108104	0.00137079	8.44559e-05	0.000182058	11.0422	21.4499	4	1
Porphyromonadaceae	0.00102573	0.0692561	8.81489e-05	0.0183961	10.9683	6.65045	4	1
Muribaculaceae	0.00311113	9.34354e-05	0.000291668	5.83971e-06	9.02891	38.4886	4	1
Planococcaceae	0.00293593	0.000779445	0.000298181	9.13413e-05	11.711	30.9805	4	1
Bacillaceae	0.00335347	0.00179318	0.000366786	0.000252166	8.68395	20.1388	4	1
Entamoebidae	0.00389287	0.000120131	0.000456196	9.3852e-06	8.36299	35.7506	4	1
Oscillospiraceae	0.00386176	0.0540047	0.000482719	0.0135012	8.281	7.41482	4	1
Bradyrhizobiaceae	0.00568907	0.0763762	0.00075558	0.0214808	7.6474	6.27852	4	1
Campylobacteraceae	0.00670671	0.0150925	0.00094313	0.00294776	7.34436	11.6173	4	1
Bacteroidaceae	0.00808122	8.34313e-05	0.00119956	5.86626e-06	7.02323	38.4618	4	1
Methanobacteriaceae	0.0126818	0.0108774	0.00198154	0.00195454	6.37754	12.8846	4	1
Halomonadaceae	0.0195973	0.00193983	0.00321518	0.000287943	5.78476	19.618	4	1
Nocardiaceae	0.0329142	0.0505726	0.00565713	0.011853	5.22875	7.83642	4	1
Sphingomonadaceae	0.0621327	0.0107083	0.0126207	0.00184048	4.25354	13.075	4	1
Peptoniphilaceae	0.0621734	0.0441106	0.0131147	0.00999381	4.21335	8.18656	4	1
Micrococcaceae	0.0684576	0.0039127	0.0149751	0.000611359	4.14053	17.1617	4	1
Sphingobacteriaceae	0.0688447	0.000738914	0.0155976	9.23643e-05	4.09727	25.0238	4	1
Xanthomonadaceae	0.0737301	0.000335139	0.0172805	3.40376e-05	3.92877	28.9771	4	1
Selenomonadaceae	0.0721837	0.0146194	0.017482	0.00274113	3.91697	11.8372	4	1
Veillonellaceae	0.119577	3.09818e-05	0.0308284	1.69432e-06	3.35399	46.3134	4	1
Rikenellaceae	0.12663	0.0219354	0.0336362	0.00445563	3.31178	10.5557	4	1
Rhodobacteraceae	0.20673	3.38263e-05	0.0565278	1.58561e-06	2.78147	46.7624	4	1
Eggerthellaceae	0.260562	0.0327416	0.073283	0.00690643	2.70952	10.0065	4	1
Lachnospiraceae	1.43686	0.000321886	0.415343	3.01768e-05	1.03421	29.5714	4	1
Succinivibrionaceae	1.88411	0.0404261	0.559345	0.0088432	0.771634	8.87955	4	1
Corynebacteriaceae	2.32225	0.000242846	0.70756	2.08696e-05	0.541132	32.5118	4	1
edgeR pipeline, p = 0.05
Taxonomic composition (based on NCBI database) of the microbiome during IAV-infection
	healthy														infected
	d00_pig1	d04_pig1	d07_pig1	d_21_pig1	d25_pig1	d00_pig2	d04_pig2	d07_pig2	d21_pig2	d25_pig2	d00_pig3	d07_pig3	d21_pig3	d25_pig3	d00_pig4	d04_pig4	d07_pig4	d21_pig4	d25_pig4	d00_pig5	d04_pig5	d07_pig5	d21_pig5	d25_pig5	d00_pig6	d04_pig6	d07_pig6	d21_pig6	d25_pig6	d00.logFC	d00.logCPM	d00.F	d00.PValue	d00.FDR	d04.logFC	d04.logCPM	d04.F	d04.PValue	d04.FDR	d07.logFC	d07.logCPM	d07.F	d07.PValue	d07.FDR	d21.logFC	d21.logCPM	d21.F	d21.PValue	d21.FDR
Acidaminococcaceae	225	152	127	164	156	307	235	157	246	151	233	158	139	96	159	204	151	90	128	128	193	88	127	80	170	237	137	150	131	0.835051	13.7427	9.73179	0.00441995	0.0481283	0.266764	13.7427	0.814017	0.375285	0.721135	0.112231	13.7427	0.174679	0.679446	0.81202	0.480754	13.7427	3.21172	0.0848533	0.296987
Actinomycetaceae	5	1	2	3	8	5	4	3	2	4	5	3	7	8	5	6	4	7	10	4	4	3	5	4	2	6	6	6	7	0.540666	9.13485	1.40013	0.330124	0.647043	-0.667138	9.13485	1.40617	0.333088	0.675179	-0.814296	9.13485	2.57978	0.193836	0.395749	-0.710661	9.13485	2.68388	0.183552	0.473371
Aerococcaceae	1	3	1	3	1	2	4	3	3	4	2	0	2	2	1	7	4	1	1	1	9	1	2	2	2	11	6	2	1	0.39283	8.63633	0.247174	0.656838	0.85626	-0.933819	8.63633	3.03498	0.0964742	0.337564	-1.50773	8.63633	4.88755	0.0441919	0.227937	0.526827	8.63633	0.580551	0.49377	0.765087
Akkermansiaceae	1	2	0	4	1	3	2	1	1	0	2	1	1	1	1	1	0	3	1	0	3	1	6	0	4	0	0	1	1	0.339311	8.15168	0.138823	0.712499	0.874842	0.911131	8.15168	0.734449	0.399339	0.742417	0.704956	8.15168	0.209559	0.650946	0.797409	-0.810962	8.15168	1.04682	0.315742	0.607667
Astroviridae	6	0	0	0	2	0	0	2	0	0	0	1	0	1	4	0	0	0	1	2	9	0	0	0	0	9	0	0	0	0.10301	8.0632	0.00669399	0.935709	0.952363	-5.33646	8.0632	5.65467	0.0288835	0.197595	3.34197	8.0632	1.59018	0.223648	0.438351	0	8.0632	0	1	1
Atopobiaceae	14	7	7	13	13	19	7	5	8	5	19	7	12	6	2	9	3	7	5	2	18	3	14	8	9	20	1	9	10	2.06526	9.82145	21.9597	7.83749e-05	0.00384037	-0.738203	9.82145	2.43653	0.130727	0.399235	1.2851	9.82145	5.06541	0.0331626	0.182243	0.0213094	9.82145	0.00268014	0.965798	0.985919
Bacillaceae	58	54	53	67	62	55	53	47	67	77	44	66	73	54	79	72	71	37	53	67	51	36	65	34	61	65	56	45	63	-0.291289	12.2875	1.61482	0.215159	0.502039	0.172096	12.2875	0.451599	0.507552	0.839654	-0.0813299	12.2875	0.124098	0.727494	0.819476	0.389923	12.2875	2.87174	0.102191	0.312961
Bacteroidaceae	87	165	67	146	185	122	127	159	108	111	105	270	121	89	188	252	142	153	354	252	171	74	300	147	256	306	94	207	263	-1.0428	13.7917	13.7196	0.00101647	0.0199228	-0.309681	13.7917	0.97984	0.331435	0.675179	0.471055	13.7917	2.81311	0.105578	0.2881	-0.914011	13.7917	10.6262	0.00312604	0.0653839
Balaenopteridae	9	1	8	5	5	13	0	8	9	6	14	16	4	5	31	16	12	11	10	17	16	4	16	12	13	18	6	5	5	-0.636568	9.96208	2.83489	0.104305	0.329737	-4.36877	9.96208	31.8992	6.31125e-06	0.000618503	0.418275	9.96208	0.920758	0.346186	0.580124	-0.906207	9.96208	4.13487	0.0524186	0.227121
Bdellovibrionaceae	5	1	3	5	3	3	2	3	0	2	3	3	3	5	3	2	4	3	2	2	1	2	5	2	6	1	2	1	5	0.100085	8.64428	0.0305802	0.862614	0.918593	0.523116	8.64428	0.304296	0.606493	0.874064	0.0481409	8.64428	0.00551538	0.952658	0.982742	-0.2807	8.64428	0.19317	0.676857	0.871072
Bifidobacteriaceae	5	7	6	6	5	5	6	5	3	6	5	6	5	5	9	6	6	3	6	6	8	4	7	4	4	15	4	1	5	-0.225701	9.2935	0.367102	0.636934	0.85626	-0.153762	9.2935	0.171084	0.725667	0.923577	0.154483	9.2935	0.157296	0.77032	0.845825	0.228677	9.2935	0.292994	0.696638	0.873386
Blastocystidae	8	5	7	8	25	15	18	4	29	27	21	22	8	13	43	26	23	26	38	49	28	12	37	26	38	62	9	22	43	-1.42362	11.0334	8.27348	0.00796522	0.0600455	-1.32276	11.0334	5.12305	0.0322605	0.197595	-0.580583	11.0334	1.13211	0.297188	0.539341	-0.968817	11.0334	3.71255	0.0650908	0.245342
Bovidae	10	9	12	14	9	14	13	12	16	8	11	18	11	8	9	29	10	8	19	7	61	5	17	32	14	39	8	16	18	0.311345	10.5064	0.641624	0.430441	0.714971	-1.56779	10.5064	14.9529	0.000668095	0.0150406	0.733007	10.5064	3.3887	0.077178	0.27929	-0.0948917	10.5064	0.0656946	0.799745	0.922059
Bradyrhizobiaceae	15	7	10	19	16	17	21	14	10	17	18	14	16	14	20	12	23	10	21	12	13	11	14	12	19	19	14	11	19	0.0778331	10.4705	0.0738688	0.787949	0.895586	0.326072	10.4705	0.97749	0.337589	0.675179	-0.435845	10.4705	2.14168	0.155427	0.342231	0.219369	10.4705	0.531559	0.472522	0.765087
Brevibacteriaceae	2	0	2	4	7	2	3	4	3	4	0	5	2	2	7	5	5	4	4	2	1	3	2	2	3	2	4	0	5	-1.39924	8.71401	3.03736	0.0932815	0.30472	-0.40508	8.71401	0.17311	0.680804	0.911208	-0.253728	8.71401	0.149524	0.702163	0.819476	0.434275	8.71401	0.307252	0.584147	0.784197
Burkholderiaceae	7	6	9	10	13	13	12	7	6	9	7	12	10	8	16	20	11	5	12	24	12	10	15	5	16	13	6	6	9	-0.941851	10.0199	8.96779	0.00599382	0.0533995	-0.349775	10.0199	0.923316	0.401729	0.742417	-0.0938074	10.0199	0.0749094	0.845488	0.910526	-0.0901907	10.0199	0.0685939	0.795476	0.922059
Camelidae	8	8	21	9	13	16	13	12	11	8	9	24	9	10	17	15	15	9	12	14	15	9	14	10	19	18	9	8	7	-0.507146	10.2336	3.07357	0.124074	0.379975	-0.20675	10.2336	0.392819	0.587658	0.874064	0.671721	10.2336	5.42941	0.0334733	0.182243	-0.19869	10.2336	0.411739	0.55826	0.772942
Campylobacteraceae	33	11	13	71	27	92	12	10	71	74	17	20	58	29	85	16	24	5	9	15	13	36	37	8	15	31	33	12	62	0.350304	11.4694	0.259298	0.615118	0.85626	-0.365724	11.4694	0.170885	0.68289	0.911208	-1.3556	11.4694	3.23709	0.0842075	0.27929	1.88875	11.4694	6.80481	0.0151995	0.120194
Carnobacteriaceae	2	2	2	2	6	5	6	0	3	0	6	5	5	1	5	5	5	2	3	6	7	0	6	1	2	3	1	3	3	0.109537	8.77295	0.0265953	0.871726	0.918593	0.070887	8.77295	0.00897285	0.925265	0.996793	0.0995419	8.77295	0.0120014	0.913613	0.952688	-0.242547	8.77295	0.109555	0.743326	0.899333
Caulobacteraceae	6	6	5	10	6	9	8	5	4	7	4	8	5	9	10	4	10	6	4	9	4	6	7	4	7	10	4	8	7	-0.346826	9.48049	0.971154	0.424435	0.714971	0.624557	9.48049	2.30709	0.228383	0.576713	-0.271569	9.48049	0.527703	0.549438	0.737018	-0.278836	9.48049	0.58261	0.559597	0.772942
Chlamydiaceae	8	3	1	1	0	4	21	2	1	2	28	3	2	0	10	4	1	2	1	1	4	0	2	2	2	6	0	0	2	1.7309	8.93343	5.96305	0.0221111	0.120383	1.72356	8.93343	4.87121	0.0368215	0.200472	2.15582	8.93343	1.52452	0.228544	0.439163	-0.112401	8.93343	0.00621433	0.937802	0.977708
Clostridiaceae	832	723	329	548	534	1227	1071	520	571	481	977	966	554	472	523	517	400	348	705	561	604	221	724	383	800	539	292	491	729	0.778007	15.6173	11.2495	0.00247069	0.0303508	1.08127	15.6173	18.0469	0.000247575	0.0121312	0.788598	15.6173	11.4335	0.00230701	0.0322981	0.0196736	15.6173	0.00724048	0.932846	0.977708
Clostridiales Family XIII. Incertae Sedis	3	3	2	6	6	10	4	1	1	8	6	5	3	3	4	4	2	2	2	3	2	3	5	1	2	4	0	5	4	1.14541	8.84584	4.24888	0.0494918	0.200839	0.457236	8.84584	0.43776	0.514074	0.839654	0.510114	8.84584	0.45114	0.507767	0.70641	-0.374627	8.84584	0.391904	0.536802	0.772942
Comamonadaceae	2	3	2	3	6	3	3	2	3	6	2	6	5	7	6	4	13	2	1	9	6	4	4	3	4	7	6	2	2	-1.28574	9.03249	9.091	0.0267963	0.138212	-0.494656	9.03249	1.09166	0.442162	0.773783	-1.29339	9.03249	11.4095	0.0108841	0.0969673	0.32649	9.03249	0.496734	0.612819	0.811571
Coriobacteriaceae	5	10	1	4	11	8	5	7	3	10	4	2	5	6	0	7	4	5	1	1	7	2	11	1	1	11	2	2	4	2.9517	9.13352	15.4959	0.000557934	0.0182258	0.257422	9.13352	0.279193	0.601748	0.874064	0.196535	9.13352	0.0926869	0.776778	0.845825	-0.675458	9.13352	1.68113	0.206256	0.491055
Corynebacteriaceae	7	12	5	14	7	12	12	7	9	12	9	5	11	9	12	12	12	15	30	13	15	11	8	14	14	14	10	10	14	-0.373085	10.1377	1.20227	0.295673	0.61722	0.212835	10.1377	0.334476	0.568051	0.874064	-1.08608	10.1377	8.40086	0.00946398	0.092747	-0.142426	10.1377	0.175206	0.823099	0.933916
Cryomorphaceae	2	0	1	0	3	2	2	0	2	2	2	3	1	0	1	2	2	2	6	2	2	1	2	1	0	3	1	0	4	1.01278	8.24546	1.13182	0.297248	0.61722	-0.753023	8.24546	0.494913	0.488047	0.824631	-0.124392	8.24546	0.0154884	0.901922	0.952688	-0.480387	8.24546	0.215674	0.646253	0.844437
Cynocephalidae	0	1	0	0	8	0	1	0	0	10	0	0	0	9	1	0	0	1	0	1	0	0	1	0	1	0	0	1	0	-3.05209	8.05154	6.31034	0.0471066	0.200715	3.28338	8.05154	7.00886	0.0364575	0.200472	0	8.05154	0	1	1	-3.20183	8.05154	7.07341	0.0355676	0.183454
Deferribacteraceae	1	1	4	2	30	2	0	2	1	4	2	0	2	4	0	0	0	1	1	1	1	1	0	0	4	8	1	1	0	0.0958585	8.54575	0.00528255	0.942645	0.952363	-1.9405	8.54575	1.22781	0.278497	0.634714	1.34224	8.54575	0.736824	0.398926	0.620552	1.06097	8.54575	0.44727	0.509832	0.765087
Delphinidae	1	2	0	1	13	1	3	0	0	9	1	0	0	10	0	0	0	0	0	0	0	0	0	0	0	1	0	0	0	3.14641	8.1543	5.77174	0.0362702	0.161567	2.83661	8.1543	8.13784	0.0117522	0.104701	0	8.1543	0	1	1	1.8103	8.1543	1.72982	0.25356	0.545911
Desulfovibrionaceae	34	21	18	37	37	43	26	16	22	21	22	25	26	23	34	26	25	22	32	64	20	27	49	17	18	38	14	23	29	-0.114213	11.2606	0.111684	0.740938	0.874842	0.162423	11.2606	0.168217	0.685088	0.911208	-0.340463	11.2606	0.864837	0.361012	0.580124	-0.22999	11.2606	0.435271	0.515263	0.765087
Eggerthellaceae	3	3	0	4	6	1	1	2	2	2	1	2	4	1	1	1	2	3	1	1	3	2	6	0	1	4	2	5	5	0.764939	8.49607	0.687137	0.415213	0.713875	-0.00443398	8.49607	3.1685e-05	0.995552	0.996793	-0.680325	8.49607	0.63026	0.438439	0.641298	-0.589162	8.49607	0.999448	0.326732	0.615765
Entamoebidae	11	11	6	20	30	30	33	12	12	15	30	28	12	15	31	16	26	25	39	17	40	17	48	54	34	31	22	42	77	-0.107253	11.2358	0.0571069	0.813017	0.905406	-0.0151719	11.2358	0.000901394	0.97628	0.996793	-0.721669	11.2358	2.32078	0.139825	0.327645	-1.49186	11.2358	10.4563	0.00333591	0.0653839
Enterobacteriaceae	46	45	173	50	25	70	34	77	92	37	39	63	88	49	32	123	48	12	138	195	26	22	38	17	32	81	27	14	26	-0.606069	12.3125	0.843576	0.36725	0.666492	-0.550742	12.3125	0.530255	0.473341	0.813814	1.73699	12.3125	6.47081	0.0176059	0.132722	1.81368	12.3125	6.69556	0.0159442	0.120194
Enterococcaceae	15	7	5	18	19	13	14	14	10	14	10	12	18	16	17	19	22	13	16	49	23	12	12	11	20	17	10	7	8	-1.04727	10.4631	8.54732	0.00711384	0.0580963	-0.518681	10.4631	1.48479	0.234057	0.576713	-0.619131	10.4631	2.54526	0.122808	0.314961	0.357267	10.4631	0.86919	0.359826	0.665339
Erwiniaceae	7	5	6	2	7	5	3	6	9	12	3	4	9	7	4	6	5	1	14	8	5	2	3	3	2	12	3	2	4	0.203832	9.26476	0.13241	0.718912	0.874842	-0.511417	9.26476	0.704201	0.409087	0.742417	0.556816	9.26476	0.864525	0.361097	0.580124	1.5683	9.26476	6.12443	0.0202348	0.132201
Erysipelotrichaceae	16	30	17	72	46	25	33	11	46	33	24	28	57	34	22	29	20	21	28	14	20	5	29	17	39	26	9	14	31	-0.117579	11.2352	0.11206	0.740518	0.874842	0.728613	11.2352	3.67311	0.0664414	0.28006	0.634069	11.2352	2.75976	0.108773	0.2881	1.31885	11.2352	14.8705	0.000686793	0.0336528
Eubacteriaceae	3	3	1	3	1	3	2	0	1	1	4	2	2	1	5	3	1	1	5	0	2	1	4	2	2	4	2	3	4	0.594026	8.46029	0.942645	0.378145	0.673786	0.138075	8.46029	0.0388839	0.860812	0.96965	-0.507376	8.46029	0.324216	0.619814	0.778741	-0.505263	8.46029	0.58169	0.488122	0.765087
Fabaceae	132	79	75	138	126	117	111	141	86	102	108	112	79	124	66	66	56	25	67	91	85	32	92	71	65	85	31	49	82	0.803489	12.8343	7.8719	0.00942205	0.0659543	0.6668	12.8343	4.45204	0.0447195	0.230659	1.35822	12.8343	21.1543	9.84624e-05	0.00321644	0.824625	12.8343	8.10782	0.00853398	0.0913113
Flavobacteriaceae	14	9	10	22	23	14	11	8	10	20	17	18	19	11	15	22	17	19	15	6	17	17	43	11	10	28	13	25	15	0.645178	10.5783	3.60964	0.0686817	0.240386	-0.742592	10.5783	3.88996	0.059388	0.264546	-0.575879	10.5783	2.94938	0.106555	0.2881	-0.872173	10.5783	8.00513	0.00890873	0.0913113
Fusobacteriaceae	5	4	2	6	5	5	7	4	3	4	1	4	6	3	4	2	3	1	5	4	1	1	5	3	3	2	7	2	10	0.0981844	8.92301	0.0320035	0.862614	0.918593	2.02932	8.92301	9.77234	0.00435008	0.0473675	-0.268731	8.92301	0.225079	0.673013	0.81202	0.764985	8.92301	1.90882	0.203905	0.491055
Gottschalkiaceae	1	4	2	1	2	2	4	0	0	1	3	1	3	0	4	3	1	0	2	3	4	2	1	0	2	7	0	1	1	-0.450695	8.32207	0.377036	0.544573	0.833877	0.181911	8.32207	0.076363	0.784491	0.961001	-0.117066	8.32207	0.0119487	0.913803	0.952688	0.770064	8.32207	0.515755	0.479114	0.765087
Halomonadaceae	7	6	2	7	7	8	6	6	8	9	5	4	10	4	5	5	6	6	9	9	6	6	11	7	7	4	6	5	6	0.0329312	9.45301	0.0095526	0.936217	0.952363	0.647188	9.45301	2.52175	0.23798	0.576713	-0.718938	9.45301	3.52024	0.17958	0.374443	0.0733798	9.45301	0.0513336	0.882092	0.93962
Helicobacteraceae	21	6	11	13	5	15	39	10	15	12	40	11	8	8	102	6	128	5	9	219	11	33	15	5	115	86	17	19	13	-2.34363	11.51	11.603	0.00225536	0.0303508	-0.144059	11.51	0.0336656	0.855916	0.96965	-2.40196	11.51	10.4096	0.00351504	0.0430592	-0.2015	11.51	0.0659116	0.79951	0.922059
Hominidae	10	9	11	0	5	12	10	5	0	6	11	10	0	8	20	1	0	0	8	15	6	0	1	11	11	5	0	0	6	-0.363555	9.41633	0.950849	0.340205	0.653727	1.6191	9.41633	9.6094	0.00526599	0.0516067	6.34375	9.41633	37.4841	3.82104e-06	0.000374462	-1.89328	9.41633	1.85858	0.22494	0.503268
Hungateiclostridiaceae	13	10	11	25	12	14	20	14	12	14	12	18	19	13	15	20	15	6	19	20	17	3	17	9	20	20	8	11	14	-0.387194	10.3999	1.76053	0.196187	0.472335	0.0480641	10.3999	0.0223306	0.882373	0.982643	0.64171	10.3999	4.13494	0.0910203	0.287741	0.609145	10.3999	4.21611	0.0533039	0.227121
Hyphomicrobiaceae	4	0	4	2	4	4	1	2	3	2	0	2	2	2	1	1	5	4	2	3	4	1	6	3	2	3	4	3	2	0.487995	8.5802	0.500326	0.500752	0.789003	-1.79312	8.5802	2.8279	0.11872	0.387819	-0.417598	8.5802	0.442578	0.511787	0.70641	-0.970847	8.5802	2.56293	0.123634	0.346174
Lachnospiraceae	1065	1441	667	1086	873	932	1046	1138	696	760	907	998	968	546	647	1064	573	496	853	662	726	308	838	416	595	846	434	698	738	0.725427	16.0147	11.242	0.00247761	0.0303508	0.90471	16.0147	14.541	0.000767378	0.0150406	0.976869	16.0147	20.1482	0.000131726	0.0032273	0.305447	16.0147	2.00953	0.168283	0.445722
Lactobacillaceae	1371	2871	220	88	793	1321	1575	489	458	479	1471	542	583	707	1386	237	2619	860	410	807	1242	1082	883	196	1025	304	916	823	268	0.488509	16.2341	0.870705	0.359785	0.665262	2.29024	16.2341	15.4412	0.000603127	0.0150406	-1.96947	16.2341	13.1826	0.00128649	0.0210127	-1.3334	16.2341	6.24826	0.0194418	0.132201
Legionellaceae	3	1	3	7	3	1	2	2	2	5	4	4	6	4	6	3	8	3	10	8	3	4	4	4	2	6	4	4	3	-0.852034	8.97577	2.71785	0.141582	0.396429	-0.95485	8.97577	1.7902	0.247163	0.576713	-0.928167	8.97577	3.34887	0.103	0.2881	0.306431	8.97577	0.390199	0.567876	0.772942
Leuconostocaceae	2	4	1	4	2	3	5	3	6	1	2	2	6	4	2	3	6	1	1	3	4	2	2	1	5	1	1	3	2	-0.392869	8.64214	0.464053	0.563345	0.849351	1.11055	8.64214	3.6035	0.0998914	0.337564	-0.668568	8.64214	1.18671	0.342635	0.580124	1.24477	8.64214	5.2396	0.0479747	0.223882
Lipotidae	0	2	0	0	5	1	1	0	0	0	0	4	0	0	3	0	1	1	2	0	0	0	2	1	4	5	0	1	3	-2.32207	8.05472	2.41961	0.133028	0.393568	0.243092	8.05472	0.031425	0.860796	0.96965	1.59715	8.05472	0.869656	0.360419	0.580124	-3.57338	8.05472	3.13015	0.0896764	0.29961
Methanobacteriaceae	37	25	1	35	28	85	84	8	49	13	111	19	23	26	19	3	3	2	12	9	48	3	10	11	12	81	2	11	8	2.66051	11.1909	14.7384	0.000759413	0.0186056	0.737159	11.1909	1.11413	0.301393	0.643739	1.53732	11.1909	2.51689	0.125342	0.314961	2.14346	11.1909	8.27815	0.00814753	0.0913113
Methylobacteriaceae	5	3	5	14	6	6	8	7	2	6	7	3	8	7	5	5	8	1	6	6	7	6	2	1	6	8	3	3	7	0.187699	9.28568	0.146912	0.704646	0.874842	0.121776	9.28568	0.0497572	0.825244	0.96965	-0.28629	9.28568	0.313721	0.580239	0.753729	1.80322	9.28568	9.78505	0.00432842	0.0706976
Microbacteriaceae	19	11	9	18	23	12	10	17	14	17	17	13	21	19	18	7	20	15	18	16	22	18	18	23	15	29	18	13	16	0.0935146	10.6146	0.0688788	0.795061	0.895586	-0.44503	10.6146	1.14424	0.294668	0.643739	-0.678311	10.6146	3.51567	0.0721581	0.27929	0.058574	10.6146	0.0271288	0.870458	0.937416
Micrococcaceae	14	6	7	11	10	12	13	8	7	21	13	9	17	7	12	7	20	16	9	11	16	19	18	18	13	14	14	5	10	0.224072	10.2318	0.251404	0.620342	0.85626	0.0205575	10.2318	0.00156811	0.968718	0.996793	-1.29249	10.2318	7.91507	0.00925224	0.092747	-0.300022	10.2318	0.444958	0.510663	0.765087
Moraxellaceae	21	7	20	19	8	23	13	15	23	10	13	13	13	8	25	32	11	23	19	24	38	12	35	34	17	43	14	28	14	-0.110744	10.8206	0.0825222	0.776204	0.895586	-1.50435	10.8206	10.6625	0.00308307	0.0473675	0.246589	10.8206	0.354938	0.556524	0.737018	-0.74	10.8206	3.76588	0.0633142	0.245342
Muribaculaceae	11	7	3	8	11	5	7	5	9	5	4	13	8	1	14	17	11	9	10	17	14	4	26	7	12	11	4	10	5	-0.97926	9.83857	5.01075	0.0340441	0.158872	-0.601176	9.83857	1.46747	0.236728	0.576713	0.00445204	9.83857	8.70867e-05	0.992626	1	-0.903958	9.83857	4.59603	0.0416494	0.204082
Neisseriaceae	2	2	3	3	0	3	4	2	1	5	5	1	1	3	4	3	10	0	5	7	2	2	1	3	9	5	1	3	2	-0.867109	8.7382	1.87797	0.182376	0.470339	0.244078	8.7382	0.0845874	0.7735	0.961001	-1.15918	8.7382	2.26043	0.144865	0.330158	0.182048	8.7382	0.0324821	0.858382	0.934683
Nocardiaceae	15	9	4	7	7	8	9	10	6	9	14	8	10	11	5	5	10	10	13	8	6	1	10	9	7	8	7	8	9	0.997843	9.7527	7.10805	0.0130676	0.0800389	0.901213	9.7527	4.25203	0.0573649	0.264546	0.194259	9.7527	0.220235	0.724756	0.819476	-0.425182	9.7527	1.2418	0.316235	0.607667
Nocardioidaceae	9	2	5	6	8	7	6	3	7	4	6	6	4	7	7	5	12	4	10	15	4	10	10	3	5	7	7	4	13	-0.174675	9.5034	0.186298	0.669603	0.85626	-0.0119679	9.5034	0.000457393	0.986941	0.996793	-1.1728	9.5034	7.23727	0.0123552	0.1009	-0.17075	9.5034	0.14272	0.708683	0.873386
Nocardiopsaceae	2	1	0	3	5	1	0	1	0	3	1	2	1	0	1	0	0	1	0	2	1	1	0	0	4	1	0	0	0	-0.653472	7.98319	0.460128	0.50411	0.789003	-0.00630332	7.98319	1.64943e-05	0.996793	0.996793	1.21688	7.98319	0.659235	0.42488	0.641298	1.55799	7.98319	1.27029	0.270953	0.553564
Odoribacteraceae	3	4	1	9	3	3	2	3	2	3	1	7	4	4	2	3	3	1	5	3	5	0	6	3	2	4	1	4	4	0.0988817	8.75713	0.022816	0.890205	0.928086	-0.00846817	8.75713	0.000180673	0.989379	0.996793	1.26467	8.75713	3.43862	0.0940284	0.287962	0.32155	8.75713	0.392983	0.567876	0.772942
Oscillospiraceae	57	46	38	74	84	116	70	31	75	54	67	89	74	62	67	126	55	46	125	55	90	19	89	74	67	129	27	66	83	0.423685	12.5227	2.36147	0.136544	0.393568	-0.592287	12.5227	3.6123	0.0685862	0.28006	0.517726	12.5227	3.27297	0.0821022	0.27929	0.05676	12.5227	0.0423976	0.838481	0.933916
Oxalobacteraceae	0	1	0	0	2	1	2	0	0	2	3	0	1	0	3	1	7	3	4	1	2	1	4	0	2	2	5	1	0	-0.43955	8.23777	0.204473	0.65523	0.85626	0.232951	8.23777	0.0437374	0.836123	0.96965	-5.45782	8.23777	14.7213	0.000804547	0.0157691	-2.70243	8.23777	5.29565	0.0304522	0.165795
Paenibacillaceae	45	27	31	42	49	41	40	19	27	34	31	28	39	29	39	30	41	29	52	42	29	23	42	34	36	35	28	39	39	0.105148	11.5932	0.188998	0.667368	0.85626	0.491208	11.5932	3.23307	0.0838826	0.316173	-0.320795	11.5932	1.63631	0.212223	0.424445	-0.171373	11.5932	0.494359	0.488288	0.765087
Pasteurellaceae	1	0	5	0	2	2	1	2	1	0	2	3	0	1	1	1	1	1	0	1	0	0	0	0	1	9	0	0	0	0.764781	8.0458	0.453395	0.507216	0.789003	-2.0865	8.0458	2.42893	0.132319	0.399235	2.87763	8.0458	5.31383	0.0301951	0.182243	-0.0898068	8.0458	0.00258354	0.959886	0.985919
Peptococcaceae	6	3	4	5	5	10	7	1	8	12	2	10	8	6	6	4	1	4	11	8	4	3	6	5	4	17	1	4	7	0.0950251	9.34069	0.0287372	0.86671	0.918593	-0.309221	9.34069	0.245207	0.624663	0.887203	1.36767	9.34069	3.22746	0.0841365	0.27929	0.457961	9.34069	0.635227	0.432721	0.757262
Peptoniphilaceae	7	4	6	7	11	6	6	5	4	8	9	10	8	3	7	7	5	5	6	9	9	5	14	5	9	9	5	10	7	-0.0673128	9.55313	0.0407081	0.853271	0.918593	-0.328645	9.55313	0.655396	0.531965	0.850972	0.321945	9.55313	0.757701	0.461522	0.665135	-0.709294	9.55313	4.48102	0.0817752	0.296814
Peptostreptococcaceae	53	84	52	76	49	61	102	65	67	58	94	120	88	87	72	118	36	52	149	57	153	12	156	98	96	81	16	117	161	0.0102558	12.7745	0.00088504	0.976496	0.976496	0.0356372	12.7745	0.0088086	0.92595	0.996793	1.77355	12.7745	23.0774	5.74902e-05	0.00281702	-0.567116	12.7745	2.74329	0.109782	0.326019
Phyllobacteriaceae	13	8	8	15	7	9	12	8	10	7	9	9	10	9	4	6	13	8	7	8	5	10	8	8	6	4	7	7	5	0.88247	9.75314	7.0347	0.033566	0.158872	1.3663	9.75314	13.0143	0.00421872	0.0473675	-0.38388	9.75314	1.43202	0.315233	0.559336	0.459745	9.75314	2.10782	0.207278	0.491055
Porphyromonadaceae	16	15	5	22	17	8	13	9	14	14	13	26	19	6	13	20	16	17	41	20	13	6	25	10	21	15	5	13	22	-0.420894	10.4906	1.0593	0.312931	0.625863	0.204386	10.4906	0.200254	0.658252	0.911208	0.403051	10.4906	0.840382	0.367781	0.581331	-0.124032	10.4906	0.0990405	0.755516	0.902934
Prevotellaceae	2906	6103	2373	3611	3818	4625	2982	4338	3900	3777	2785	6732	3380	2151	2775	6665	3957	3125	5210	2196	4163	1835	5274	3377	3137	7060	2983	4671	6398	0.42356	18.3374	2.22151	0.14823	0.403515	0.0407249	18.3374	0.016538	0.898672	0.989549	0.439728	18.3374	2.39438	0.133956	0.327645	-0.364686	18.3374	1.64944	0.210452	0.491055
Pseudomonadaceae	66	35	67	57	46	40	27	46	34	64	30	37	49	55	37	28	62	32	46	45	31	24	35	29	33	54	32	37	31	0.351074	11.8424	1.10785	0.302312	0.61722	0.153868	11.8424	0.164877	0.688055	0.911208	0.367303	11.8424	1.21391	0.280736	0.529079	0.256596	11.8424	0.586619	0.450683	0.765087
Reoviridae	0	0	0	0	0	5	0	0	0	0	0	0	0	0	21	0	0	0	0	23	0	1	0	0	47	1	2	0	0	-4.00282	8.79862	30.8315	7.66308e-05	0.00384037	-1.67604	8.79862	0.398238	0.53837	0.850972	-3.46947	8.79862	2.1574	0.164433	0.350313	0	8.79862	0	1	1
Rhodobacteraceae	6	6	4	6	7	6	4	3	3	4	5	6	8	9	5	5	8	11	9	9	7	3	14	4	7	6	5	5	7	-0.192887	9.41601	0.281731	0.672776	0.85626	0.139788	9.41601	0.104777	0.804158	0.96965	-0.410609	9.41601	1.03208	0.425504	0.641298	-0.934094	9.41601	7.42749	0.0280442	0.161667
Rikenellaceae	11	19	5	31	31	13	19	9	14	11	11	21	16	15	24	30	23	21	32	13	32	15	42	19	16	33	4	31	24	-0.490062	10.8198	1.43255	0.242235	0.533999	-0.332923	10.8198	0.612573	0.440948	0.773783	-0.427434	10.8198	1.02985	0.31962	0.559336	-0.733467	10.8198	3.8088	0.0619239	0.245342
Ruminococcaceae	339	648	236	344	353	510	384	338	316	353	339	439	325	231	381	658	340	204	401	307	383	131	346	182	319	465	208	417	343	0.330492	14.8355	1.54738	0.224711	0.512132	0.445877	14.8355	2.30946	0.140754	0.399235	0.478069	14.8355	3.20214	0.0852929	0.27929	-0.0988762	14.8355	0.138347	0.712968	0.873386
Sanguibacteraceae	1	1	1	0	2	3	1	1	2	0	1	3	1	2	5	1	4	2	1	2	2	5	2	2	3	3	1	4	2	-0.84933	8.37432	1.45912	0.245204	0.533999	-0.541906	8.37432	0.298972	0.601857	0.874064	-1.09304	8.37432	2.37589	0.140419	0.327645	-1.42525	8.37432	3.07596	0.094242	0.29961
Selenomonadaceae	466	500	386	533	277	634	270	480	587	568	236	495	384	218	279	328	254	146	333	368	310	151	249	134	334	292	293	316	246	0.513614	14.8369	2.06487	0.16275	0.431068	0.724977	14.8369	3.37736	0.0776452	0.304369	0.822966	14.8369	5.23071	0.0306476	0.182243	0.97681	14.8369	7.34583	0.0117895	0.105034
Sphingobacteriaceae	6	12	8	14	25	13	4	7	10	3	16	11	12	5	13	23	7	12	14	4	16	6	19	8	15	37	5	11	22	0.230434	10.1899	0.183383	0.672189	0.85626	-1.21242	10.1899	4.09864	0.0538483	0.263857	0.380244	10.1899	0.389797	0.538125	0.732449	-0.336832	10.1899	0.416781	0.524495	0.767172
Sphingomonadaceae	20	13	13	24	13	22	14	20	15	11	12	15	9	13	16	13	18	22	19	17	14	11	19	8	15	14	12	14	17	0.262569	10.494	0.720069	0.403929	0.706876	0.379449	10.494	1.10855	0.302163	0.643739	0.121081	10.494	0.143243	0.746507	0.831337	-0.34776	10.494	1.25959	0.272069	0.553564
Spirochaetaceae	84	180	125	295	624	59	91	63	305	453	77	199	207	149	155	131	59	58	143	157	135	42	338	202	37	61	57	192	257	-0.507713	13.7845	0.905488	0.350525	0.660606	0.699657	13.7845	1.44065	0.24141	0.576713	1.10059	13.7845	4.11456	0.0534185	0.249286	0.470131	13.7845	0.814443	0.375519	0.681497
Sporomusaceae	3	2	1	2	1	3	1	2	0	1	2	5	1	0	1	1	0	0	6	1	2	1	4	2	2	1	1	2	5	1.03071	8.30106	1.93862	0.196163	0.472335	0.525529	8.30106	0.315202	0.606493	0.874064	1.7095	8.30106	3.85315	0.0675731	0.27929	-1.01891	8.30106	1.50006	0.256244	0.545911
Staphylococcaceae	7	2	9	15	7	3	5	8	8	9	7	6	10	9	6	5	13	5	4	8	3	6	11	3	6	6	6	4	5	-0.110976	9.50922	0.0792537	0.787753	0.895586	-0.0116249	9.50922	0.000494683	0.987785	0.996793	-0.197212	9.50922	0.293339	0.592737	0.754393	0.606444	9.50922	2.89584	0.136446	0.371437
Streptococcaceae	8	55	39	414	177	16	18	49	353	191	7	14	244	197	14	15	37	13	20	15	37	16	20	14	11	9	19	26	16	-0.274736	12.5602	0.244377	0.625247	0.85626	1.23657	12.5602	5.206	0.0310096	0.197595	0.524802	12.5602	1.13707	0.296154	0.539341	3.97274	12.5602	59.4649	3.69556e-08	3.62165e-06
Streptosporangiaceae	1	1	1	2	4	2	1	1	1	1	2	2	1	3	5	4	3	4	5	5	3	2	6	1	4	1	1	4	4	-1.31347	8.5615	6.69026	0.0512345	0.200839	-0.938866	8.5615	1.65966	0.344707	0.675626	-0.670616	8.5615	1.10425	0.438439	0.641298	-1.82984	8.5615	11.9692	0.00931748	0.0913113
Succinivibrionaceae	29	15	27	13	15	61	16	84	144	360	14	11	36	20	0	51	13	2	7	4	2	1	2	1	1	19	14	1	0	4.33333	11.5462	7.66347	0.0111785	0.0730331	-0.250841	11.5462	0.0351077	0.853078	0.96965	2.11353	11.5462	2.93258	0.100794	0.2881	5.16228	11.5462	11.1552	0.00295129	0.0653839
Suidae	1400	1009	1219	1079	1059	2173	1633	1036	1175	849	1945	1942	984	983	3358	3257	1588	684	1002	2498	2715	843	1353	1766	1969	2940	922	802	864	-0.386568	16.9534	1.74901	0.197609	0.472335	-0.787949	16.9534	5.55807	0.0262678	0.197595	0.199487	16.9534	0.465212	0.501278	0.70641	0.120284	16.9534	0.168983	0.684413	0.871072
Sutterellaceae	3	0	7	7	7	2	2	2	5	2	7	10	1	9	6	4	12	4	5	12	6	4	4	3	9	4	5	5	6	-1.02953	9.23694	3.48377	0.0733836	0.247986	-1.71211	9.23694	3.07472	0.0913974	0.331739	-0.255187	9.23694	0.231617	0.634385	0.786959	-0.121164	9.23694	0.0374097	0.848149	0.933916
Synergistaceae	6	2	1	10	7	11	3	7	4	1	5	2	7	4	5	7	3	3	5	5	7	1	5	5	2	6	3	5	2	0.953073	9.08743	3.67981	0.0662099	0.240317	-0.982227	9.08743	2.30804	0.140872	0.399235	0.379322	9.08743	0.330659	0.584525	0.753729	0.550826	9.08743	1.23451	0.276782	0.553564
Tannerellaceae	21	26	19	37	34	51	27	37	26	38	32	85	44	34	68	71	48	34	72	68	64	16	72	34	77	97	27	39	53	-0.946003	11.9327	9.43593	0.00496837	0.0486901	-1.12599	11.9327	9.91931	0.00410672	0.0473675	0.456831	11.9327	2.12326	0.157147	0.342231	-0.537885	11.9327	3.00837	0.0947745	0.29961
Thermoanaerobacteraceae	3	2	1	2	2	5	3	3	5	1	5	4	6	3	7	1	3	1	5	4	3	0	11	2	6	4	3	7	4	-0.27381	8.8591	0.277696	0.602719	0.85626	0.298709	8.8591	0.152132	0.707265	0.921517	0.273705	8.8591	0.144853	0.711798	0.819476	-0.630355	8.8591	1.53884	0.225957	0.503268
unclassified	342	343	246	534	631	420	350	265	337	366	316	478	415	346	400	538	328	358	624	433	515	187	660	335	379	663	192	443	518	-0.0656281	15.0398	0.127493	0.723951	0.874842	-0.312963	15.0398	2.28743	0.142584	0.399235	0.330583	15.0398	3.19772	0.0854968	0.27929	-0.294341	15.0398	2.56869	0.121176	0.346174
various	1227	1558	1260	1240	1081	1571	1471	928	1177	1055	1387	1341	1261	971	1751	2075	1285	667	1555	2115	1647	547	1367	1211	1109	1908	737	1046	993	-0.122633	16.7021	0.30845	0.583419	0.85626	0.0910448	16.7021	0.136657	0.714646	0.921517	0.41083	16.7021	3.43939	0.0751276	0.27929	0.164504	16.7021	0.553694	0.463539	0.765087
Veillonellaceae	338	666	143	116	273	426	371	316	627	405	351	182	83	256	94	100	153	25	45	33	270	253	62	29	182	205	249	156	54	1.91438	14.2597	6.87398	0.0153744	0.0886287	1.86133	14.2597	5.75026	0.0251573	0.197595	-0.267758	14.2597	0.144025	0.707855	0.819476	1.74994	14.2597	5.72746	0.0254173	0.155681
Xanthomonadaceae	6	9	4	9	10	6	8	9	10	7	5	4	12	10	12	6	12	7	10	14	9	9	13	9	6	16	9	10	11	-0.782671	9.83749	5.0099	0.0568787	0.214389	0.140684	9.83749	0.142988	0.778406	0.961001	-0.930231	9.83749	6.86458	0.0269778	0.182243	-0.0654532	9.83749	0.040962	0.841199	0.933916
Yersiniaceae	8	5	23	5	8	14	3	12	14	9	4	7	6	8	7	20	10	6	20	20	5	3	8	5	10	10	4	2	6	-0.40941	9.83741	0.482267	0.493872	0.789003	-1.12601	9.83741	2.12367	0.157625	0.429089	1.29107	9.83741	4.27039	0.0494086	0.242102	0.54821	9.83741	0.66773	0.421649	0.751302
STEM cluster analysis
Taxonomic composition of the healthy fecal microbiome from pigs (based on NCBI database)
	Spot	Profile	d00	d04	d07	d21	d25
Atopobiaceae	ID_11	1	0	-0.59	-0.87	-0.46	-0.99
Balaenopteridae	ID_14	7	0	-2.49	0.14	-0.7	-0.69
Bifidobacteriaceae	ID_16	47	0	0.52	0.46	0	0.16
Bovidae	ID_18	40	0	0.17	0.5	0.23	-0.2
Brevibacteriaceae	ID_21	18	0	-0.05	1.15	0.78	1.15
Caldicoprobacteraceae	ID_24	29	0	0.26	2.27	2.57	0.05
Camelidae	ID_25	42	0	0.15	0.99	0	0.27
Campylobacteraceae	ID_26	5	0	-1.31	-0.49	0.66	0.08
Canidae	ID_29	2	0	-2.18	-2.5	-2.93	-2.9
Chlamydiaceae	ID_33	19	0	0.6	-1.64	-2.19	-2.61
Clostridiaceae	ID_35	19	0	0.12	-0.4	-0.53	-0.57
Comamonadaceae	ID_37	48	0	0.46	0.44	0.37	1
Cynocephalidae	ID_42	33	0	0.93	0.32	-0.03	3.05
Delphinidae	ID_45	33	0	1.15	-0.29	-0.11	2.47
Erysipelotrichaceae	ID_58	35	0	0.71	0.16	0.98	0.58
Eubacteriaceae	ID_60	9	0	0.06	-0.69	-0.69	-1.2
Hominidae	ID_72	24	0	0.11	-0.09	-1.91	-0.39
Lachnospiraceae	ID_78	44	0	0.47	0.1	0.07	-0.3
Lactobacillaceae	ID_79	30	0	0.72	-0.99	-0.92	-0.65
Methanobacteriaceae	ID_83	20	0	0.06	-1.9	-0.18	-1.29
Monodontidae	ID_88	9	0	-0.91	-1.56	-2.01	-1.93
Moraxellaceae	ID_89	7	0	-0.58	0.03	0	-0.53
Pasteurellaceae	ID_103	27	0	-0.6	0.46	-1.18	-0.53
Peptostreptococcaceae	ID_106	45	0	0.75	0.42	0.25	0.08
Porticoccaceae	ID_112	42	0	1.07	2.12	1.57	1.9
Promicromonosporaceae	ID_114	29	0	0.26	0.32	3.28	0.05
Rhodanobacteraceae	ID_119	29	0	-0.94	0.06	2.36	0.05
Ruminococcaceae	ID_123	45	0	0.44	0.08	-0.09	-0.07
Spirochaetaceae	ID_129	41	0	0.86	0.84	1.15	1.91
Sporolactobacillaceae	ID_130	29	0	0.26	0.32	3.28	0.05
Streptococcaceae	ID_133	39	0	1.28	1.58	3.55	3
Suidae	ID_136	9	0	-0.05	0	-0.37	-0.52
Ursidae	ID_144	10	0	-1.99	-1.96	-2.3	-0.1
Verrucomicrobiaceae	ID_148	26	0	-0.09	-0.23	0.3	-1.12
STEM cluster analysis
Taxonomic composition of the fecal microbiome from pigs after IAV infection (based on NCBI database)
	Spot	Profile	d00	d04	d07	d21	d25
Acetobacteraceae	ID_0	28	0	0.15	0.44	0.19	3.12
Acidaminococcaceae	ID_1	45	0	0.46	0.28	-0.02	-0.08
Aerococcaceae	ID_4	45	0	2.15	1.58	0.54	0.14
Atopobiaceae	ID_11	35	0	1.71	0.6	1.8	1.06
Bacteroidaceae	ID_13	23	0	-0.1	-0.5	0.04	0.02
Bathycoccaceae	ID_15	28	0	0.15	0.39	0.19	3.41
Bifidobacteriaceae	ID_17	36	0	0.42	0.25	-0.55	0.03
Blastocystidae	ID_18	10	0	-0.3	-0.75	-0.34	0.02
Bovidae	ID_19	46	0	1.38	0.3	0.43	0.89
Bradyrhizobiaceae	ID_21	16	0	-0.28	0.33	-0.15	0.19
Christensenellaceae	ID_35	2	0	-2.96	-2.74	-2.94	-2.95
Comamonadaceae	ID_39	15	0	-0.2	0.91	-0.55	-0.7
Coriobacteriaceae	ID_40	49	0	2.12	1.35	2.26	0.44
Cynocephalidae	ID_46	4	0	-2.27	-2.05	0.21	-2.26
Desulfomicrobiaceae	ID_50	29	0	0.15	0.39	3.34	0.13
Eggerthellaceae	ID_53	49	0	1.1	1.2	1.65	0.14
Entamoebidae	ID_55	14	0	-0.37	0.07	0.42	0.81
Equidae	ID_58	45	0	2.65	2.47	0.19	0.13
Flavobacteriaceae	ID_64	49	0	0.75	0.77	1.12	0.4
Gottschalkiaceae	ID_67	19	0	0.42	-1.1	-1.24	-0.7
Heliobacteraceae	ID_69	2	0	-2.63	-1.23	-2.47	-2.29
Hominidae	ID_71	10	0	-1.07	-3.48	-3.04	-0.62
Lactobaciccalceae	ID_77	17	0	-1.5	0.83	-0.01	-1.08
Methanomassiliicoccaceae	ID_82	21	0	-0.28	-1.76	-1.96	-0.55
Muribaculaceae	ID_89	20	0	-0.07	-0.59	0.1	-0.45
Muridae	ID_90	15	0	0.15	3.53	0.19	0.13
Oscillospiraceae	ID_97	32	0	0.62	-0.4	0.19	0.73
Otididae	ID_98	30	0	0.9	-1.46	-1.49	0.14
Parachlamydiaceae	ID_101	45	0	2.31	0.18	0.19	0.02
Peptostreptococcaceae	ID_105	32	0	0.7	-0.9	0.4	0.87
Phyllobacteriaceae	ID_106	16	0	-0.34	0.88	0.36	0.44
Prevotellaceae	ID_110	38	0	0.77	0.48	0.66	0.77
Reovirida	ID_115	2	0	-3.64	-2.65	-3.93	-3.75
Rikenellaceae	ID_120	39	0	0.44	0.15	0.87	0.43
Shewanellaceae	ID_124	2	0	-3.02	-2.61	-2.65	-2.82
Siphoviridae	ID_125	24	0	0.13	0.2	-2.09	-2.1
Sneathiellaceae	ID_126	28	0	0.15	0.44	0.39	2.53
Sphingobacteriaceae	ID_127	35	0	0.78	-0.42	0.46	0.37
Staphylococcaceae	ID_131	17	0	-0.28	0.5	0.18	-0.26
Suidae	ID_135	44	0	0.18	-0.43	-0.75	-0.83
Tannerellaceae	ID_138	20	0	0.07	-0.54	-0.15	-0.26
Trichechidae	ID_142	29	0	0.15	0.39	3.34	0.13
Unclassified	ID_144	35	0	0.3	-0.18	0.36	0.3
Veillonellaceae	ID_147	37	0	0.27	0.82	0.05	-0.6
[truncated: 5 more columns]

## Sheet: Function
2 way ANOVA, p = 0.05 (Time and Condition)
Functional assignment (based on eggNOG) of the microbiome during IAV-infection
	Adj. P-values (Time)	Adj. P-values (Condition)	Orig. p-values (Time)	Orig. p-values (Condition)	F-ratio (Time)	F-ratio (Condition)	df (Time)	df (Condition)
Amino acid transport and metabolism	1.68048e-05	0.000545937	6.72192e-07	8.735e-05	21.9118	24.5804	4	1
Lipid transport and metabolism	0.000170176	0.0167591	1.36141e-05	0.00670363	14.5192	9.25518	4	1
Carbohydrate transport and metabolism	0.000563007	0.00337645	6.75608e-05	0.00108046	11.4329	14.8188	4	1
Cytoskeleton	0.001936	0.0019773	0.00030976	0.000395459	8.93754	18.4024	4	1
Intracellular trafficking, secretion, and vesicular transport	0.00388432	0.0408236	0.000776865	0.0179624	7.60906	6.70836	4	1
Signal transduction mechanisms	0.00568339	0.00186643	0.00136401	0.000447943	6.85484	17.9364	4	1
Transcription	0.00796699	0.00980259	0.00223076	0.00352893	6.22981	11.0807	4	1
Secondary metabolites biosynthesis, transport and catabolism	0.0108314	0.00282393	0.00346605	0.000790699	5.69526	15.8899	4	1
Replication, recombination and repair	0.0254865	2.42752e-06	0.00917515	9.71008e-08	4.59288	68.8419	4	1
Cell motility	0.0341591	0.000138791	0.0136637	1.66549e-05	4.17059	32.6199	4	1
Posttranslational modification, protein turnover, chaperones	0.320688	2.55634e-05	0.141103	2.04507e-06	1.96421	45.0565	4	1
Coenzyme transport and metabolism	0.891312	0.0504067	0.42783	0.0241952	1.00825	5.99801	4	1
edgeR pipeline, p = 0.05
Functional assignment (based on eggNOG) of the microbiome during IAV-infection
	healthy														infected
	d00_pig1	d04_pig1	d07_pig1	d_21_pig1	d25_pig1	d00_pig2	d04_pig2	d07_pig2	d21_pig2	d25_pig2	d00_pig3	d07_pig3	d21_pig3	d25_pig3	d00_pig4	d04_pig4	d07_pig4	d21_pig4	d25_pig4	d00_pig5	d04_pig5	d07_pig5	d21_pig5	d25_pig5	d00_pig6	d04_pig6	d07_pig6	d21_pig6	d25_pig6	d00.logFC	d00.logCPM	d00.F	d00.PValue	d00.FDR	d04.logFC	d04.logCPM	d04.F	d04.PValue	d04.FDR	d07.logFC	d07.logCPM	d07.F	d07.PValue	d07.FDR	d21.logFC	d21.logCPM	d21.F	d21.PValue	d21.FDR
ambiguous	1	1	0	1	1	2	1	1	2	1	1	0	1	1	8	7	0	0	8	7	10	0	0	8	6	10	0	0	9	-2.40239	8.65253	39.8321	0.000162424	0.00211151	-2.75352	8.65253	37.6253	0.00022707	0.00361381	1.89893	8.65253	3.67048	0.287776	0.822424	3.66314	8.65253	16.5862	0.0226761	0.0736973
Amino acid transport and metabolism	590	1056	306	633	701	672	700	532	601	512	619	873	637	408	607	1120	670	559	981	531	929	273	923	534	600	930	384	742	946	-0.00852217	15.7424	0.00231953	0.961872	0.961872	0.0491863	15.7424	0.0628455	0.803577	0.923653	-0.080296	15.7424	0.203278	0.654978	0.822424	-0.394748	15.7424	4.98187	0.0323792	0.0935398
Carbohydrate transport and metabolism	1111	2614	560	1101	1441	1454	1268	1176	1179	1042	1166	1653	1273	793	1141	2079	1337	1164	1830	920	1701	599	1886	1083	1157	1820	857	1466	1676	0.0765263	16.7217	0.178601	0.675265	0.798041	0.259773	16.7217	1.67873	0.203908	0.33135	-0.184712	16.7217	1.03492	0.316261	0.822424	-0.495231	16.7217	7.46478	0.00994633	0.0431008
Cell cycle control, cell division, chromosome partitioning	57	58	33	47	23	55	53	36	37	37	46	45	42	27	46	78	49	24	35	59	75	17	53	36	40	60	31	35	24	0.0134042	11.8386	0.0028829	0.957497	0.961872	-0.112643	11.8386	0.172319	0.680693	0.842762	-0.134205	11.8386	0.248784	0.621176	0.822424	0.0547915	11.8386	0.0440845	0.834962	0.98532
Cell motility	563	363	576	616	528	589	436	562	651	618	529	515	593	554	485	544	411	210	307	439	472	253	281	216	384	455	322	324	280	0.2545	15.2176	1.44506	0.237711	0.496143	-0.0229308	15.2176	0.00932283	0.923653	0.923653	0.34487	15.2176	2.61382	0.11527	0.749258	1.02555	15.2176	22.7167	3.51726e-05	0.000914488
Cell wall/membrane/envelope biogenesis	354	530	430	321	290	543	341	391	479	457	309	495	387	292	311	587	462	178	413	396	377	170	377	234	307	539	307	296	408	0.102655	14.9246	0.21602	0.645082	0.798041	0.0415934	14.9246	0.0288029	0.866251	0.923653	0.144185	14.9246	0.42376	0.519486	0.822424	0.366519	14.9246	2.72356	0.108178	0.234387
Chromatin structure and dynamics	34	24	44	25	19	60	34	21	36	28	50	32	19	26	107	48	39	17	22	58	74	24	24	32	29	66	26	18	21	-0.534132	11.6024	2.33172	0.136268	0.442872	-0.858428	11.6024	4.18757	0.0487368	0.121668	-0.259229	11.6024	0.436024	0.51362	0.822424	0.286806	11.6024	0.469251	0.498104	0.80942
Coenzyme transport and metabolism	40	83	38	54	37	64	56	32	57	36	54	45	36	30	37	39	37	20	65	35	42	16	35	24	27	77	20	47	58	0.54407	11.8224	3.72692	0.0620009	0.322405	0.638807	11.8224	4.74709	0.0364458	0.119944	0.281483	11.8224	0.86107	0.360045	0.822424	0.393959	11.8224	1.93287	0.173569	0.322342
Cytoskeleton	281	138	263	233	183	475	288	183	279	196	384	357	193	175	406	641	363	167	262	484	808	155	278	622	293	602	217	184	222	-0.182643	14.6641	0.28147	0.600298	0.798041	-1.39509	14.6641	11.9016	0.00194948	0.0126716	-0.262328	14.6641	0.558607	0.461612	0.822424	0.0132848	14.6641	0.00142084	0.970223	0.98532
Defense mechanisms	64	64	67	54	65	102	75	67	56	59	66	87	47	49	155	126	80	34	56	134	83	31	69	58	114	130	47	47	57	-0.930978	12.5765	26.6578	1.08266e-05	0.000281491	-0.415584	12.5765	4.07762	0.0514747	0.121668	0.118348	12.5765	0.38142	0.541	0.822424	-0.0572317	12.5765	0.0854594	0.771825	0.98532
Energy production and conversion	1117	1872	757	1119	1293	1370	1159	969	1064	946	1162	1542	991	732	1087	1540	1060	976	1561	899	1449	494	1618	898	863	1625	722	1209	1323	0.238113	16.5217	2.80773	0.103076	0.388476	0.197607	16.5217	1.57252	0.21848	0.334146	0.0733073	16.5217	0.264519	0.610393	0.822424	-0.409427	16.5217	8.29478	0.0068667	0.0357068
Extracellular structures	70	67	68	65	77	106	92	73	58	46	102	108	64	63	166	138	72	43	55	114	115	60	76	62	104	144	51	54	61	-0.583566	12.7309	6.67475	0.0142989	0.0997772	-0.450571	12.7309	3.07412	0.0886505	0.177301	-0.0524304	12.7309	0.048366	0.82726	0.935056	-0.0222952	12.7309	0.00848087	0.927171	0.98532
Function unknown	1569	1811	984	1488	1719	1963	1554	1429	1479	1332	1505	2202	1342	1177	1500	2157	1685	824	1558	1214	2044	802	1585	993	1405	2509	1180	1403	1774	0.158899	16.9218	1.26114	0.269382	0.50028	-0.161855	16.9218	1.04262	0.314496	0.454272	-0.129749	16.9218	0.838148	0.366439	0.822424	0.0544187	16.9218	0.147608	0.703248	0.977455
Inorganic ion transport and metabolism	246	985	281	687	1405	799	707	1107	316	456	495	1404	758	377	850	1291	710	646	924	365	739	553	1173	863	910	1565	352	1065	1277	-0.666056	16.0015	1.85624	0.188544	0.496143	-0.236374	16.0015	0.189388	0.668191	0.842762	0.199812	16.0015	0.168574	0.685845	0.822424	-0.833041	16.0015	2.9115	0.10378	0.234387
Intracellular trafficking, secretion, and vesicular transport	243	228	188	183	176	367	283	154	206	175	353	323	150	143	404	415	256	118	232	355	402	129	225	252	223	457	136	163	190	-0.13844	14.2721	0.408033	0.527292	0.761644	-0.45831	14.2721	3.48777	0.0705504	0.152859	-0.0878704	14.2721	0.155417	0.695897	0.822424	-0.0388458	14.2721	0.0301636	0.86316	0.98532
Lipid transport and metabolism	165	418	107	178	288	228	204	188	171	144	146	303	207	102	179	319	168	234	331	141	209	95	426	214	191	323	113	343	330	-0.0702386	14.1628	0.0862103	0.770854	0.835092	0.356348	14.1628	1.89641	0.17757	0.307787	0.169976	14.1628	0.491155	0.488229	0.822424	-0.980076	14.1628	17.1149	0.000221336	0.00287737
Nucleotide transport and metabolism	136	461	70	111	152	154	139	114	123	149	101	198	88	87	141	267	163	159	251	100	169	50	241	105	99	230	79	187	251	0.0835112	13.6414	0.0897046	0.766394	0.835092	0.623938	13.6414	4.49161	0.041519	0.119944	-0.00796179	13.6414	0.000792151	0.977713	0.977713	-1.02587	13.6414	13.646	0.000778602	0.00623843
Posttranslational modification, protein turnover, chaperones	1620	1441	897	1384	751	1988	1446	1169	1555	1395	1472	1712	1252	915	1430	1543	1309	535	951	1686	1720	544	1144	766	1118	1805	787	781	945	0.145329	16.6196	0.655455	0.423855	0.648249	0.0240537	16.6196	0.0143844	0.905247	0.923653	0.10507	16.6196	0.339185	0.564181	0.822424	0.654967	16.6196	13.0963	0.000959759	0.00623843
Replication, recombination and repair	94	118	53	61	83	120	117	55	82	111	109	93	51	52	72	71	111	45	69	130	58	49	88	40	51	73	73	56	75	0.242664	12.6818	1.05419	0.311865	0.540566	1.06584	12.6818	16.4652	0.000277985	0.00361381	-0.631691	12.6818	6.59817	0.0148194	0.243448	-0.0916617	12.6818	0.136305	0.714294	0.977455
RNA processing and modification	1	1	0	0	1	9	6	1	0	1	8	4	0	1	32	55	2	2	3	16	20	0	4	23	2	22	2	2	0	-1.56266	9.54132	2.92944	0.10459	0.388476	-2.86926	9.54132	6.974	0.0168479	0.0730076	-0.0821914	9.54132	0.00179025	0.966728	0.977713	-4.72901	9.54132	2.67223	0.119919	0.239838
Secondary metabolites biosynthesis, transport and catabolism	18	19	7	26	25	27	22	14	11	8	22	23	22	13	35	52	21	19	21	19	33	9	41	20	28	46	5	25	28	-0.42089	10.9526	1.47668	0.232749	0.496143	-0.814769	10.9526	4.57879	0.0397054	0.119944	-0.0727314	10.9526	0.0301776	0.863128	0.935056	-0.640355	10.9526	3.31489	0.0775544	0.201641
Signal transduction mechanisms	196	228	150	137	143	274	210	122	152	146	224	213	110	112	317	312	185	70	157	232	252	61	205	194	144	317	78	103	139	-0.103901	13.8051	0.211688	0.648405	0.798041	-0.162612	13.8051	0.414291	0.52416	0.717272	0.245546	13.8051	1.08434	0.305149	0.822424	-0.0043428	13.8051	0.000343631	0.98532	0.98532
Transcription	209	407	137	167	132	244	199	196	207	214	188	238	126	109	160	288	209	180	264	197	182	68	322	166	150	206	111	192	183	0.21669	13.9674	0.852804	0.362332	0.58879	0.64535	13.9674	6.38724	0.0163623	0.0730076	0.204198	13.9674	0.730256	0.398841	0.822424	-0.616825	13.9674	6.88535	0.0129667	0.0481619
Translation, ribosomal structure and biogenesis	2834	4020	2167	2649	2265	3866	3164	2465	3081	3113	3011	3262	2272	2052	3550	3341	3440	1670	2713	3391	2236	1833	2743	1783	3088	3289	2132	2436	2605	-0.176609	17.8098	1.65992	0.206399	0.496143	0.541115	17.8098	12.715	0.00111161	0.00963392	-0.339437	17.8098	6.1026	0.0187268	0.243448	0.0767934	17.8098	0.313073	0.579505	0.886301
unclassified	172	202	113	166	236	200	164	158	190	200	153	222	171	148	189	257	215	93	148	144	167	105	163	128	226	222	156	176	193	-0.229758	13.8366	1.38162	0.248072	0.496143	0.024913	13.8366	0.0131331	0.909443	0.923653	-0.394121	13.8366	3.96666	0.0545731	0.472967	0.155754	13.8366	0.622825	0.435523	0.754906
various	40	58	90	51	56	43	76	52	37	39	46	58	54	48	76	74	62	30	45	80	55	30	54	64	50	48	34	45	31	-0.777404	12.1446	6.52301	0.0153503	0.0997772	0.458992	12.1446	1.93681	0.173143	0.307787	0.340174	12.1446	1.21647	0.277877	0.822424	0.00965948	12.1446	0.000950369	0.975589	0.98532
STEM cluster analysis
Functional composition of the healthy fecal microbiome from pigs (based on eggNOG subcategories)
	Spot	Profile	d00	d04	d07	d21	d25
Ambiguous	ID_0	20	0	-0.38	-4.39	0.43	0.01
RNA Processing and modification	ID_19	21	0	-0.23	-1.7	-5.74	-1.62
Unclassified	ID_24	14	0	-0.05	0.26	0.51	0.43
STEM cluster analysis
Functional composition of the fecal microbiome from pigs after IAV infection (based on eggNOG subcategories)
	Spot	Profile	d00	d04	d07	d21	d25
Ambiguous	ID_0	21	0	-0.04	-4.79	-5.09	0.35
Amino acid transport and metabolism	ID_1	39	0	0.39	0.47	0.76	0.52
Carbohydrarte transport and metabolism	ID_2	49	0	0.38	0.6	0.92	0.44
Cell cycle control, cell division, chromosome partitioning	ID_3	40	0	0.07	0.33	0.13	-0.27
Cell motility	ID_4	17	0	-0.11	0.41	0.09	-0.25
Cell wall/membrane/envelope biogenesis	ID_5	42	0	0.01	0.58	0.23	0.35
Chromatin structure and dynamics	ID_6	24	0	0.08	0.25	-0.68	-0.38
Defense mechanism	ID_9	2	0	-0.43	-0.3	-0.58	-0.62
Energy production and conversion	ID_10	39	0	0.12	0.42	0.79	0.5
Function unknown	ID_12	43	0	0.14	0.56	0.34	0.29
Lipid transport and metabolism	ID_15	39	0	0.23	0.38	1.21	0.64
Nucleotide transport and metabolism	ID_16	39	0	0.36	0.44	1.06	0.83
Replication, recombination and repair	ID_18	16	0	-0.24	0.87	0.36	0.21
Transcription	ID_22	18	0	-0.23	0.28	0.69	0.27
Translation, ribosomal structure and biogenesis	ID_23	16	0	-0.49	0.41	0.03	-0.1
Unclassified	ID_24	40	0	-0.02	0.57	0.23	0.01
Various	ID_25	7	0	-0.54	0.2	0.01	-0.27
[truncated: 5 more columns]
