# Supplementary material for: Influenza A H1N1 Induced Disturbance of the Respiratory and Fecal Microbiome of German Landrace Pigs – a Multi-Omics Characterization
Source: Microbiol Spectr. 2021 Oct 6;9(2):e00182-21. doi: 10.1128/Spectrum.00182-21 (PMC8510242; doi:10.1128/Spectrum.00182-21)
Supplement: SUPPLEMENTAL FILE 9 — Supplemental material. Download SPECTRUM00182-21_Supp_9_seq18.xlsx, XLSX file, 0.02 MB [file spectrum00182-21_supp_9_seq18.xlsx]

## Sheet: Tabelle1
Table S7: altered expression of high abundand protein groups, classified with eggNOG database, of the gastrointestinal microbiota, due to influenza A infection. Alterations were shown as log2(fold change) of the relative abundance.
		log2(infection/control)
subrole	description	d00	d04	d07	d21	d25
Amino acid transport and metabolism	ABC transporter	0.235226	-0.211735	1.23285	2.22306	-0.14389
	ABC transporter, ATP-binding protein	0.99136	0.542373	-0.18427	0.939824	0.540901
	Alpha-keto-beta-hydroxylacyl reductoisomerase	0.267161	0.166872	-0.486033	1.26223	1.30018
	Aminotransferase	-0.132235	0.177797	-0.393922	1.5454	2.76551
	Phosphoserine transaminase	-1.20535	0.409332	-0.792898	0.0952209	1.05215
	Glutamate synthase	-0.915683	1.47949	-1.65208	1.44866	1.85816
	Oxidoreductase activity, acting on the CH-NH2 group of donors, NAD or NADP as acceptor	0.112086	1.22927	-0.000138658	0.916496	1.55191
Carbohydrate transport and metabolism	Aldolase	0.0902024	0.341771	-0.182092	0.770582	0.755099
	Phosphoglucosamine mutase	-2.54411	2.00705	0.332587	1.97833	2.39731
	Catalyzes the conversion of L-arabinose to L-ribulose	0.535967	0.615914	0.243143	1.85926	1.63848
	Pyruvate, phosphate dikinase	-0.141147	0.362277	-1.4192	3.29284	2.57295
	Converts the aldose L-fucose into the corresponding ketose L-fuculose	-0.446513	0.735542	-0.432978	1.08545	1.79115
	Glyceraldehyde3phosphate dehydrogenase	0.34672	0.298795	0.482176	0.586993	0.505898
	Glyceraldehyde-3-phosphate dehydrogenase, type I	0.435933	0.0232701	-0.293088	0.303026	0.607795
	Pfkb domain protein	0.0628215	1.0683	-0.348017	0.454422	1.72184
	Phosphoglycerate kinase	0.0128567	0.0744923	0.371508	0.535716	0.254431
	Phosphohexokinase	0.0755488	0.633334	-0.219461	1.32836	2.07385
	Pyruvate kinase	0.136705	-1.85867	2.5216	1.5359	-0.425595
	Pyruvate phosphate dikinase	0.424799	ON	-2.41572	3.20739	3.36113
	Fructose-6-phosphate aldolase	-1.40004	-0.174415	0.45854	1.30537	2.90323
	Transketolase	-0.376545	0.655724	-0.115749	0.978116	1.45023
	Triosephosphate isomerase	-0.508375	0.323074	-1.20826	0.940338	1.14439
Cell motility	Flagellar filament outer layer protein	-1.98827	0.638629	-1.81603	-1.32378	-0.835319
	Flagellin	-0.121113	0.617805	-0.603829	-1.17936	-1.19912
	Ompa motb domain protein	-0.573384	0.355157	-0.660159	-0.490427	-0.232327
Chromatin structure and dynamics	Core component of nucleosome	0.371044	1.76955	0.173466	-0.813497	0.59845
	Various	0.583267	0.941335	-3.18301	-3.1821	OFF
Defense mechanisms	(ABC) transporter	OFF	0	0.311815	OFF	OFF
	Efflux transporter rnd family, mfp subunit	OFF	0.916027	-0.595696	2.22141	1.28931
energy production and conversion	Rubrerythrin	-0.587457	0.843948	-0.156634	-0.316732	-0.265048
	Electron transfer flavoprotein	-0.499604	-0.484266	-0.707025	0.252947	-0.219735
	ATP synthase F1, beta subunit	-0.114761	0.342321	0.200064	-0.413613	-0.27258
	Inherit from firmNOG: NifU-related domain containing protein	-0.562334	-0.0731102	-1.11192	0.172586	0.778024
	Dehydrogenase	-0.114658	-0.176246	-0.209883	0.2142	0.664302
	ATP synthase F0, B subunit	-1.32572	-1.2275	0.489418	-0.202157	-0.195197
	L-lactate dehydrogenase	-0.151398	-1.39457	0.373512	-0.409123	-0.737395
Intracellular trafficking, secretion, and vesicular transport	Biopolymer transport protein ExbD TolR	-1.20526	-0.101224	-1.79933	-2.83282	-1.75507
	MotA TolQ ExbB proton channel family protein	-1.94261	0.590746	0.749209	0.563508	0.829649
	MotA TolQ ExbB proton channel	-1.96457	1.62475	2.2526	2.07149	3.74084
Nucleotide transport and metabolism	Bifunctional purine biosynthesis protein PURH	0.0845428	0.300389	0.522658	1.96309	0.800686
	Inosine-5'-monophosphate dehydrogenase	-0.953256	-0.341961	-0.709912	2.31509	1.7703
	Adenylate kinase	1.2851	0.883597	0.47065	2.42589	1.54781
Posttranslational modification, protein turnover, chaperones	chaperone protein DnaK	-0.276944	-0.0975404	-0.653048	-0.872891	-0.316836
	alkyl hydroperoxide reductase	0.324086	-0.418425	ON	OFF	-0.796948
	ATP-dependent clp protease, ATP-binding subunit	-1.31972	-0.861659	1.23343	-3.10736	-3.1844
	Band 7 protein	-2.22166	-0.168218	-1.00716	-0.796184	0.0465095
	Binds to Cpn60 in the presence of Mg-ATP and suppresses the ATPase activity of the latter	-1.54241	-2.66313	-1.85583	-1.53123	-0.580998
	Heat shock protein	-2.10795	0.101932	-0.582083	-1.01078	-2.40599
	chaperonin GroL	-0.363495	-0.098049	-0.282096	-0.793601	-0.478916
	response to heat	-2.43872	-1.87182	-2.37674	-1.30029	-2.81026
	Thioredoxin	-2.7547	-1.2669	1.25431	-0.841739	-0.404586
Replication, recombination and repair	Protein RecA	0.871042	-0.48907	-1.20108	1.23966	0.736236
	DNA-binding protein	-1.99462	-3.40915	0.55463	-1.03278	-2.84393
	Single-stranded DNA-binding protein	-1.47306	-1.40053	-1.48371	-1.05413	-1.24498
	Various	-1.0087	-1.1639	OFF	1.97709	OFF
Translation, ribosomal structure and biogenesis	ribosomal protein uS7	0.635152	-0.382586	-0.315085	-0.282953	-0.479328
	ribosomal protein uL15	1.03189	-0.6634	0.297104	-0.0343815	-0.597557
	30S ribosomal protein S9	0.3428	-0.386912	-0.16517	-0.571513	-0.50548
	ribosomal protein uL18	0.382807	-0.665149	0.0770524	0.0126752	-0.316912
	This is 1 of the proteins that binds and probably mediates the attachment of the 5S RNA into the large ribosomal subunit, where it forms part of the central protuberance. In the 70S ribosome it contacts protein S13 of the 30S subunit (bridge B1b), connecting the 2 subunits	0.0934112	-0.185762	0.727738	-0.14	0.111957
	small GTP-binding protein domain	0.214927	0.711974	0.243178	0.643275	0.843787
	ribosomal protein uS5	0.224947	-0.462392	0.647702	-0.0864441	-0.123681
	50S ribosomal protein uL4	0.359801	-0.397483	0.362476	-0.350917	-0.605876
	tRNA binding	0.841954	0.598682	-0.0895452	-0.317287	-0.777887
	ribosomal protein uL6	0.722769	0.134854	0.274996	-0.674878	-0.112536
	translation elongation factor P	0.629326	0.0841903	0.229433	-0.392752	-0.224839
